# Supplementary material for: Host Proteins in Echinococcus multilocularis Metacestodes
Source: Int J Mol Sci. 2025 Apr 1;26(7):3266. doi: 10.3390/ijms26073266 (PMC11989879; doi:10.3390/ijms26073266)
Supplement: Supplementary file 1 [file ijms-26-03266-s001.zip › TableS1.xlsx]

## Sheet: Host proteins in Medium
AC	ID	Taxonomy	Also in VF	cDMEM_MS1_1	cDMEM_MS2_2	cDMEM_MS3_3	cDMEM_MS4_4	cDMEM_MS5_5	cDMEM MV	cDMEM SD	cDMEM Rank	vcDMEM_MS1_6	vcDMEM_MS2_7	vcDMEM_MS3_8	vcDMEM_MS4_9	vcDMEM_MS5_10	vcDMEM MV	vcDMEM SD	vcDMEM rank	total % Coverage	total #PSMs	total #Peptides	Protein PI	Protein Mass (Da)	Description
P02769	ALBU_BOVIN	BOVIN	Y									6288.33	6427.32	7007.23	5396.92	9314.72	6886.9	1318.96	1	91.6	14541	113	5.88	69293.4	Serum albumin OS=Bos taurus GN=ALB PE=1 SV=4
P12346	TRFE_RAT	RAT	Y	134.709	55.2568	18.1201	170.666	177.457	111.242	63.6747	72	758.532	505.552	713.313	521.912	766.307	653.123	115.359	2	64.9	1890	76	7.37	76395.2	Serotransferrin OS=Rattus norvegicus GN=Tf PE=1 SV=3
Q64599	Q64599_RAT	RAT	Y	251.168	141.953	92.7961	200.497	180.524	173.388	53.514	41	633.256	319.227	581.91	397.828	1132.74	612.993	284.292	3	79.63	1401	30	8.14	24091.2	Hemiferrin OS=Rattus norvegicus GN=LOC286987 PE=2 SV=1
P24090	FETUA_RAT	RAT	Y	439.378	368.272	572.575	576.259	689.029	529.102	112.789	7	606.421	453.837	628.953	479.509	659.435	565.631	82.9308	4	66.48	2184	32	6.15	37982.4	Alpha-2-HS-glycoprotein OS=Rattus norvegicus GN=Ahsg PE=1 SV=2
A0A0G2JSH5	A0A0G2JSH5_RAT	RAT	Y	621.094	251.567	450.183	538.711	446.8	461.671	123.164	10	548.108	424.775	555.528	485.631	743.048	551.418	106.88	5	30.26	1889	20	6.17	68758.9	Serum albumin OS=Rattus norvegicus GN=Alb PE=1 SV=1
P34058	HS90B_RAT	RAT	Y	639.815	279.229	401.59	1143.43	734.025	639.619	299.76	3	534.424	441.749	675.263	421.506	545.058	523.6	90.2243	6	71.13	2023	82	4.98	83281.3	Heat shock protein HSP 90-beta OS=Rattus norvegicus GN=Hsp90ab1 PE=1 SV=4
Q8CIP8	Q8CIP8_RAT	RAT	Y	656.005	377.848	319.63	939.85	744.688	607.604	231.188	4	529.587	412.611	623.873	405.509	471.238	488.563	81.1892	7	66.62	1610	50	7.27	83810.4	Complement component C2 OS=Rattus norvegicus GN=C2 PE=2 SV=1
Q6IMF3	K2C1_RAT	RAT		405.929	176.374	352.702	622.081	362.394	383.896	142.631	13	373.228	545.411	473.074	387.252	378.322	431.457	67.6544	8	10.4	1000	10	8.29	64830.9	Keratin, type II cytoskeletal 1 OS=Rattus norvegicus GN=Krt1 PE=2 SV=1
P60711	ACTB_RAT	RAT	Y	859.416	255.349	684.232	999.504	766.499	713	251.657	1	372.767	369.496	546.295	391.447	438.127	423.627	66.0458	9	80.8	2528	43	5.37	41736.7	Actin, cytoplasmic 1 OS=Rattus norvegicus GN=Actb PE=1 SV=1
P63259	ACTG_RAT	RAT	Y	859.416	255.349	684.232	999.504	766.499	713	251.657	2	372.767	369.496	546.295	391.447	438.127	423.627	66.0458	10	81.07	2521	43	5.39	41792.9	Actin, cytoplasmic 2 OS=Rattus norvegicus GN=Actg1 PE=1 SV=1
Q6IFW6	K1C10_RAT	RAT		450.674	242.447	222.881	478.16	369.45	352.722	104.526	15	385.131	452.777	416.557	311.726	384.245	390.087	46.54	11	27.19	1279	19	5.15	56505.1	Keratin, type I cytoskeletal 10 OS=Rattus norvegicus GN=Krt10 PE=3 SV=1
Q5M7T5	Q5M7T5_RAT	RAT		213.697	169.204	236.736	289.07	299.106	241.563	48.1742	23	369.197	274.073	381.228	270.924	435.421	346.168	64.164	12	70.75	1166	47	6.38	52234.1	Protein Serpinc1 OS=Rattus norvegicus GN=Serpinc1 PE=1 SV=1
Q6P6Q2	K2C5_RAT	RAT		363.451	244.253	362.587	451.056	332.519	350.773	66.3877	16	357.498	387.989	391.005	364.078	221.702	344.455	62.7464	13	34.9	979	32	8.19	61825.7	Keratin, type II cytoskeletal 5 OS=Rattus norvegicus GN=Krt5 PE=1 SV=1
P05197	EF2_RAT	RAT	Y	599.592	367.291	383.145	754.95	640.988	549.193	150.972	5	398.366	311.591	356.708	202.445	380.544	329.931	70.073	14	75.06	1576	75	6.51	95284	Elongation factor 2 OS=Rattus norvegicus GN=Eef2 PE=1 SV=4
A0A0U1RRP9	A0A0U1RRP9_RAT	RAT	Y	405.337	231.127	186.624	563.16	440.384	365.326	138.792	14	334.812	225.517	392.797	351.029	268.216	314.474	59.8956	15	50.13	1279	59	6.83	123972	Protein C2 OS=Rattus norvegicus GN=C2 PE=1 SV=1
A0A0G2K896	A0A0G2K896_RAT	RAT		184.295	154.536	67.9352	439.69	295.191	228.33	128.261	27	363.131	250.588	328.089	233.432	363.029	307.654	55.3661	16	74.29	1074	59	6.64	76721.4	Protein RGD1310507 OS=Rattus norvegicus GN=RGD1310507 PE=1 SV=1
A0A0G2K509	A0A0G2K509_RAT	RAT		344.798	180.404	262.522	424.621	279.823	298.434	82.0243	17	286.191	318.725	371.77	328.753	222.112	305.51	49.8674	17	31.81	903	27	6.89	62791.6	Keratin, type II cytoskeletal 5 OS=Rattus norvegicus GN=Krt5 PE=1 SV=1
M0RBF1	M0RBF1_RAT	RAT	Y	248.262	119.541	183.001	357.515	261.639	233.992	79.9061	26	294.813	243.949	262.508	311.564	341.358	290.838	34.6377	18	65.48	1325	95	6.1	186324	Complement C3 OS=Rattus norvegicus GN=C3 PE=1 SV=1
P06238	A2MG_RAT	RAT	Y	95.5624	0	73.1455	183.413	99.8043	90.3851	58.7136	102	417.09	139.549	303.718	196.086	378.257	286.94	105.392	19	26.15	530	28	5.94	163785	Alpha-2-macroglobulin OS=Rattus norvegicus GN=A2m PE=2 SV=2
D3ZFH5	D3ZFH5_RAT	RAT	Y	285.607	173.85	241.162	446.457	293.981	288.212	89.8598	18	324.389	209.571	272.085	299.566	300.448	281.212	39.4634	20	57.02	1013	41	6.32	92369.1	Protein Itih2 OS=Rattus norvegicus GN=Itih2 PE=1 SV=3
P20059	HEMO_RAT	RAT	Y	38.6428	0	0	19.5453	17.2601	15.0896	14.3855	303	321.01	184.766	272.876	210.249	391.92	276.164	74.9932	21	62.39	662	35	7.91	51351	Hemopexin OS=Rattus norvegicus GN=Hpx PE=1 SV=3
P63018	HSP7C_RAT	RAT		467.748	236.137	445.29	831.584	487.713	493.694	191.602	9	228.075	190.78	344.299	241.327	274.698	255.836	51.759	22	68.42	1361	59	5.42	70871.1	Heat shock cognate 71 kDa protein OS=Rattus norvegicus GN=Hspa8 PE=1 SV=1
Q63041	A1M_RAT	RAT		105.828	41.9266	93.8481	177.184	121.978	108.153	43.7091	76	324.175	87.9152	270.39	171.472	400.175	250.826	110.367	23	50	725	65	6.52	167125	Alpha-1-macroglobulin OS=Rattus norvegicus GN=A1m PE=1 SV=1
P63269	ACTH_RAT	RAT	Y	660.642	187.521	509.284	704.347	542.188	520.796	181.61	8	227.4	218.515	309.966	242.775	230.625	245.856	32.984	24	38.56	1444	22	5.39	41876.9	Actin, gamma-enteric smooth muscle OS=Rattus norvegicus GN=Actg2 PE=2 SV=1
Q6IG01	K2C1B_RAT	RAT		239.784	157.311	253.091	311.5	162.754	224.888	58.2171	28	214.779	282.833	258.929	238.937	184.116	235.919	34.2636	25	9.25	609	10	5.57	57254.7	Keratin, type II cytoskeletal 1b OS=Rattus norvegicus GN=Krt77 PE=3 SV=1
D3ZS19	D3ZS19_RAT	RAT		37.9862	0	29.4947	53.3355	26.3028	29.4239	17.439	220	290.189	94.9055	215.086	121.612	445.75	233.508	126.752	26	40.85	714	55	5.5	162775	Protein A2ml1 OS=Rattus norvegicus GN=A2ml1 PE=4 SV=3
B5DEH7	B5DEH7_RAT	RAT		210.07	149.681	93.7701	272.711	215.988	188.444	61.3075	36	245.107	176.998	253.048	196.361	255.993	225.501	32.4798	27	65.77	880	45	5.92	80424.9	C1r protein OS=Rattus norvegicus GN=C1r PE=1 SV=1
A0A0G2K013	A0A0G2K013_RAT	RAT		149.426	20.561	29.0017	204.661	133.009	107.332	71.5108	78	237.561	115.988	199.261	160.919	393.413	221.428	94.9838	28	69.51	591	58	5.34	102972	Alpha-actinin-4 OS=Rattus norvegicus GN=Actn4 PE=1 SV=1
O08628	PCOC1_RAT	RAT	Y	117.198	82.2351	183.206	245.369	228.622	171.326	62.8863	42	221.504	182.491	263.58	177.727	222.845	213.629	31.3069	29	66.67	1049	35	8.5	50185	Procollagen C-endopeptidase enhancer 1 OS=Rattus norvegicus GN=Pcolce PE=1 SV=1
P70490	MFGM_RAT	RAT		149.434	132.681	171.836	222.829	210.542	177.465	34.5686	39	306.197	140.593	249.824	127.022	238.807	212.489	68.3248	30	54.33	567	25	7.05	47412.8	Lactadherin OS=Rattus norvegicus GN=Mfge8 PE=2 SV=1
Q10758	K2C8_RAT	RAT		262.392	145.446	272.807	338.755	158.138	235.508	73.3091	24	232.2	236.617	241.074	202.726	148.158	212.155	34.7015	31	55.07	843	34	5.99	54018.8	Keratin, type II cytoskeletal 8 OS=Rattus norvegicus GN=Krt8 PE=1 SV=3
P04642	LDHA_RAT	RAT	Y	176.809	0	272.013	310.663	311.732	214.243	117.847	29	194.838	191.407	229.968	230.265	211.659	211.627	16.58	32	93.98	961	40	8.65	36450.5	L-lactate dehydrogenase A chain OS=Rattus norvegicus GN=Ldha PE=1 SV=1
A0A0G2JWX4	A0A0G2JWX4_RAT	RAT	Y	334.563	158.487	180.991	297.15	238.175	241.873	66.8139	22	178.886	219.102	324.736	149.394	172.407	208.905	62.122	33	9.5	496	12	8.02	69105.1	Keratin, type II cytoskeletal 2 epidermal OS=Rattus norvegicus GN=Krt2 PE=1 SV=1
Q4FZU2	K2C6A_RAT	RAT		214.475	135.695	197.373	236.295	159.098	188.587	36.5805	35	196.402	220.676	179.235	264.828	154.127	203.054	37.7676	34	15.76	517	11	8.34	59249.1	Keratin, type II cytoskeletal 6A OS=Rattus norvegicus GN=Krt6a PE=1 SV=1
A0A0G2JW69	A0A0G2JW69_RAT	RAT		210.706	146.014	228.129	236.312	148.416	193.915	39.0251	33	210.218	223.598	208.435	236.541	136.277	203.014	34.8793	35	11.36	548	11	5.87	152769	Protein Krt79 (Fragment) OS=Rattus norvegicus GN=Krt79 PE=1 SV=1
P02773	FETA_RAT	RAT	Y	91.501	0	40.0225	125.763	90.445	69.5463	44.2435	129	217.893	106.398	206.456	109.157	346.739	197.329	88.173	36	81.01	1047	48	5.83	68386.2	Alpha-fetoprotein OS=Rattus norvegicus GN=Afp PE=2 SV=1
P82995	HS90A_RAT	RAT	Y	295.113	129.735	126.042	478.181	306.064	267.027	130.862	19	176.299	180.873	260.114	123.1	204.899	189.057	44.4523	37	55.66	799	47	4.94	84814.9	Heat shock protein HSP 90-alpha OS=Rattus norvegicus GN=Hsp90aa1 PE=1 SV=3
G3V6D0	G3V6D0_RAT	RAT	Y	79.2941	0	40.0225	112.376	76.7988	61.6982	38.4249	138	202.342	91.604	190.868	95.8473	339.182	183.969	90.3028	38	79.71	1010	47	5.77	68399.2	Alpha-fetoprotein OS=Rattus norvegicus GN=Afp PE=4 SV=1
Q68FP1-2	GELS_RAT	RAT		173.187	77.6962	129.076	247.414	170.246	159.524	55.945	52	213.795	127.216	181.064	178.359	166.107	173.308	27.9327	39	26.27	445	24	5.52	80928.7	Isoform 2 of Gelsolin OS=Rattus norvegicus GN=Gsn
G3V908	G3V908_RAT	RAT		233.716	143.747	206.664	224.746	155.362	192.847	36.5916	34	183.468	162.503	189.702	218.408	108.57	172.53	36.6351	40	16.17	625	12	8.32	57609.6	Type II keratin Kb15 OS=Rattus norvegicus GN=Kb15 PE=2 SV=2
Q6IG05	K2C75_RAT	RAT		229.95	152.08	214.728	255.78	173.327	205.173	37.6808	32	170.877	151.095	193.669	222.839	117.615	171.219	35.9084	41	18.63	475	16	8.46	59026.7	Keratin, type II cytoskeletal 75 OS=Rattus norvegicus GN=Krt75 PE=3 SV=2
P50137	TKT_RAT	RAT		319.341	257.054	387.283	675.866	381.05	404.119	143.86	11	215.786	157.196	209.12	120.352	148.667	170.224	36.6345	42	76.4	962	57	7.55	67643.7	Transketolase OS=Rattus norvegicus GN=Tkt PE=1 SV=1
G3V826	G3V826_RAT	RAT		319.341	247.313	361.15	635.215	371.917	386.987	131.603	12	215.786	157.196	209.12	120.352	148.667	170.224	36.6345	43	75.73	932	55	7.85	71158.6	Transketolase OS=Rattus norvegicus GN=Tkt PE=1 SV=1
Q63416	ITIH3_RAT	RAT	Y	78.0971	96.861	68.5234	99.8394	109.46	90.5561	14.9929	100	247.753	71.4762	159.773	157.071	189.613	165.137	57.08	44	37.88	407	29	5.91	99097.6	Inter-alpha-trypsin inhibitor heavy chain H3 OS=Rattus norvegicus GN=Itih3 PE=2 SV=1
Q80ZA3	Q80ZA3_RAT	RAT		91.9119	53.7747	131.761	205.62	228.651	142.344	66.2613	63	203.889	109.48	163.284	158.903	188.318	164.775	32.182	45	63.64	642	37	6.21	46465.1	Alpha-2 antiplasmin OS=Rattus norvegicus GN=Serpinf1 PE=1 SV=1
P00507	AATM_RAT	RAT		50.7097	0	0	56.8177	36.3892	28.7833	24.4193	225	178.874	97.4784	208.476	156.404	139.675	156.181	37.3315	46	62.79	493	30	9.2	47314.3	Aspartate aminotransferase, mitochondrial OS=Rattus norvegicus GN=Got2 PE=1 SV=2
F1LRA5	F1LRA5_RAT	RAT		159.388	83.1586	87.2274	271.959	166.516	153.65	68.668	54	158.872	68.4942	179.359	162.65	201.396	154.154	45.3854	47	26.23	700	32	9.13	115815	Phospholipid phosphatase-related protein type 2 OS=Rattus norvegicus GN=Prg4 PE=1 SV=2
F1LTJ5	F1LTJ5_RAT	RAT		0	0	18.3187	54.5818	0	14.5801	21.2219	308	282.022	0	99.1497	31.6204	333.896	149.338	134.421	48	20.5	115	37	5.63	263116	Protein Hspg2 OS=Rattus norvegicus GN=Hspg2 PE=1 SV=3
A0A0G2JXH6	A0A0G2JXH6_RAT	RAT		193.632	97.6748	148.053	230.219	132.619	160.44	46.557	51	140.585	155.657	179.271	150.376	117.224	148.623	20.2109	49	9.83	516	6	8.36	58781.3	Keratin, type II cytoskeletal 73 OS=Rattus norvegicus GN=Krt73 PE=1 SV=1
Q6GMN8	Q6GMN8_RAT	RAT		71.5005	20.561	29.0017	105.564	60.396	57.4047	30.6306	146	149.614	47.0389	122.629	117.048	295.19	146.304	81.79	50	63.7	419	53	5.33	102612	Actn1 protein OS=Rattus norvegicus GN=Actn1 PE=1 SV=1
Q01177	PLMN_RAT	RAT		113.945	45.9626	82.1084	101.171	46.7254	77.9827	27.7502	116	215.411	94.4527	125.136	89.3083	185.127	141.887	50.141	51	67.36	576	49	6.95	90535.7	Plasminogen OS=Rattus norvegicus GN=Plg PE=2 SV=2
Q6PAH0	Q6PAH0_RAT	RAT	Y	243.535	99.8325	266.969	339.293	265.834	243.093	78.5691	21	100.775	221.87	97.5726	194.02	76.9454	138.236	58.1719	52	65.71	1042	33	5.31	35763.5	Apolipoprotein E OS=Rattus norvegicus GN=Apoe PE=2 SV=1
A0A0G2K6P7	A0A0G2K6P7_RAT	RAT		193.013	128.759	183.787	215.651	128.063	169.855	35.3926	43	136.936	136.59	174.618	142.916	82.5158	134.715	29.6403	53	11.79	340	11	8.33	56558.7	Keratin, type II cytoskeletal 4 OS=Rattus norvegicus GN=Krt4 PE=3 SV=1
Q6IFV3	K1C15_RAT	RAT	Y	154.849	88.2896	113.934	218.155	154.684	145.982	44.0881	59	109.099	139.827	140.489	155.088	123.035	133.508	15.8735	54	14.54	419	11	4.83	48870.4	Keratin, type I cytoskeletal 15 OS=Rattus norvegicus GN=Krt15 PE=1 SV=1
P19804	NDKB_RAT	RAT	Y	50.706	76.1773	41.3733	89.2978	59.3817	63.3872	17.2998	134	66.7608	196.138	129.133	139.256	128.592	131.976	41.0909	55	85.53	630	13	7.78	17283	Nucleoside diphosphate kinase B OS=Rattus norvegicus GN=Nme2 PE=1 SV=1
R9PXU6	R9PXU6_RAT	RAT		87.5849	49.6188	76.8542	122.241	68.2662	80.9129	24.1173	114	136.426	73.7037	166.308	31.7458	246.58	130.953	74.5241	56	60.41	359	57	5.89	116573	Vinculin OS=Rattus norvegicus GN=Vcl PE=1 SV=1
Q6MG90	Q6MG90_RAT	RAT		126.554	49.845	57.8353	180.57	132.489	109.459	49.1901	74	137.311	75.9672	131.358	174.9	121.532	128.214	31.7698	57	9.84	422	19	6.69	192127	Complement component 4, gene 2 OS=Rattus norvegicus GN=C4b PE=1 SV=1
Q6IRK8	Q6IRK8_RAT	RAT	Y	98.7317	29.7301	90.7192	178.549	86.2255	96.7912	47.6106	89	177.59	81.3864	132.378	0	246.563	127.584	83.7753	58	42.94	451	83	5.2	282380	Spectrin alpha chain, non-erythrocytic 1 OS=Rattus norvegicus GN=Sptan1 PE=1 SV=1
A0A0G2JW12	A0A0G2JW12_RAT	RAT	Y	126.554	49.845	57.8353	172.988	132.489	107.942	47.0446	77	117.004	75.9672	122.853	194.49	111.423	124.347	38.6881	59	8.41	367	18	7.38	192248	Complement C4 OS=Rattus norvegicus GN=C4a PE=1 SV=1
P11598	PDIA3_RAT	RAT		102.718	53.0063	120.494	151.309	148.76	115.257	36.0055	69	200.621	112.177	156.191	72.2241	73.8799	123.018	49.4666	60	57.82	261	28	5.98	56623.4	Protein disulfide-isomerase A3 OS=Rattus norvegicus GN=Pdia3 PE=1 SV=2
D3ZQN7	D3ZQN7_RAT	RAT		71.4054	16.5242	53.1069	46.2451	98.7418	57.2047	27.2719	147	210.312	0	130.516	39.8374	212.24	118.581	86.7077	61	27.66	199	45	4.86	197393	Protein Lamb1 OS=Rattus norvegicus GN=Lamb1 PE=1 SV=3
P14046	A1I3_RAT	RAT		54.0056	0	29.1933	51.8748	61.5201	39.3188	22.4265	182	172.381	64.8746	142.51	96.9964	111.231	117.599	37.0582	62	2.78	210	4	5.74	163773	Alpha-1-inhibitor 3 OS=Rattus norvegicus GN=A1i3 PE=1 SV=1
Q6IFZ5	Q6IFZ5_RAT	RAT		147.952	85.5262	144.323	187.753	120.166	137.144	33.7112	64	117.073	106.088	135.507	144.171	73.7892	115.326	24.7105	63	11.53	260	10	8.75	61758.5	Protein Krt76 OS=Rattus norvegicus GN=Krt76 PE=2 SV=1
M0R5R0	M0R5R0_RAT	RAT	Y	87.651	30.3771	0	158.555	123.969	80.1106	58.3527	115	157.122	94.5983	140.223	54.8553	125.805	114.521	36.2206	64	21.19	308	18	5.39	74612	Protein S (Alpha), isoform CRA_b OS=Rattus norvegicus GN=Pros1 PE=1 SV=1
Q05982	NDKA_RAT	RAT	Y	50.706	55.9247	31.8515	79.994	43.0101	52.2973	16.0442	155	47.8868	185.585	109.674	119.016	108.816	114.196	43.74	65	86.84	516	14	6.3	17192.7	Nucleoside diphosphate kinase A OS=Rattus norvegicus GN=Nme1 PE=1 SV=1
B2RYM3	B2RYM3_RAT	RAT	Y	95.9619	52.8342	63.9582	94.2157	77.6427	76.9225	16.7952	118	109.768	68.6924	109.631	170.469	98.964	111.505	33.0862	66	13.94	199	12	6.45	100588	Inter-alpha trypsin inhibitor, heavy chain 1 (Predicted), isoform CRA_a OS=Rattus norvegicus GN=Itih1 PE=1 SV=1
G3V6K1	G3V6K1_RAT	RAT		121.771	0	117.043	147.846	155.499	108.432	56.1753	75	139.122	65.9972	110.778	137.789	101.046	110.946	26.9551	67	71.43	544	32	8.3	47517	Transcobalamin 2, isoform CRA_a OS=Rattus norvegicus GN=Tcn2 PE=1 SV=1
P48500	TPIS_RAT	RAT	Y	98.9384	0	93.7955	114.648	108.664	83.2092	42.2364	112	47.4999	133.136	146.107	96.5473	119.886	108.635	34.6832	68	91.16	463	22	7.52	26848.9	Triosephosphate isomerase OS=Rattus norvegicus GN=Tpi1 PE=1 SV=2
Q498S9	Q498S9_RAT	RAT	Y	74.3645	60.0281	65.5298	180.139	113.174	98.6471	44.7878	87	121.444	70.0463	126.737	83.1712	131.695	106.619	25.0627	69	61.44	530	31	8.14	62905.8	LOC498793 protein (Fragment) OS=Rattus norvegicus GN=Itih2 PE=2 SV=1
F1MAN8	F1MAN8_RAT	RAT	Y	181.709	0	118.762	256.804	174.652	146.385	85.359	58	255.25	0	91.1486	0	186.434	106.567	101.426	70	14.65	185	43	6.25	403779	Laminin, alpha 5, isoform CRA_a OS=Rattus norvegicus GN=Lama5 PE=1 SV=2
Q6IFU9	Q6IFU9_RAT	RAT		107.282	48.8762	91.9059	112.309	118.036	95.6818	24.963	93	82.739	136.72	90.127	120.691	94.0416	104.864	20.4409	71	15.12	307	8	5.1	50777.1	Protein Krt16 OS=Rattus norvegicus GN=Krt16 PE=1 SV=1
G3V7L3	G3V7L3_RAT	RAT		107.346	65.0249	28.1039	165.241	61.1004	85.3633	47.2115	108	94.5864	106.104	103.761	54.3134	158.233	103.4	33.1702	72	53.17	441	35	4.69	77713.2	Complement C1s subcomponent OS=Rattus norvegicus GN=C1s PE=1 SV=1
Q6P6V0	G6PI_RAT	RAT		0	0	0	0	18.211	3.64221	7.28442	481	168.042	57.3924	121.985	39.3723	126.128	102.584	47.4416	73	55.2	204	24	7.78	62827	Glucose-6-phosphate isomerase OS=Rattus norvegicus GN=Gpi PE=1 SV=1
Q71SA3	Q71SA3_RAT	RAT	Y	89.9985	35.1131	95.875	130.965	91.0095	88.5923	30.7127	105	103.004	83.7371	102.498	51.2448	166.092	101.315	37.4602	74	17.26	234	21	4.75	129671	Thrombospondin 1 OS=Rattus norvegicus GN=Thbs1 PE=2 SV=1
P01015	ANGT_RAT	RAT		0	0	22.1455	34.5966	28.4512	17.0387	14.4585	286	159.429	62.4363	102.683	65.818	114.858	101.045	35.5916	75	51.99	323	22	5.47	51981.6	Angiotensinogen OS=Rattus norvegicus GN=Agt PE=1 SV=1
D3ZRN3	D3ZRN3_RAT	RAT	Y	281.69	50.4141	156.931	298.548	240.554	205.627	91.7628	31	81.7695	63.9311	135.986	90.7805	132.708	101.035	28.5578	76	25.8	649	15	5.39	41963.1	Protein Actbl2 OS=Rattus norvegicus GN=Actbl2 PE=1 SV=1
P27139	CAH2_RAT	RAT		61.4046	0	45.9746	59.0978	79.6255	49.2205	26.8465	163	89.9177	72.7627	114.591	87.0583	138.443	100.555	23.2389	77	68.08	435	17	7.23	29113.8	Carbonic anhydrase 2 OS=Rattus norvegicus GN=Ca2 PE=1 SV=2
P62804	H4_RAT	RAT	Y	495.735	407.232	422.502	681.164	669.35	535.197	118.267	6	79.0982	87.4344	146.952	80.036	103.543	99.4127	25.3324	78	63.11	1085	16	11.51	11367.3	Histone H4 OS=Rattus norvegicus GN=Hist1h4b PE=1 SV=2
Q63279	K1C19_RAT	RAT		148.431	37.3803	123.334	188.462	122.28	123.977	49.5149	66	75.7565	93.2368	118.32	121.954	79.1114	97.6758	19.2896	79	21.34	300	10	5.28	44636	Keratin, type I cytoskeletal 19 OS=Rattus norvegicus GN=Krt19 PE=1 SV=2
P04764	ENOA_RAT	RAT		100.264	26.3381	101.566	142.506	110.541	96.2428	38.1467	92	149.713	35.5695	77.5126	47.0834	174.556	96.8869	55.5674	80	71.2	595	30	6.37	47127.9	Alpha-enolase OS=Rattus norvegicus GN=Eno1 PE=1 SV=4
P69897	TBB5_RAT	RAT		149.207	97.2205	183.09	287.521	202.478	183.903	62.9285	38	135.683	52.8998	157.06	46.3145	90.277	96.4469	43.957	81	75.9	598	31	4.81	49670.8	Tubulin beta-5 chain OS=Rattus norvegicus GN=Tubb5 PE=1 SV=1
F1MAA7	F1MAA7_RAT	RAT		64.8544	43.6151	92.2047	111.843	64.3849	75.3803	23.8884	121	137.507	36.0725	97.3548	29.0257	177.24	95.44	57.2712	82	34.79	244	49	5.11	177387	Protein Lamc1 OS=Rattus norvegicus GN=Lamc1 PE=1 SV=1
G3V843	G3V843_RAT	RAT	Y	105.126	52.6092	37.3992	244.939	129.518	113.918	73.6222	70	131.673	60.4769	104.089	83.6863	96.0652	95.198	23.4447	83	53.81	603	39	6.38	70385.7	Prothrombin OS=Rattus norvegicus GN=F2 PE=1 SV=1
Q6IFU8	K1C17_RAT	RAT		113.206	37.3803	111.393	148.851	112.526	104.671	36.4957	82	64.1626	82.7484	106.84	136.606	80.5847	94.1884	25.2065	84	29.56	307	15	5	48122.8	Keratin, type I cytoskeletal 17 OS=Rattus norvegicus GN=Krt17 PE=1 SV=1
P46462	TERA_RAT	RAT		107.229	42.3599	53.9074	147.116	146.785	99.4796	44.5121	85	135.796	74.5019	98.5033	38.0517	119.702	93.311	34.4551	85	56.82	399	47	5.17	89348.9	Transitional endoplasmic reticulum ATPase OS=Rattus norvegicus GN=Vcp PE=1 SV=3
P04937-4	FINC_RAT	RAT	Y	60.341	17.6716	60.5251	80.3241	65.4061	56.8536	20.904	148	123.035	0	62.5711	163.768	106.091	91.093	55.9256	86	9.88	124	21	5.51	259351	Isoform 4 of Fibronectin OS=Rattus norvegicus GN=Fn1
G3V7C6	G3V7C6_RAT	RAT	Y	121.305	78.4536	146.663	247.348	189.352	156.624	57.8952	53	111.835	52.8998	148.495	46.3145	90.277	89.9642	37.9033	87	61.68	526	31	4.78	61186.8	Tubulin beta-4B chain OS=Rattus norvegicus GN=Tubb4b PE=1 SV=2
P62630	EF1A1_RAT	RAT	Y	238.789	82.479	253.476	411.144	303.127	257.803	106.477	20	100.778	67.1342	136.921	72.7467	62.2697	87.97	27.8806	88	61.26	593	27	9.16	50113.9	Elongation factor 1-alpha 1 OS=Rattus norvegicus GN=Eef1a1 PE=2 SV=1
D3ZQ25	D3ZQ25_RAT	RAT	Y	68.6908	62.0864	84.9324	109.601	95.7755	84.2172	17.3739	110	103.51	92.8696	78.6112	61.9034	94.4092	86.2606	14.5561	89	19.57	240	13	5.06	78071.7	Fibulin-1 OS=Rattus norvegicus GN=Fbln1 PE=1 SV=1
A0A0G2JWU1	A0A0G2JWU1_RAT	RAT	Y	79.8137	0	72.1045	76.767	89.3148	63.6	32.2949	133	39.6516	93.7721	123.532	79.5792	83.7891	84.0648	26.9986	90	72.33	355	18	6.45	27414.5	Triosephosphate isomerase OS=Rattus norvegicus GN=LOC500959 PE=1 SV=1
Q63716	PRDX1_RAT	RAT	Y	95.9665	0	94.2199	159.328	121.222	94.1474	52.6283	95	63.9693	93.4891	75.6845	90.5197	95.4073	83.814	12.1069	91	76.38	513	20	8.59	22109.4	Peroxiredoxin-1 OS=Rattus norvegicus GN=Prdx1 PE=1 SV=1
Q68FR6	EF1G_RAT	RAT		217.367	60.8011	113.899	329.7	200.004	184.354	92.4007	37	66.4302	83.2188	104.401	76.1775	84.6818	82.9819	12.5059	92	71.17	507	26	6.5	50060.8	Elongation factor 1-gamma OS=Rattus norvegicus GN=Eef1g PE=2 SV=3
P85108	TBB2A_RAT	RAT		82.23	68.9257	118.463	182.715	156.454	121.757	43.0909	67	92.345	52.8998	128.517	46.3145	90.277	82.0707	29.8652	93	51.01	420	22	4.81	49907	Tubulin beta-2A chain OS=Rattus norvegicus GN=Tubb2a PE=1 SV=1
O70513	LG3BP_RAT	RAT		30.6211	0	0	0	17.0746	9.53914	12.4436	354	103.991	16.9256	73.3976	38.1201	163.872	79.2612	51.7364	94	35.54	205	18	5.22	63742.3	Galectin-3-binding protein OS=Rattus norvegicus GN=Lgals3bp PE=1 SV=2
P11517	HBB2_RAT	RAT		125.35	0	62.0996	99.7017	89.9433	75.4188	42.7998	120	81.4493	60.705	77.4008	74.3585	99.8425	78.7512	12.6405	95	12.93	267	2	9.15	15982.4	Hemoglobin subunit beta-2 OS=Rattus norvegicus PE=1 SV=2
Q66HD0	ENPL_RAT	RAT		131.226	51.5875	61.029	183.446	130.511	111.56	49.1194	71	81.0573	54.5257	97.7619	57.9463	101.984	78.6551	19.6274	96	48.51	336	33	4.73	92771	Endoplasmin OS=Rattus norvegicus GN=Hsp90b1 PE=1 SV=2
Q6IN22	Q6IN22_RAT	RAT		39.3715	0	0	75.0344	46.2186	32.1249	28.8319	208	120.011	34.1311	83.6039	87.4512	65.9317	78.2258	28.1266	97	53.69	311	23	5.58	37544.1	Cathepsin B OS=Rattus norvegicus GN=Ctsb PE=1 SV=1
Q6P9V9	TBA1B_RAT	RAT		155.411	68.0172	182.119	243.234	178.397	165.436	56.7269	47	106.793	60.0983	128.425	39.4057	55.4666	78.0377	33.7326	98	69.62	650	29	4.98	50151.6	Tubulin alpha-1B chain OS=Rattus norvegicus GN=Tuba1b PE=1 SV=1
P59996	PCSK9_RAT	RAT		142.905	79.3082	125.653	217.071	161.723	145.332	45.0943	61	109.827	59.2411	128.496	57.2453	30.8727	77.1363	36.2289	99	51.37	515	33	6.62	74709	Proprotein convertase subtilisin/kexin type 9 OS=Rattus norvegicus GN=Pcsk9 PE=1 SV=1
Q9EQS0	TALDO_RAT	RAT		57.1122	0	79.8475	64.4142	54.3309	51.141	27.0609	159	56.5641	53.0901	89.6358	99.3463	86.9706	77.1214	18.6958	100	53.12	277	18	6.98	37460.1	Transaldolase OS=Rattus norvegicus GN=Taldo1 PE=1 SV=2
P68370	TBA1A_RAT	RAT		146.21	68.0172	182.119	239.491	178.397	162.847	56.1373	50	106.793	60.0983	119.777	39.4057	55.4666	76.3081	31.2338	101	66.3	594	26	4.98	50135.6	Tubulin alpha-1A chain OS=Rattus norvegicus GN=Tuba1a PE=1 SV=1
A0A0H2UHM7	A0A0H2UHM7_RAT	RAT		155.411	68.0172	182.119	247.817	178.397	166.352	57.9995	44	97.9652	60.0983	128.425	39.4057	55.4666	76.2721	32.3854	102	69.87	603	27	5.01	49806.2	Protein LOC100909441 OS=Rattus norvegicus GN=LOC100909441 PE=3 SV=1
P02680-2	FIBG_RAT	RAT		97.9004	36.793	96.358	129.793	95.7407	91.3171	30.1385	99	91.0051	48.371	52.9137	129.357	56.778	75.685	30.7813	103	51.49	287	19	5.96	49651.7	Isoform Gamma-A of Fibrinogen gamma chain OS=Rattus norvegicus GN=Fgg
D3ZSY5	D3ZSY5_RAT	RAT		89.9375	82.4506	129.361	112.736	46.3079	92.1586	28.3157	97	71.3083	101.601	82.5272	107.159	0	72.5191	38.4872	104	8.26	210	6	8.27	61201.4	Protein Krt84 OS=Rattus norvegicus GN=Krt84 PE=2 SV=2
B1WC21	B1WC21_RAT	RAT		56.2441	37.1478	57.054	81.9186	71.1328	60.6995	15.1455	140	89.0783	69.8106	70.8525	61.4726	69.1015	72.0631	9.1322	105	17.81	181	10	5.13	75380.7	Fibulin-1 OS=Rattus norvegicus GN=Fbln1 PE=1 SV=1
P10860	DHE3_RAT	RAT		97.5854	31.6411	133.571	122.79	148.286	106.775	41.0541	79	110.559	35.5451	109.194	36.6383	67.7538	71.9379	33.0683	106	44.98	194	22	8.31	61415.9	Glutamate dehydrogenase 1, mitochondrial OS=Rattus norvegicus GN=Glud1 PE=1 SV=2
P04636	MDHM_RAT	RAT		88.721	0	83.7564	187.076	79.9913	87.9089	59.4015	106	72.5653	74.7901	89.176	122.334	0	71.7732	40.051	107	73.37	503	27	9.03	35683.6	Malate dehydrogenase, mitochondrial OS=Rattus norvegicus GN=Mdh2 PE=1 SV=2
Q6P6R2	DLDH_RAT	RAT		38.9339	27.2492	38.9833	76.8197	69.8658	50.3704	19.3633	161	133.913	61.0524	60.1657	40.3777	62.0602	71.5139	32.2203	108	39.69	152	15	8.21	54038.1	Dihydrolipoyl dehydrogenase, mitochondrial OS=Rattus norvegicus GN=Dld PE=1 SV=1
G3V8T4	G3V8T4_RAT	RAT		52.5922	0	37.5637	58.1344	25.0558	34.6692	20.8547	197	90.3908	28.2111	73.358	0	164.55	71.302	56.5768	109	38.68	233	40	5.16	126941	DNA damage-binding protein 1 OS=Rattus norvegicus GN=Ddb1 PE=1 SV=1
Q6P7A4	Q6P7A4_RAT	RAT		83.616	47.8781	76.5923	192.392	129.016	105.899	50.4723	80	110.462	38.0158	104.518	53.5928	37.3227	68.7823	32.1908	110	46.65	453	23	5.18	61040	Prosaposin OS=Rattus norvegicus GN=Psap PE=2 SV=1
P10960	SAP_RAT	RAT		83.616	47.8781	76.5923	192.392	129.016	105.899	50.4723	81	110.462	38.0158	104.518	53.5928	37.3227	68.7823	32.1908	111	49.46	448	23	5.18	61124	Prosaposin OS=Rattus norvegicus GN=Psap PE=1 SV=1
F7EPE0	F7EPE0_RAT	RAT		83.616	47.8781	76.5923	183.595	129.016	104.139	47.4919	83	110.462	38.0158	104.518	53.5928	37.3227	68.7823	32.1908	112	48.65	439	23	5.14	61453.4	Prosaposin OS=Rattus norvegicus GN=Psap PE=1 SV=2
P25113	PGAM1_RAT	RAT	Y	25.7258	0	20.535	28.5499	69.9138	28.9449	22.7925	224	60.5273	74.1257	103.89	54.4131	50.9532	68.7818	19.2539	113	70.47	375	17	7.07	28832	Phosphoglycerate mutase 1 OS=Rattus norvegicus GN=Pgam1 PE=1 SV=4
P04785	PDIA1_RAT	RAT		99.8331	25.4365	140.636	142.154	187.033	119.018	54.3216	68	124.489	29.302	116.229	17.3211	55.3897	68.5462	44.1372	114	68.37	375	36	4.84	56951.4	Protein disulfide-isomerase OS=Rattus norvegicus GN=P4hb PE=1 SV=2
Q9ESW0	DDB1_RAT	RAT		52.5922	0	37.5637	58.1344	25.0558	34.6692	20.8547	198	90.3908	28.2111	64.9092	0	153.932	67.4886	53.1057	115	35.09	221	36	5.23	126862	DNA damage-binding protein 1 OS=Rattus norvegicus GN=Ddb1 PE=1 SV=1
P35952	LDLR_RAT	RAT		46.9755	0	16.0281	30.6418	0	18.7291	18.1583	275	71.1077	44.1202	67.3218	49.2719	88.3795	64.0402	15.925	116	33.67	187	25	4.82	96622	Low-density lipoprotein receptor OS=Rattus norvegicus GN=Ldlr PE=1 SV=1
Q5FVP9	Q5FVP9_RAT	RAT		25.3426	22.2875	17.0432	17.6709	54.0412	27.2771	13.7257	231	83.8729	49.151	85.9244	47.9959	49.9528	63.3794	17.5934	117	36.64	224	14	7.89	45306.3	Cfh protein OS=Rattus norvegicus GN=LOC100361907 PE=2 SV=1
P60901	PSA6_RAT	RAT		36.9269	0	30.6274	49.1933	59.6048	35.2705	20.2698	194	36.165	73.9535	74.9375	59.4236	72.0748	63.3109	14.6783	118	55.28	240	16	6.82	27399.5	Proteasome subunit alpha type-6 OS=Rattus norvegicus GN=Psma6 PE=1 SV=1
Q6IFV4	K1C13_RAT	RAT		88.7132	0	62.3201	163.083	56.4986	74.123	53.049	122	47.5768	42.3821	87.9644	85.7889	47.3685	62.2161	20.2327	119	14.84	238	11	4.89	47729.1	Keratin, type I cytoskeletal 13 OS=Rattus norvegicus GN=Krt13 PE=3 SV=1
P26644	APOH_RAT	RAT	Y	0	37.5842	52.2811	45.3547	48.158	36.6756	18.9559	189	74.4482	43.6804	53.3865	66.9981	68.2282	61.3483	11.1929	120	10.44	114	4	8.66	33197.3	Beta-2-glycoprotein 1 OS=Rattus norvegicus GN=Apoh PE=2 SV=2
Q4KLZ6	TKFC_RAT	RAT		60.922	94.3002	118.849	127.945	94.4863	99.3005	23.3398	86	65.0012	49.7739	93.6272	42.0031	52.279	60.5369	18.1242	121	56.06	197	28	7.66	59444	Triokinase/FMN cyclase OS=Rattus norvegicus GN=Tkfc PE=1 SV=1
P50399	GDIB_RAT	RAT		63.5817	17.5444	54.8369	87.4148	54.6121	55.598	22.4752	149	116.311	0	77.0647	55.2939	53.624	60.4587	37.7461	122	77.3	321	29	6.09	50537.1	Rab GDP dissociation inhibitor beta OS=Rattus norvegicus GN=Gdi2 PE=1 SV=2
Q63654	Q63654_RAT	RAT		117.13	21.0556	60.2556	126.576	127.337	90.4708	42.6728	101	50.9813	51.7392	72.985	46.0674	74.5872	59.272	12.0203	123	67	361	10	5.77	11241	Polyubiquitin (Fragment) OS=Rattus norvegicus GN=Ubb PE=2 SV=1
Q5M8C3	Q5M8C3_RAT	RAT		61.6099	19.2244	84.1835	117.191	68.2996	70.1016	31.8732	127	98.1595	22.4496	87.5641	40.2098	46.004	58.8774	29.0076	124	35.22	231	16	8.78	48047.1	Protein Serpina4 OS=Rattus norvegicus GN=Serpina4 PE=1 SV=1
G3V6T7	G3V6T7_RAT	RAT		56.4642	0	0	146.536	97.2602	60.0522	56.7263	141	80.2525	49.1938	76.8462	42.3722	43.3668	58.4063	16.6459	125	42.3	200	27	5.03	72748.3	Protein disulfide-isomerase A4 OS=Rattus norvegicus GN=Pdia4 PE=1 SV=1
Q9Z0V6	PRDX3_RAT	RAT		41.6076	0	30.9405	52.0747	66.0309	38.1307	22.3186	185	19.7076	83.0667	66.2591	58.9549	59.8953	57.5767	20.8157	126	45.53	250	12	7.73	28295.4	Thioredoxin-dependent peroxide reductase, mitochondrial OS=Rattus norvegicus GN=Prdx3 PE=1 SV=2
P07151	B2MG_RAT	RAT		23.7648	0	22.8474	39.8123	41.8938	25.6637	15.0583	242	43.3063	58.0269	78.245	45.6894	58.7948	56.8125	12.4169	127	33.61	213	8	8.58	13719.9	Beta-2-microglobulin OS=Rattus norvegicus GN=B2m PE=1 SV=1
P24368	PPIB_RAT	RAT		40.0539	52.3997	18.9259	73.4	42.6931	45.4945	17.7185	168	20.3302	53.8196	58.8948	60.7457	87.4032	56.2387	21.419	128	68.98	327	19	9.57	23802.6	Peptidyl-prolyl cis-trans isomerase B OS=Rattus norvegicus GN=Ppib PE=1 SV=3
Q4QRB4	TBB3_RAT	RAT		56.2371	51.8217	90.7298	145.809	115.36	91.9915	35.5978	98	66.9771	28.3464	75.7967	31.3404	73.1032	55.1127	20.8509	129	30	304	13	4.86	50418.7	Tubulin beta-3 chain OS=Rattus norvegicus GN=Tubb3 PE=1 SV=1
A0A096P6L9	A0A096P6L9_RAT	RAT	Y	38.9545	0	20.3218	49.7556	20.7404	25.9544	17.135	239	69.7499	29.0594	33.4194	49.5399	91.946	54.7429	23.455	130	22.49	162	32	6.24	189081	Complement C5 OS=Rattus norvegicus GN=C5 PE=1 SV=2
M0RBU0	M0RBU0_RAT	RAT	Y	39.3563	29.4656	30.3351	42.8737	28.6271	34.1316	5.83448	202	51.8215	40.3959	60.7374	45.3873	74.4155	54.5515	12.0388	131	14.7	133	10	4.44	82553.4	Cartilage oligomeric matrix protein OS=Rattus norvegicus GN=Comp PE=4 SV=1
Q9Z0V5	PRDX4_RAT	RAT	Y	0	0	36.279	52.4308	58.864	29.5148	25.1973	219	35.9417	91.0472	44.1371	45.7691	55.3683	54.4527	19.3105	132	44.32	159	10	6.4	31007.5	Peroxiredoxin-4 OS=Rattus norvegicus GN=Prdx4 PE=2 SV=1
A0A0G2JSH9	A0A0G2JSH9_RAT	RAT		48.3668	0	53.2844	82.4758	61.251	49.0756	27.1678	164	43.0774	64.59	36.7216	57.6765	65.4465	53.5024	11.6043	133	45.96	248	13	5.52	21797.7	Peroxiredoxin-2 OS=Rattus norvegicus GN=Prdx2 PE=1 SV=1
Q5PQU1	Q5PQU1_RAT	RAT		34.1149	30.7061	0	46.8009	54.5078	33.2259	18.6992	205	80.303	34.8563	68.5784	46.0911	37.6808	53.5019	17.8801	134	50.23	365	21	6.4	47764.2	Kininogen 1 OS=Rattus norvegicus GN=Kng1 PE=2 SV=1
Q68FT8	Q68FT8_RAT	RAT		72.0289	65.8098	45.7779	130.994	96.5583	82.2337	29.2767	113	63.7209	52.3201	65.7612	39.4339	44.2892	53.1051	10.3741	135	36.86	335	21	5.83	54893	RCG33981, isoform CRA_a OS=Rattus norvegicus GN=Serpinf2 PE=2 SV=1
P21670	PSA4_RAT	RAT		60.4167	0	22.5621	43.2189	46.6241	34.5644	21.1065	200	46.8999	39.849	56.4415	64.775	56.1841	52.8299	8.60987	136	57.47	172	12	8.14	29497.8	Proteasome subunit alpha type-4 OS=Rattus norvegicus GN=Psma4 PE=1 SV=1
P14480	FIBB_RAT	RAT	Y	55.7386	25.4711	64.3116	42.4034	34.6285	44.5106	14.0196	170	28.1175	0	0	207.652	22.4606	51.646	78.8389	137	57.62	174	26	8.15	54235.2	Fibrinogen beta chain OS=Rattus norvegicus GN=Fgb PE=1 SV=4
Q63581	Q63581_RAT	RAT		34.1149	30.7061	0	46.8009	54.5078	33.2259	18.6992	206	70.6594	34.8563	68.5784	46.0911	37.6808	51.5732	15.205	138	44.42	343	19	6.18	47618.1	Rat T-kininogen (T-KG) OS=Rattus norvegicus PE=4 SV=1
B1WC34	B1WC34_RAT	RAT		44.8913	16.382	0	73.954	46.2195	36.2894	25.7078	191	34.137	56.4253	90.6046	19.3214	56.558	51.4093	24.1492	139	24.57	155	12	4.42	59218.4	Protein Prkcsh OS=Rattus norvegicus GN=Prkcsh PE=1 SV=1
Q6IFU7	K1C42_RAT	RAT		55.6513	0	74.1434	108.848	73.0913	62.3467	35.6339	135	27.2853	37.8962	60.2092	80.6324	47.1948	50.6436	18.4977	140	25	192	13	5.14	50213.2	Keratin, type I cytoskeletal 42 OS=Rattus norvegicus GN=Krt42 PE=3 SV=1
G3V7Q6	G3V7Q6_RAT	RAT		0	0	0	44.0283	51.1098	19.0276	23.4113	274	33.6749	83.0457	38.3376	39.1058	55.569	49.9466	18.1341	141	61.6	169	14	6.96	28559.4	Proteasome subunit beta type OS=Rattus norvegicus GN=Psmb5 PE=1 SV=1
P62898	CYC_RAT	RAT		0	0	0	19.1512	33.9436	10.6189	13.8212	345	20.6322	30.5374	59.9011	69.1619	64.8567	49.0178	19.608	142	66.67	171	12	9.7	11605.4	Cytochrome c, somatic OS=Rattus norvegicus GN=Cycs PE=1 SV=2
Q6MG74	Q6MG74_RAT	RAT		48.2202	25.7301	17.8547	69.2852	29.5435	38.1267	18.4988	186	38.5046	0	77.1767	128.07	0	48.7502	48.9036	143	45.99	362	37	6.72	85120.8	B-factor, properdin OS=Rattus norvegicus GN=Cfb PE=2 SV=1
Q5EBA7	Q5EBA7_RAT	RAT		29.2247	28.7621	37.2813	67.5996	49.5068	42.4749	14.6375	174	63.4629	38.6678	49.3444	0	91.5384	48.6027	30.0858	144	34.61	161	17	6.86	70736.9	Hepatocyte growth factor activator OS=Rattus norvegicus GN=Hgfac PE=1 SV=1
G3V679	G3V679_RAT	RAT		75.527	17.4601	17.9873	186.722	87.5033	77.0399	61.9337	117	67.8054	19.9138	82.5134	0	70.2966	48.1058	32.1663	145	55.72	622	41	5.89	85876.5	Transferrin receptor protein 1 OS=Rattus norvegicus GN=Tfrc PE=1 SV=1
Q99376	TFR1_RAT	RAT		66.1968	17.4601	17.9873	176.994	78.2528	71.3782	58.2865	126	67.8054	19.9138	82.5134	0	70.2966	48.1058	32.1663	146	57.4	560	35	6.28	70152.7	Transferrin receptor protein 1 (Fragment) OS=Rattus norvegicus GN=Tfrc PE=2 SV=1
Q9Z0J6	GDF15_RAT	RAT		47.9862	27.2339	19.077	30.8448	58.0223	36.6328	14.258	190	32.699	62.6123	54.8042	60.2931	29.7285	48.0274	13.9921	147	58.75	323	16	9.64	33438.5	Growth/differentiation factor 15 OS=Rattus norvegicus GN=Gdf15 PE=3 SV=1
E9PT66	E9PT66_RAT	RAT		58.1383	0	17.0608	47.1823	0	24.4763	24.0909	246	59.9797	0	67.7538	18.6777	84.3038	46.143	31.6172	148	19.8	130	22	5.15	135550	Protein Sf3b3 OS=Rattus norvegicus GN=Sf3b3 PE=1 SV=2
G3V928	G3V928_RAT	RAT		0	0	0	15.6497	0	3.12994	6.25989	527	159.383	0	0	0	60.9101	44.0587	62.3013	149	4.73	38	17	5.15	504889	Protein Lrp1 OS=Rattus norvegicus GN=Lrp1 PE=1 SV=1
P21743	IBP1_RAT	RAT		185.656	0	186.419	198.553	259.592	166.044	87.3824	45	29.1771	54.907	48.539	57.4951	27.3967	43.503	12.7737	150	81.99	691	22	5.74	29683.9	Insulin-like growth factor-binding protein 1 OS=Rattus norvegicus GN=Igfbp1 PE=1 SV=2
Q6P3V8	Q6P3V8_RAT	RAT		57.1149	0	41.306	184.967	133.325	83.3427	66.6735	111	70.5935	21.0735	75.6341	46.0378	0	42.6678	28.8612	151	52.71	255	20	5.41	46153.9	Eukaryotic translation initiation factor 4A1 OS=Rattus norvegicus GN=Eif4a1 PE=1 SV=1
A0A0G2JSV6	A0A0G2JSV6_RAT	RAT	Y	101.568	36.1419	43.6502	76.608	99.1995	71.4336	27.2883	125	47.8141	24.6095	49.005	47.1533	44.1521	42.5468	9.11038	152	15.49	147	3	8.79	15284.5	Protein Hba-a2 OS=Rattus norvegicus GN=Hba-a2 PE=1 SV=1
P51635	AK1A1_RAT	RAT		0	0	17.0611	0	0	3.41223	6.82446	497	44.2281	31.1494	56.7083	34.8924	44.7662	42.3489	8.90614	153	64.62	137	18	7.18	36505.9	Alcohol dehydrogenase [NADP(+)] OS=Rattus norvegicus GN=Akr1a1 PE=1 SV=2
P06761	GRP78_RAT	RAT		117.75	68.9273	84.5008	252.773	135.873	131.965	64.8668	65	70.4067	22.8031	72.5148	17.586	26.5115	41.9644	24.2592	154	49.85	330	31	5.09	72347	78 kDa glucose-regulated protein OS=Rattus norvegicus GN=Hspa5 PE=1 SV=1
Q03626-2	MUG1_RAT	RAT		20.9135	0	0	0	17.919	7.76651	9.55901	381	65.0911	0	61.0549	27.7334	52.9594	41.3678	24.421	155	1.55	72	2	5.66	164648	Isoform 2 of Murinoglobulin-1 OS=Rattus norvegicus GN=Mug1
P42123	LDHB_RAT	RAT	Y	46.9447	0	74.5903	57.7956	75.0045	50.867	27.5545	160	32.8945	38.4127	51.436	41.7991	39.6662	40.8417	6.05964	156	21.56	148	8	5.85	36612.4	L-lactate dehydrogenase B chain OS=Rattus norvegicus GN=Ldhb PE=1 SV=2
P18422	PSA3_RAT	RAT		31.1716	0	33.761	49.8563	57.1845	34.3947	19.7596	201	49.1789	0	78.8191	30.2816	44.8792	40.6318	25.7194	157	49.8	198	14	5.4	28419.2	Proteasome subunit alpha type-3 OS=Rattus norvegicus GN=Psma3 PE=1 SV=3
P11442	CLH1_RAT	RAT		53.5481	0	77.2954	118.531	77.9382	65.4625	38.8309	130	92.1562	0	65.6424	0	44.4651	40.4527	36.3228	158	28	211	37	5.52	191599	Clathrin heavy chain 1 OS=Rattus norvegicus GN=Cltc PE=1 SV=3
P63245	RACK1_RAT	RAT		26.3809	0	40.1455	65.3729	60.1132	38.4025	23.7532	184	57.1613	0	79.546	29.2276	36.0604	40.3991	26.7924	159	63.41	220	19	8.08	35076.7	Receptor of activated protein C kinase 1 OS=Rattus norvegicus GN=Rack1 PE=1 SV=3
D3ZJ08	D3ZJ08_RAT	RAT	Y	122.652	149.942	119.662	188.366	153.027	146.73	24.8836	57	27.3474	37.2206	61.1252	34.7341	35.544	39.1943	11.4754	160	58.09	296	11	11.4	15388	Histone H3 OS=Rattus norvegicus GN=Hist2h3c2 PE=1 SV=1
P17220	PSA2_RAT	RAT		35.2249	0	0	45.0675	36.3621	23.3309	19.3516	250	29.9546	25.6804	46.0834	42.4321	50.6716	38.9644	9.56458	161	52.14	141	11	7.72	25926.6	Proteasome subunit alpha type-2 OS=Rattus norvegicus GN=Psma2 PE=1 SV=3
P10760	SAHH_RAT	RAT		122.913	0	83.5862	184.31	90.8496	96.3318	59.865	91	55.9248	0	56.9287	53.8878	26.5239	38.653	22.3856	162	56.02	284	24	6.17	47538	Adenosylhomocysteinase OS=Rattus norvegicus GN=Ahcy PE=1 SV=3
P18420	PSA1_RAT	RAT		35.4292	0	36.5391	54.7834	48.2571	35.0018	18.9456	195	48.9661	19.41	58.6946	37.2473	26.6793	38.1995	14.3013	163	49.43	212	15	6.31	29517.5	Proteasome subunit alpha type-1 OS=Rattus norvegicus GN=Psma1 PE=1 SV=2
Q8K551	Q8K551_RAT	RAT		0	0	0	31.2373	30.2289	12.2933	15.0595	324	30.5657	19.5051	40.2302	21.4326	77.5496	37.8566	21.17	164	11.66	93	12	5.42	100612	Truncated alpha-actinin OS=Rattus norvegicus PE=2 SV=1
Q68FY4	Q68FY4_RAT	RAT		0	0	20.2521	0	21.5283	8.35609	10.242	369	49.4538	19.6468	29.5941	28.7318	59.5406	37.3934	14.7428	165	35.92	118	15	5.76	53518.4	Group specific component OS=Rattus norvegicus GN=Gc PE=1 SV=1
A0A0G2JSK9	A0A0G2JSK9_RAT	RAT		38.873	0	29.1952	41.9764	43.4707	30.7031	16.1357	214	37.9835	32.1963	57.5429	28.6929	30.1616	37.3155	10.5955	166	66.83	206	19	8.28	44993.4	Betaine--homocysteine S-methyltransferase 1 OS=Rattus norvegicus GN=Bhmt PE=1 SV=1
Q5XIF6	TBA4A_RAT	RAT		95.5474	34.2639	139.518	157.483	120.59	109.481	42.8523	73	54.5598	26.1955	79.7474	0	24.2382	36.9482	27.511	167	54.69	469	23	4.96	49924.4	Tubulin alpha-4A chain OS=Rattus norvegicus GN=Tuba4a PE=1 SV=1
A0A0G2K0W9	A0A0G2K0W9_RAT	RAT		17.4714	0	37.6285	19.5222	62.0047	27.3254	21.0403	230	26.2148	25.1082	49.7976	26.3083	55.9105	36.6679	13.3633	168	62.5	197	17	8.8	27855.8	Proteasome subunit alpha type OS=Rattus norvegicus GN=Psma7 PE=1 SV=1
P05065	ALDOA_RAT	RAT	Y	68.353	0	0	74.8047	60.2317	40.6779	33.5329	178	55.9937	17.2123	34.9561	40.7404	34.1538	36.6113	12.4726	169	67.58	242	28	8.5	39352	Fructose-bisphosphate aldolase A OS=Rattus norvegicus GN=Aldoa PE=1 SV=2
D3ZCV0	D3ZCV0_RAT	RAT		0	0	0	21.0415	0	4.2083	8.41661	448	30.8774	0	38.4617	35.2697	77.637	36.4492	24.7446	170	13.09	79	13	5.34	103834	Protein Actn2 OS=Rattus norvegicus GN=Actn2 PE=1 SV=1
P08592	A4_RAT	RAT		37.808	27.5293	30.0233	28.7004	25.4643	29.9051	4.22579	217	59.2731	26.881	36.3353	16.9161	40.0497	35.891	14.1806	171	32.86	168	22	4.74	86704.1	Amyloid beta A4 protein OS=Rattus norvegicus GN=App PE=1 SV=2
Q63002	Q63002_RAT	RAT		17.1747	0	15.7247	38.0162	27.2932	19.6418	12.6759	270	76.781	0	34.6529	0	63.7452	35.0358	31.6924	172	5.61	37	12	5.47	273398	Mannose 6-phosphate/insulin-like growth factor II receptor OS=Rattus norvegicus GN=Igf2r PE=2 SV=1
F1M6Z1	F1M6Z1_RAT	RAT	Y	17.6742	0	26.2321	33.5667	0	15.4946	13.6148	300	52.8728	0	17.0161	51.7073	46.7019	33.6596	21.3305	173	3.93	59	15	6.79	509695	Apolipoprotein B-100 OS=Rattus norvegicus GN=Apob PE=1 SV=1
P08932	KNT2_RAT	RAT		24.6312	30.2768	0	24.369	54.868	26.829	17.4857	234	47.7019	24.8777	58.9091	35.9814	0	33.494	20.2488	174	51.63	253	20	6.03	47704.1	T-kininogen 2 OS=Rattus norvegicus PE=1 SV=2
P63039	CH60_RAT	RAT		51.5814	41.1121	86.9864	115.915	88.0915	76.7374	27.0956	119	60.559	18.4597	60.6505	0	27.7734	33.4885	23.8772	175	65.97	238	31	6.07	60955.5	60 kDa heat shock protein, mitochondrial OS=Rattus norvegicus GN=Hspd1 PE=1 SV=1
P13221	AATC_RAT	RAT		0	0	0	0	0	0	0	536	36.4907	0	21.9978	46.5149	61.2779	33.2563	20.9962	176	71.43	230	29	7.1	46428.7	Aspartate aminotransferase, cytoplasmic OS=Rattus norvegicus GN=Got1 PE=1 SV=3
Q5RKI1	IF4A2_RAT	RAT		24.3693	0	30.9281	125.984	75.7278	51.4019	44.6013	158	69.8447	0	53.8571	37.8567	0	32.3117	28.2551	177	49.14	178	16	5.41	46402.3	Eukaryotic initiation factor 4A-II OS=Rattus norvegicus GN=Eif4a2 PE=1 SV=1
P14942	GSTA4_RAT	RAT		0	0	0	0	0	0	0	543	16.4654	25.2173	41.5203	41.0778	35.2913	31.9144	9.70737	178	36.94	115	12	7.74	25509.8	Glutathione S-transferase alpha-4 OS=Rattus norvegicus GN=Gsta4 PE=1 SV=2
Q6P7S6	Q6P7S6_RAT	RAT		87.7295	20.2679	90.1351	150.317	129.649	95.6197	44.5422	94	18.2863	21.2144	45.4517	18.2254	50.7954	30.7946	14.2905	179	37.36	407	20	5.59	51464.4	Clusterin OS=Rattus norvegicus GN=Clu PE=2 SV=1
P16617	PGK1_RAT	RAT		48.3811	0	42.0829	98.7132	68.4082	51.5171	32.4519	157	34.3011	17.8943	31.1865	25.2887	43.935	30.5211	8.73473	180	72.66	293	26	8.3	44538.5	Phosphoglycerate kinase 1 OS=Rattus norvegicus GN=Pgk1 PE=1 SV=2
P04797	G3P_RAT	RAT	Y	101.69	0	108.903	195.837	99.5225	101.191	62.0645	84	35.0821	0	61.833	34.7864	20.2771	30.3957	20.2772	181	73.57	570	26	8.44	35828	Glyceraldehyde-3-phosphate dehydrogenase OS=Rattus norvegicus GN=Gapdh PE=1 SV=3
Q02445	TFPI1_RAT	RAT		87.5548	31.7625	64.3838	52.1216	59.511	59.0668	18.0765	144	31.9991	29.2346	18.3417	41.1049	30.9568	30.3274	7.26909	182	45.36	300	19	8.52	34554	Tissue factor pathway inhibitor OS=Rattus norvegicus GN=Tfpi PE=2 SV=1
Q5BJY9	K1C18_RAT	RAT		37.6799	0	28.4948	73.635	59.0813	39.7782	25.428	180	29.9901	18.9408	52.2728	28.6623	17.6306	29.4993	12.4252	183	64.54	190	26	5.23	47761.3	Keratin, type I cytoskeletal 18 OS=Rattus norvegicus GN=Krt18 PE=1 SV=3
P10111	PPIA_RAT	RAT		17.7304	68.9928	43.7711	107.416	26.9242	52.9669	32.3294	154	0	44.0898	0	42.2101	60.1717	29.2943	24.7202	184	84.76	440	14	8.68	17874.3	Peptidyl-prolyl cis-trans isomerase A OS=Rattus norvegicus GN=Ppia PE=1 SV=2
Q4V8H5	Q4V8H5_RAT	RAT		0	0	0	0	0	0	0	556	19.5055	20.8856	55.2342	25.526	22.5477	28.7398	13.3984	185	41.47	64	12	7.01	52555.2	Aspartyl aminopeptidase OS=Rattus norvegicus GN=Dnpep PE=1 SV=1
Q6PDW4	Q6PDW4_RAT	RAT		16.9662	0	0	44.1692	26.1415	17.4554	16.7254	284	0	37.8895	33.5075	33.0822	38.4897	28.5938	14.4654	186	54.17	168	13	8.27	26407.2	Proteasome subunit beta type OS=Rattus norvegicus GN=Psmb1 PE=1 SV=1
A0A0G2K7X7	A0A0G2K7X7_RAT	RAT	Y	0	0	0	20.5866	0	4.11732	8.23464	450	34.076	16.1397	27.0832	26.4611	38.4132	28.4347	7.5932	187	5.67	51	5	7.5	93665	Oxidation resistance protein 1 OS=Rattus norvegicus GN=C7 PE=1 SV=1
F1LMS5	F1LMS5_RAT	RAT		18.5823	17.3564	0	23.1623	0	11.8202	9.8433	330	34.9021	24.9832	17.441	30.8881	30.0507	27.653	6.00295	188	12.83	76	10	4.46	105836	Thrombospondin-4 OS=Rattus norvegicus GN=Thbs4 PE=1 SV=1
P62909	RS3_RAT	RAT		45.9825	0	33.7821	45.0768	63.9132	37.7509	21.198	187	19.6361	0	63.8808	18.1606	35.5346	27.4424	21.4169	189	82.3	286	23	9.75	26674.3	40S ribosomal protein S3 OS=Rattus norvegicus GN=Rps3 PE=1 SV=1
P85973	PNPH_RAT	RAT		0	0	0	0	0	0	0	542	26.9108	0	36.6051	16.661	54.7018	26.9757	18.4149	190	78.2	142	17	6.71	32301.9	Purine nucleoside phosphorylase OS=Rattus norvegicus GN=Pnp PE=1 SV=1
P46413	GSHB_RAT	RAT		0	0	18.9193	18.3558	19.2035	11.2957	9.22697	338	58.8495	0	39.5493	0	35.8948	26.8587	23.2761	191	29.11	86	11	5.57	52344.6	Glutathione synthetase OS=Rattus norvegicus GN=Gss PE=1 SV=1
G3V8V1	G3V8V1_RAT	RAT		29.3447	30.7797	0	75.2847	68.0601	40.6938	27.6714	177	43.0159	0	39.9406	21.4629	27.6717	26.4182	15.3778	192	34.72	184	19	6.4	65155.9	Granulin, isoform CRA_c OS=Rattus norvegicus GN=Grn PE=4 SV=1
Q64240	AMBP_RAT	RAT	Y	17.3373	0	16.0529	15.7578	16.1653	13.0627	6.55344	318	16.4552	24.3654	31.8561	17.0334	41.6756	26.2771	9.52691	193	10.6	47	5	5.96	38851	Protein AMBP OS=Rattus norvegicus GN=Ambp PE=1 SV=1
O88989	MDHC_RAT	RAT		16.8374	0	24.7939	64.2384	41.8217	29.5383	21.9605	218	18.3812	34.3235	0	43.794	34.5363	26.207	15.4441	194	52.99	177	17	6.47	36483.1	Malate dehydrogenase, cytoplasmic OS=Rattus norvegicus GN=Mdh1 PE=1 SV=3
P17475	A1AT_RAT	RAT		0	0	0	0	0	0	0	530	0	0	0	0	128.452	25.6903	51.3806	195	56.45	424	23	5.8	46135.8	Alpha-1-antiproteinase OS=Rattus norvegicus GN=Serpina1 PE=1 SV=2
O35244	PRDX6_RAT	RAT		29.6147	0	0	28.9762	52.3288	22.1839	19.9716	256	15.7785	36.5271	0	29.3645	46.7547	25.685	16.3272	196	70.09	176	17	5.86	24818.6	Peroxiredoxin-6 OS=Rattus norvegicus GN=Prdx6 PE=1 SV=3
Q7TQ70	Q7TQ70_RAT	RAT	Y	18.847	30.9153	41.927	49.6921	72.3596	42.7482	18.0943	173	18.3174	16.6979	33.8747	32.7588	24.9101	25.3118	7.10019	197	31.84	212	23	5.57	86656.9	Ac1873 OS=Rattus norvegicus GN=Fga PE=1 SV=1
F1M983	F1M983_RAT	RAT		16.399	0	0	15.815	42.9306	15.0289	15.7018	305	23.6105	27.5463	28.1009	29.7921	17.4788	25.3057	4.40672	198	5.43	105	6	6.58	140008	Protein Cfh OS=Rattus norvegicus GN=Cfh PE=1 SV=1
G3V8B3	G3V8B3_RAT	RAT	Y	170.959	275.626	179.076	314.806	229.798	234.053	55.2644	25	0	44.5432	30.2844	21.4852	27.9648	24.8555	14.5321	199	76.19	495	16	10.39	13906.1	Histone H2B OS=Rattus norvegicus GN=Hist1h2bq PE=3 SV=1
P97536	CAND1_RAT	RAT		21.5477	19.0205	28.7114	59.4116	17.9906	29.3364	15.4966	222	29.5403	16.6267	20.0518	0	56.0853	24.4608	18.4665	200	19.11	119	20	5.55	136362	Cullin-associated NEDD8-dissociated protein 1 OS=Rattus norvegicus GN=Cand1 PE=1 SV=1
A0A0F7RQL3	A0A0F7RQL3_RAT	RAT		0	0	0	0	0	0	0	537	0	42.0358	29.7448	50.4868	0	24.4535	21.0277	201	36.52	105	3	7.75	12477.2	Macrophage migration inhibitory factor OS=Rattus norvegicus GN=Mif PE=1 SV=1
P02454	CO1A1_RAT	RAT	Y	24.8994	0	31.6308	0	44.7089	20.2478	17.7172	265	24.0535	34.9281	21.2944	19.5732	19.9313	23.9561	5.70768	202	7.09	108	10	5.77	137954	Collagen alpha-1(I) chain OS=Rattus norvegicus GN=Col1a1 PE=1 SV=5
P62828	RAN_RAT	RAT		45.7794	0	52.5071	63.5601	66.098	45.5889	23.9576	167	0	43.4057	24.3558	30.3534	21.5339	23.9298	14.136	203	46.3	188	12	7.71	24423.1	GTP-binding nuclear protein Ran OS=Rattus norvegicus GN=Ran PE=1 SV=3
P51886	LUM_RAT	RAT		25.0121	24.2417	24.0819	33.2949	24.7323	26.2726	3.52697	236	26.0868	0	40.7827	25.0506	25.2486	23.4337	13.1383	204	7.99	87	3	6.18	38279	Lumican OS=Rattus norvegicus GN=Lum PE=1 SV=1
P13084	NPM_RAT	RAT		88.3272	0	66.6341	91.6267	49.5302	59.2236	33.3265	142	28.4745	0	40.864	44.0868	0	22.6851	19.2419	205	55.48	257	14	4.65	32560.1	Nucleophosmin OS=Rattus norvegicus GN=Npm1 PE=1 SV=1
M0R6Y8	M0R6Y8_RAT	RAT		48.3811	0	24.592	72.6108	41.8473	37.4862	24.2608	188	0	17.8943	31.1865	25.2887	35.0558	21.885	12.381	206	37.47	196	13	6.62	41961.3	Phosphoglycerate kinase OS=Rattus norvegicus PE=3 SV=1
A0A0G2K7R1	A0A0G2K7R1_RAT	RAT	Y	130.317	183.353	136.387	203.597	169.683	164.668	27.8193	48	0	36.3529	30.2844	21.4852	20.3591	21.6963	12.338	207	44.07	382	8	10.49	13134.3	Uncharacterized protein OS=Rattus norvegicus PE=3 SV=1
P15800	LAMB2_RAT	RAT		0	0	0	0	18.0993	3.61985	7.2397	483	48.2094	0	15.3954	0	42.4313	21.2072	20.5565	208	14.27	97	21	6.38	196474	Laminin subunit beta-2 OS=Rattus norvegicus GN=Lamb2 PE=2 SV=1
Q5U367	PLOD3_RAT	RAT		0	15.9372	0	50.8916	40.0054	21.3668	20.7927	261	37.722	0	37.8703	0	29.0866	20.9358	17.3874	209	39.14	168	22	5.87	85060.5	Procollagen-lysine,2-oxoglutarate 5-dioxygenase 3 OS=Rattus norvegicus GN=Plod3 PE=2 SV=1
Q6AYK6	CYBP_RAT	RAT		20.3635	0	17.2692	0	53.0687	18.1403	19.4105	279	18.6954	26.9688	0	26.4919	26.6879	19.7688	10.3622	210	69.43	153	16	8.29	26541.2	Calcyclin-binding protein OS=Rattus norvegicus GN=Cacybp PE=1 SV=1
A0A0G2JZH3	A0A0G2JZH3_RAT	RAT		19.7989	0	0	0	0	3.95977	7.91955	456	26.2638	25.6861	18.3706	0	28.4846	19.761	10.4492	211	9.95	65	8	4.43	104133	Protein Thbs3 OS=Rattus norvegicus GN=Thbs3 PE=4 SV=1
F1M978	F1M978_RAT	RAT		0	0	0	0	0	0	0	568	25.5695	0	15.7693	16.5918	40.7895	19.744	13.3597	212	46.57	98	14	5.28	30495.3	Inositol monophosphatase 1 OS=Rattus norvegicus GN=Impa1 PE=1 SV=1
P07154	CATL1_RAT	RAT		16.3995	0	0	53.588	20.1965	18.0368	19.6055	281	25.7155	0	29.3377	24.7236	18.6153	19.6784	10.4266	213	46.11	204	16	6.56	37660.5	Cathepsin L1 OS=Rattus norvegicus GN=Ctsl PE=1 SV=2
A9UMV8	H2AJ_RAT	RAT		145.718	147.37	156.495	225.754	209.583	176.984	33.8099	40	0	17.8095	27.5083	25.9077	24.5363	19.1523	10.1297	214	61.24	480	9	11.23	14045.5	Histone H2A.J OS=Rattus norvegicus GN=H2afj PE=2 SV=1
P02262	H2A1_RAT	RAT		143.196	128.105	152.97	209.959	193.853	165.617	31.091	46	0	17.8095	27.5083	25.9077	24.5363	19.1523	10.1297	215	60.77	451	8	11.08	14077.5	Histone H2A type 1 OS=Rattus norvegicus PE=1 SV=2
D4ACV3	D4ACV3_RAT	RAT		143.196	128.105	152.97	197.101	193.853	163.045	27.6593	49	0	17.8095	27.5083	25.9077	24.5363	19.1523	10.1297	216	62.7	456	8	11.05	13644.9	Histone H2A OS=Rattus norvegicus GN=Hist2h2ac PE=3 SV=2
D3ZXP3	D3ZXP3_RAT	RAT		124.054	123.206	144.695	186.493	170.504	149.79	25.1839	55	0	17.8095	27.5083	25.9077	24.5363	19.1523	10.1297	217	65.03	348	8	10.9	15114.5	Histone H2A OS=Rattus norvegicus GN=H2afx PE=1 SV=1
A0A0A0MXW3	A0A0A0MXW3_RAT	RAT		132.276	97.049	145.051	165.439	179.698	143.903	28.5547	62	0	17.8095	27.5083	25.9077	24.5363	19.1523	10.1297	218	54.33	320	5	10.74	13421.5	Histone H2A OS=Rattus norvegicus GN=H2afz PE=3 SV=1
B2RZA9	B2RZA9_RAT	RAT		0	27.5159	19.7506	30.8065	40.2672	23.668	13.5412	248	18.7371	0	22.6587	23.0309	29.9308	18.8715	10.1005	219	53.25	106	7	8.9	17861.6	Ube2l3 protein OS=Rattus norvegicus GN=NEWGENE_1308361 PE=2 SV=1
Q62700	Q62700_RAT	RAT		29.24	19.7317	16.0605	36.0967	36.8765	27.6011	8.43809	229	17.539	0	38.4786	19.3941	18.6068	18.8037	12.1874	220	24.36	170	11	8.37	48298.1	P58 OS=Rattus norvegicus PE=2 SV=1
Q9WVJ6	Q9WVJ6_RAT	RAT		30.7962	0	0	69.6487	67.1049	33.51	30.6197	204	37.9022	0	35.1956	0	19.3085	18.4813	16.3728	221	37.03	215	23	5	76934.7	Protein Tgm2 OS=Rattus norvegicus GN=Tgm2 PE=1 SV=1
A0A0G2JVE6	A0A0G2JVE6_RAT	RAT		0	0	0	0	0	0	0	533	28.0537	0	0	0	63.674	18.3455	25.134	222	35.23	146	26	5.34	109435	Alanyl (Membrane) aminopeptidase OS=Rattus norvegicus GN=Anpep PE=1 SV=1
P04904	GSTA3_RAT	RAT		17.4909	0	0	0	16.8094	6.86008	8.40461	403	0	17.3552	24.1385	24.6241	25.5713	18.3378	9.62008	223	22.62	82	7	8.98	25319.4	Glutathione S-transferase alpha-3 OS=Rattus norvegicus GN=Gsta3 PE=1 SV=3
Q711G3	IAH1_RAT	RAT		0	0	0	0	19.0095	3.8019	7.6038	470	21.5601	0	29.1116	0	38.6352	17.8614	15.5554	224	51.81	99	11	5.85	28004.3	Isoamyl acetate-hydrolyzing esterase 1 homolog OS=Rattus norvegicus GN=Iah1 PE=2 SV=2
A0A0G2JXB1	A0A0G2JXB1_RAT	RAT		0	0	0	0	0	0	0	583	0	18.1749	20.1182	25.4721	25.2942	17.8119	9.35283	225	19.84	59	5	8.92	26335.6	Galectin OS=Rattus norvegicus GN=Lgals3 PE=1 SV=1
Q5M8A0	Q5M8A0_RAT	RAT	Y	0	19.1883	0	20.1943	18.8814	11.6528	9.52438	334	20.7061	29.0779	19.8072	19.3009	0	17.7784	9.57868	226	38.8	153	17	6.11	47891.3	Kng2 protein OS=Rattus norvegicus GN=Kng2 PE=2 SV=1
P19945	RLA0_RAT	RAT		50.268	0	21.3703	39.3321	40.1309	30.2202	17.7468	216	48.8669	0	39.858	0	0	17.745	21.919	227	48.58	151	14	6.14	34215.5	60S acidic ribosomal protein P0 OS=Rattus norvegicus GN=Rplp0 PE=1 SV=2
Q63945	SET_RAT	RAT		18.0136	0	18.6127	55.0497	38.8927	26.1137	18.9968	238	17.674	0	27.2226	22.3709	20.9905	17.6516	9.34456	228	46.71	103	12	4.21	33405.8	Protein SET OS=Rattus norvegicus GN=Set PE=2 SV=2
G3V803	G3V803_RAT	RAT		27.5469	30.1105	40.6079	68.9315	69.3022	47.2998	18.3437	166	0	0	34.6714	18.2819	34.9913	17.5889	15.5812	229	25.17	230	18	4.61	99668.3	Cadherin-2 OS=Rattus norvegicus GN=Cdh2 PE=1 SV=1
P50398	GDIA_RAT	RAT		26.1331	0	26.3263	25.8649	19.5684	19.5785	10.1127	271	25.6889	0	26.6913	35.5588	0	17.5878	14.7656	230	18.57	86	7	5.05	50536.6	Rab GDP dissociation inhibitor alpha OS=Rattus norvegicus GN=Gdi1 PE=1 SV=1
Q71DI1	Q71DI1_RAT	RAT		26.0078	26.0189	24.846	39.5477	46.9804	32.6802	8.9658	207	0	24.8353	0	17.7777	42.5973	17.0421	16.0948	231	34.55	76	4	6.72	11283.9	Dermcidin OS=Rattus norvegicus PE=2 SV=1
G3V8U9	G3V8U9_RAT	RAT		0	0	15.9984	26.6905	18.7919	12.2962	10.6347	323	0	17.1031	16.1506	33.1752	18.0701	16.8998	10.5115	232	48.71	101	9	6.3	25760.5	Proteasome subunit beta type OS=Rattus norvegicus GN=Psmb4 PE=1 SV=2
P28494	MA2A1_RAT	RAT		17.1025	0	0	0	18.1395	7.04839	8.63871	395	18.1153	0	17.7631	0	47.0538	16.5864	17.2175	233	29.36	125	26	8.57	131242	Alpha-mannosidase 2 OS=Rattus norvegicus GN=Man2a1 PE=1 SV=2
F2Z3Q8	F2Z3Q8_RAT	RAT		46.0175	25.139	0	121.337	73.4976	53.1982	41.7705	153	31.4987	20.5366	27.2533	0	0	15.8577	13.4114	234	32.08	198	23	4.7	97184.2	Importin subunit beta-1 OS=Rattus norvegicus GN=Kpnb1 PE=1 SV=1
M0RDC5	M0RDC5_RAT	RAT		15.9121	0	0	0	0	3.18241	6.36482	523	0	17.0987	26.2085	16.7432	17.13	15.4361	8.50483	235	81.61	129	9	9.1	10027.5	Acyl-CoA-binding protein OS=Rattus norvegicus GN=Dbi PE=1 SV=2
B5DFC6	B5DFC6_RAT	RAT		0	0	0	18.1857	0	3.63715	7.2743	482	36.2735	0	16.0769	0	24.4153	15.3531	14.0836	236	32.87	55	9	6.41	32579.4	Glucosamine-6-phosphate isomerase OS=Rattus norvegicus GN=Gnpda1 PE=2 SV=1
P55063	HS71L_RAT	RAT	Y	60.5377	0	44.8185	124.243	81.8396	62.2877	41.009	136	0	0	28.2529	0	48.2819	15.307	19.7881	237	11.39	136	7	6	70549.2	Heat shock 70 kDa protein 1-like OS=Rattus norvegicus GN=Hspa1l PE=2 SV=2
P97603	NEO1_RAT	RAT		0	0	0	0	0	0	0	539	44.4635	0	0	0	31.893	15.2713	19.1212	238	16.63	81	16	5.9	150638	Neogenin (Fragment) OS=Rattus norvegicus GN=Neo1 PE=1 SV=1
P09034	ASSY_RAT	RAT		70.1532	0	42.939	71.8234	90.6106	55.1052	31.468	150	28.7778	0	0	46.7286	0	15.1013	19.3468	239	51.94	232	20	8.08	46496.3	Argininosuccinate synthase OS=Rattus norvegicus GN=Ass1 PE=1 SV=1
O89049	TRXR1_RAT	RAT		0	0	18.0261	17.8588	16.6883	10.5146	8.59753	347	19.0922	17.6726	18.6765	0	18.2051	14.7293	7.37986	240	37.47	88	14	6.2	154520	Thioredoxin reductase 1, cytoplasmic OS=Rattus norvegicus GN=Txnrd1 PE=1 SV=5
G3V7K3	G3V7K3_RAT	RAT		0	0	0	0	0	0	0	569	16.8086	0	0	39.8704	16.7314	14.6821	14.6581	241	26.82	78	24	5.41	120666	Ceruloplasmin OS=Rattus norvegicus GN=Cp PE=1 SV=1
Q91W30	Q91W30_RAT	RAT		0	0	0	19.6199	48.8407	13.6921	19.1467	312	30.2432	0	22.4878	20.3042	0	14.607	12.3757	242	52.85	179	16	7.61	36190.8	Aldose reductase-like protein OS=Rattus norvegicus GN=Akr1b8 PE=2 SV=1
P62963	PROF1_RAT	RAT	Y	34.1206	19.2058	16.8268	24.6477	25.3451	24.0292	5.98481	247	0	0	24.6092	19.6617	24.6874	13.7916	11.4071	243	83.57	176	10	8.82	14957.2	Profilin-1 OS=Rattus norvegicus GN=Pfn1 PE=1 SV=2
G3V9N9	G3V9N9_RAT	RAT		0	0	39.6391	0	0	7.92782	15.8556	379	22.5015	21.3231	0	0	24.4444	13.6538	11.1928	244	22.75	64	10	6.22	73124.6	alpha-1,2-Mannosidase OS=Rattus norvegicus GN=Man1a1 PE=1 SV=1
O88767	PARK7_RAT	RAT		24.6218	0	16.6965	49.4692	45.2191	27.2013	18.3162	232	0	16.4333	35.5456	16.0843	0	13.6126	13.1585	245	63.49	122	13	6.83	19974.2	Protein deglycase DJ-1 OS=Rattus norvegicus GN=Park7 PE=1 SV=1
P48721	GRP75_RAT	RAT	Y	64.4087	35.2186	45.7305	112.135	66.9446	64.8875	26.3971	131	19.4367	0	18.0639	0	29.6061	13.4213	11.6615	246	22.68	92	14	6.08	73857.7	Stress-70 protein, mitochondrial OS=Rattus norvegicus GN=Hspa9 PE=1 SV=3
A0A0H2UHM3	A0A0H2UHM3_RAT	RAT		27.7935	0	0	0	0	5.55871	11.1174	426	0	0	0	66.6171	0	13.3234	26.6468	247	32.08	34	11	6.29	38432	Haptoglobin OS=Rattus norvegicus GN=Hp PE=1 SV=1
P07632	SODC_RAT	RAT		18.3537	24.7781	18.682	39.6889	29.6651	26.2336	7.92538	237	16.7816	0	19.0948	0	29.3398	13.0432	11.458	248	37.01	72	6	6.03	15911.7	Superoxide dismutase [Cu-Zn] OS=Rattus norvegicus GN=Sod1 PE=1 SV=2
P15429	ENOB_RAT	RAT		0	0	0	41.2667	0	8.25334	16.5067	374	40.8662	0	0	0	22.6424	12.7017	16.5895	249	16.13	116	4	7.6	47013.9	Beta-enolase OS=Rattus norvegicus GN=Eno3 PE=1 SV=3
O88752	O88752_RAT	RAT	Y	0	0	0	0	0	0	0	531	0	0	61.0938	0	0	12.2188	24.4375	250	13.61	160	2	8.71	16104.6	Epsilon 1 globin OS=Rattus norvegicus GN=Hbe1 PE=1 SV=1
P12785	FAS_RAT	RAT		53.8253	0	44.8115	49.8352	68.5329	43.401	23.0968	172	44.1524	0	16.3219	0	0	12.0949	17.2303	251	15.73	88	30	5.98	272650	Fatty acid synthase OS=Rattus norvegicus GN=Fasn PE=1 SV=3
F1M9V3	F1M9V3_RAT	RAT		30.7147	0	49.861	66.9221	45.7415	38.6478	22.5037	183	35.8806	0	0	0	22.9563	11.7674	14.9804	252	11.76	101	3	8.01	39671.5	Protein RGD1559534 OS=Rattus norvegicus GN=RGD1559534 PE=4 SV=1
Q9JHW0	PSB7_RAT	RAT		25.3103	0	0	19.0227	38.8798	16.6426	15.0282	289	16.3038	0	16.657	0	24.2707	11.4463	9.76983	253	22.74	54	7	8.44	29927.5	Proteasome subunit beta type-7 OS=Rattus norvegicus GN=Psmb7 PE=1 SV=1
F1M8K0	F1M8K0_RAT	RAT		0	0	0	41.7296	43.1344	16.9728	20.7921	287	17.8464	0	19.57	18.8586	0	11.255	9.20598	254	12.21	110	10	8.69	96706.5	Protein Dag1 OS=Rattus norvegicus GN=Dag1 PE=1 SV=1
P02401	RLA2_RAT	RAT		21.528	26.2379	19.3468	30.1829	31.1861	25.6963	4.65298	241	0	21.6073	17.9241	0	16.4805	11.2024	9.29828	255	81.74	88	8	4.43	11692	60S acidic ribosomal protein P2 OS=Rattus norvegicus GN=Rplp2 PE=1 SV=2
P04182	OAT_RAT	RAT		0	0	0	0	25.287	5.0574	10.1148	441	16.7525	0	22.1765	0	16.8428	11.1543	9.3169	256	51.48	103	18	6.77	48332.6	Ornithine aminotransferase, mitochondrial OS=Rattus norvegicus GN=Oat PE=1 SV=1
P02767	TTHY_RAT	RAT		0	0	0	0	0	0	0	532	0	0	0	0	54.9814	10.9963	21.9925	257	66.67	206	9	6.06	15719.8	Transthyretin OS=Rattus norvegicus GN=Ttr PE=1 SV=1
F1LR02	F1LR02_RAT	RAT		0	0	0	33.8031	0	6.76062	13.5212	407	0	26.8755	0	0	28.084	10.9919	13.4677	258	11.75	76	11	5.91	134646	Procollagen, type XVIII, alpha 1, isoform CRA_a OS=Rattus norvegicus GN=Col18a1 PE=1 SV=2
D4A183	D4A183_RAT	RAT		0	0	0	0	0	0	0	558	36.3246	0	18.3319	0	0	10.9313	14.5469	259	32	41	9	5.51	56421.2	Protein Vnn3 OS=Rattus norvegicus GN=Vnn3 PE=1 SV=1
B0BNA5	COTL1_RAT	RAT		0	0	0	0	0	0	0	683	0	0	16.2782	19.9618	17.5828	10.7646	8.86825	260	74.65	55	10	5.43	15931.9	Coactosin-like protein OS=Rattus norvegicus GN=Cotl1 PE=1 SV=1
Q9Z1N4	BPNT1_RAT	RAT		0	0	0	0	0	0	0	696	17.6439	0	0	17.8552	17.8084	10.6615	8.70535	261	43.18	61	13	5.74	33174	3'(2'),5'-bisphosphate nucleotidase 1 OS=Rattus norvegicus GN=Bpnt1 PE=1 SV=1
Q5XI73	GDIR1_RAT	RAT		21.2038	0	0	37.1382	56.9081	23.05	21.9584	253	0	0	35.3293	16.5047	0	10.3668	14.0229	262	77.94	234	15	5.18	23407.4	Rho GDP-dissociation inhibitor 1 OS=Rattus norvegicus GN=Arhgdia PE=1 SV=1
Q9WUW3	CFAI_RAT	RAT		0	0	0	0	0	0	0	765	18.1199	0	16.4685	0	17.2273	10.3631	8.47761	263	37.42	138	19	7.73	67297.6	Complement factor I OS=Rattus norvegicus GN=Cfi PE=2 SV=1
A0A0G2K890	A0A0G2K890_RAT	RAT		39.8891	27.2487	0	159.539	83.9499	62.1254	55.7426	137	0	17.3906	33.4299	0	0	10.1641	13.4421	264	37.78	155	23	5.91	69287.7	Ezrin OS=Rattus norvegicus GN=Ezr PE=1 SV=1
Q5WQV5	Q5WQV5_RAT	RAT		25.4658	27.2487	0	84.2935	86.0735	44.6163	34.5021	169	0	17.3906	33.4299	0	0	10.1641	13.4421	265	41.51	135	25	6.03	68571.8	Radixin OS=Rattus norvegicus GN=Rdx PE=1 SV=1
Q4FZV0	MANBA_RAT	RAT		0	0	0	0	0	0	0	826	16.5696	16.43	17.7814	0	0	10.1562	8.30581	266	13.85	28	9	6.94	101221	Beta-mannosidase OS=Rattus norvegicus GN=Manba PE=2 SV=1
Q5U362	Q5U362_RAT	RAT		0	0	0	0	0	0	0	565	18.9838	0	31.4604	0	0	10.0888	12.9709	267	36.05	83	11	5.53	35893.8	Annexin OS=Rattus norvegicus GN=Anxa4 PE=1 SV=1
P04903	GSTA2_RAT	RAT		17.4909	0	0	0	16.8094	6.86008	8.40461	404	0	0	15.9868	16.4129	17.9969	10.0793	8.25694	268	40.99	86	9	9.04	25559	Glutathione S-transferase alpha-2 OS=Rattus norvegicus GN=Gsta2 PE=2 SV=2
D4A8A0	D4A8A0_RAT	RAT		18.9187	0	0	24.9657	0	8.77688	10.9182	363	17.0628	0	15.2894	0	17.7376	10.018	8.21864	269	9.31	45	16	6.11	243371	DNA fragmentation factor subunit beta OS=Rattus norvegicus GN=Cad PE=1 SV=2
Q9EQX9	UBE2N_RAT	RAT		0	0	0	28.5407	32.4364	12.1954	14.987	325	0	29.5675	19.259	0	0	9.7653	12.3963	270	59.87	114	9	6.74	17123.8	Ubiquitin-conjugating enzyme E2 N OS=Rattus norvegicus GN=Ube2n PE=1 SV=1
D4ACM2	D4ACM2_RAT	RAT		16.4792	0	15.5059	0	24.0331	11.2036	9.61228	339	0	0	31.8674	16.8425	0	9.74199	12.8427	271	31.22	59	7	5.24	23539	MAD2 (Mitotic arrest deficient, homolog)-like 1 (Yeast) (Predicted), isoform CRA_a OS=Rattus norvegicus GN=Mad2l1 PE=4 SV=1
P62634	CNBP_RAT	RAT		28.5819	0	0	0	32.1758	12.1515	14.9259	326	0	0	28.6516	19.8827	0	9.70685	12.2075	272	38.98	94	6	8.18	19462.7	Cellular nucleic acid-binding protein OS=Rattus norvegicus GN=Cnbp PE=2 SV=1
Q5I0M2	NADC_RAT	RAT		0	0	0	27.0166	0	5.40331	10.8066	431	18.3781	0	29.8161	0	0	9.63886	12.3468	273	24.08	52	6	6.17	31297.1	Nicotinate-nucleotide pyrophosphorylase [carboxylating] OS=Rattus norvegicus GN=Qprt PE=2 SV=1
P70521	P70521_RAT	RAT		18.338	0	18.0174	42.1407	37.6346	23.2261	15.2042	251	0	0	28.0705	0	20.0984	9.63377	12.0652	274	19.27	122	12	8.22	80733.1	Macrophage stimulating 1 (Hepatocyte growth factor-like) OS=Rattus norvegicus GN=Mst1 PE=2 SV=1
Q63313	LBP_RAT	RAT		47.9183	37.7762	83.2228	60.8637	64.8871	58.9336	15.4797	145	28.2167	0	0	0	19.9345	9.63024	12.0819	275	42	155	17	9.08	53600.2	Lipopolysaccharide-binding protein OS=Rattus norvegicus GN=Lbp PE=2 SV=1
P16638	ACLY_RAT	RAT		42.9381	20.1237	0	58.3723	36.9479	31.6764	20.0207	209	46.9425	0	0	0	0	9.3885	18.777	276	36.73	136	34	7.12	120636	ATP-citrate synthase OS=Rattus norvegicus GN=Acly PE=1 SV=1
Q63083	NUCB1_RAT	RAT		208.914	110.364	203.056	270.4	259.031	210.353	56.6186	30	0	20.8657	25.845	0	0	9.34215	11.5496	277	78.65	481	43	5.07	53506.8	Nucleobindin-1 OS=Rattus norvegicus GN=Nucb1 PE=1 SV=1
O35802	O35802_RAT	RAT		0	0	0	0	0	0	0	534	0	0	0	45.8197	0	9.16394	18.3279	278	11.7	56	9	6.14	103607	Inter-alpha-inhibitor H4 heavy chain OS=Rattus norvegicus GN=ITIH4 PE=2 SV=1
Q6AY56	TBA8_RAT	RAT		18.724	0	0	38.3338	23.1012	16.0318	14.6195	296	26.0238	0	19.2157	0	0	9.04791	11.2886	279	33.63	238	12	5.02	50037.5	Tubulin alpha-8 chain OS=Rattus norvegicus GN=Tuba8 PE=2 SV=1
Q5I0L0	Q5I0L0_RAT	RAT		0	0	0	38.315	0	7.66299	15.326	382	0	0	0	44.8725	0	8.9745	17.949	280	5.68	14	3	6.08	57501.5	Alpha-amylase OS=Rattus norvegicus GN=Amy1a PE=2 SV=1
P97584	PTGR1_RAT	RAT		0	0	0	0	0	0	0	585	26.2579	0	17.5837	0	0	8.76832	11.0837	281	52.58	88	13	8.45	35718.4	Prostaglandin reductase 1 OS=Rattus norvegicus GN=Ptgr1 PE=2 SV=3
Q9Z1Y3	CADH2_RAT	RAT		17.4768	18.8288	28.4047	41.1552	40.8359	29.3403	10.2357	221	0	0	15.8343	0	27.0429	8.57545	11.0847	282	25.28	193	18	4.61	99686.3	Cadherin-2 OS=Rattus norvegicus GN=Cdh2 PE=1 SV=1
Q3KR94	Q3KR94_RAT	RAT		0	16.9619	0	0	0	3.39238	6.78477	501	0	0	0	41.9829	0	8.39658	16.7932	283	6.49	41	4	5.94	54724.9	Protein Vtn OS=Rattus norvegicus GN=Vtn PE=1 SV=1
Q6IFW7	Q6IFW7_RAT	RAT		0	0	0	0	0	0	0	535	0	0	41.9726	0	0	8.39452	16.789	284	4.7	123	3	5.46	41325.1	Protein Krt28 OS=Rattus norvegicus GN=Krt28 PE=2 SV=1
B0BN51	B0BN51_RAT	RAT		0	0	0	0	16.9405	3.38809	6.77619	502	16.4479	0	0	0	25.3478	8.35915	10.6176	285	28.14	52	7	11.08	23656	Small nuclear ribonucleoprotein-associated protein OS=Rattus norvegicus GN=Snrpb PE=2 SV=1
A0A0G2JZY6	A0A0G2JZY6_RAT	RAT		16.2734	0	0	0	0	3.25469	6.50937	515	16.6702	0	0	0	25.1021	8.35446	10.5738	286	11.65	44	19	5.57	267908	Protein Sptbn1 OS=Rattus norvegicus GN=Sptbn1 PE=1 SV=1
A0A097BW25	A0A097BW25_RAT	RAT		0	0	0	28.0631	0	5.61263	11.2253	424	17.3408	0	23.7698	0	0	8.22212	10.2732	287	15.71	62	9	7.03	87153.5	Periostin isoform R1 OS=Rattus norvegicus GN=Postn PE=1 SV=1
Q6IRK9	CBPQ_RAT	RAT		0	0	20.3689	19.2376	0	7.92131	9.70817	380	20.2082	0	0	0	19.618	7.96524	9.75717	288	18.22	42	7	6.09	52041.5	Carboxypeptidase Q OS=Rattus norvegicus GN=Cpq PE=1 SV=1
Q5M819	SERB_RAT	RAT		0	0	0	0	0	0	0	538	0	0	0	0	39.7596	7.95192	15.9038	289	52	59	10	5.6	24967.6	Phosphoserine phosphatase OS=Rattus norvegicus GN=Psph PE=2 SV=1
A0A0G2K2R5	A0A0G2K2R5_RAT	RAT		17.1574	0	27.0693	38.8068	0	16.6067	15.1933	291	20.7838	0	0	18.8584	0	7.92843	9.72938	290	29.35	83	10	4.8	49387.4	Protein Efemp2 OS=Rattus norvegicus GN=Efemp2 PE=1 SV=1
D4A817	D4A817_RAT	RAT		109.204	149.116	107.869	211.004	161.738	147.786	38.1441	56	0	19.6368	0	0	18.8802	7.70339	9.43772	291	62.7	326	12	10.39	13963.2	Histone H2B OS=Rattus norvegicus GN=Hist2h2be PE=3 SV=3
M0RBQ5	M0RBQ5_RAT	RAT		101.26	153.716	107.869	202.085	161.738	145.334	37.1651	60	0	19.6368	0	0	18.8802	7.70339	9.43772	292	55.56	323	11	10.39	13908.1	Histone H2B OS=Rattus norvegicus GN=Hist3h2bb PE=3 SV=1
P24268	CATD_RAT	RAT		0	0	0	0	0	0	0	626	0	0	18.2166	0	20.2817	7.69966	9.4527	293	35.63	119	14	7.02	44680.7	Cathepsin D OS=Rattus norvegicus GN=Ctsd PE=1 SV=1
P62250	RS16_RAT	RAT		21.1616	0	0	29.5199	30.6477	16.2658	13.6794	294	19.9345	0	0	18.4544	0	7.67778	9.41496	294	56.16	101	10	10.29	16445.3	40S ribosomal protein S16 OS=Rattus norvegicus GN=Rps16 PE=1 SV=2
Q6P7S1	ASAH1_RAT	RAT		0	0	0	35.4925	18.8528	10.8691	14.3141	343	18.6797	0	19.3751	0	0	7.61097	9.32409	295	31.22	64	10	8.69	44443.2	Acid ceramidase OS=Rattus norvegicus GN=Asah1 PE=2 SV=1
D4AC23	D4AC23_RAT	RAT		98.9911	27.1708	121.381	124.524	93.9625	93.206	35.1266	96	17.8976	0	19.4835	0	0	7.47622	9.17019	296	62.5	136	27	8.39	59658.2	Protein Cct7 OS=Rattus norvegicus GN=Cct7 PE=1 SV=1
Q8CJH4	Q8CJH4_RAT	RAT		0	0	0	0	18.4938	3.69877	7.39753	476	0	0	0	17.9264	19.4003	7.46533	9.155	297	41.21	85	7	6.71	21521.1	GM2 activator protein OS=Rattus norvegicus GN=Gm2a PE=2 SV=1
P09495	TPM4_RAT	RAT		19.4501	0	17.6225	16.904	41.6687	19.1291	13.2762	272	18.6409	0	18.4846	0	0	7.42511	9.094	298	63.71	108	22	4.69	28509.7	Tropomyosin alpha-4 chain OS=Rattus norvegicus GN=Tpm4 PE=1 SV=3
Q6AY86	VP26A_RAT	RAT		0	0	0	30.511	0	6.1022	12.2044	417	19.1252	0	0	17.4612	0	7.31728	8.97724	299	41.59	78	11	6.3	38114.8	Vacuolar protein sorting-associated protein 26A OS=Rattus norvegicus GN=Vps26a PE=1 SV=1
G3V6P7	G3V6P7_RAT	RAT		70.4047	0	16.0916	73.3033	39.3019	39.8203	29.0017	179	18.9362	0	0	0	17.3642	7.26008	8.90563	300	22.4	114	32	5.55	226413	Myosin, heavy polypeptide 9, non-muscle OS=Rattus norvegicus GN=Myh9 PE=1 SV=1
Q63610	TPM3_RAT	RAT		38.0034	0	49.3843	83.8207	102.328	54.7073	35.8207	151	17.3106	0	18.5608	0	0	7.17429	8.79556	301	67.34	175	28	4.78	29006.6	Tropomyosin alpha-3 chain OS=Rattus norvegicus GN=Tpm3 PE=1 SV=2
Q62658	FKB1A_RAT	RAT		0	0	0	0	0	0	0	690	0	17.0029	0	18.569	0	7.11438	8.72736	302	55.56	45	7	8.79	11922.6	Peptidyl-prolyl cis-trans isomerase FKBP1A OS=Rattus norvegicus GN=Fkbp1a PE=1 SV=3
P62907	RL10A_RAT	RAT		34.36	0	24.6157	46.6793	35.7601	28.283	15.7774	227	0	0	0	16.9977	18.4385	7.08724	8.69201	303	34.56	102	9	9.98	24831.3	60S ribosomal protein L10a OS=Rattus norvegicus GN=Rpl10a PE=1 SV=2
P62494	RB11A_RAT	RAT		0	0	0	0	0	0	0	708	0	0	15.7475	0	19.5432	7.05814	8.72735	304	27.31	35	5	6.44	24393.5	Ras-related protein Rab-11A OS=Rattus norvegicus GN=Rab11a PE=1 SV=3
Q63198	CNTN1_RAT	RAT		0	0	0	0	0	0	0	724	18.2305	0	0	0	16.7705	7.00021	8.58589	305	5.88	23	6	5.81	113495	Contactin-1 OS=Rattus norvegicus GN=Cntn1 PE=1 SV=2
P04906	GSTP1_RAT	RAT		0	0	0	0	0	0	0	725	0	19.4361	0	0	15.4207	6.97135	8.63203	306	62.86	119	11	7.65	23438.9	Glutathione S-transferase P OS=Rattus norvegicus GN=Gstp1 PE=1 SV=2
P28064	PSB8_RAT	RAT		0	0	0	0	0	0	0	814	0	0	0	16.9615	17.2728	6.84686	8.38623	307	35.14	58	11	7.64	30569.7	Proteasome subunit beta type-8 OS=Rattus norvegicus GN=Psmb8 PE=1 SV=3
D3ZUL3	D3ZUL3_RAT	RAT		0	0	0	27.0319	0	5.40638	10.8128	430	17.1112	0	0	0	15.6084	6.54393	8.02872	308	3.02	25	3	5.23	108806	Protein Col6a1 OS=Rattus norvegicus GN=Col6a1 PE=1 SV=1
Q6P9V6	Q6P9V6_RAT	RAT		0	0	16.2528	0	17.0259	6.65574	8.15525	408	0	0	0	0	32.6633	6.53267	13.0653	309	50.62	112	11	4.79	26411	Proteasome subunit alpha type OS=Rattus norvegicus GN=Psma5 PE=1 SV=1
G3V680	G3V680_RAT	RAT		0	0	0	29.7319	0	5.94638	11.8928	419	16.0611	0	0	16.555	0	6.52321	7.9908	310	34.24	97	13	9.04	46753.9	Beta-galactoside alpha-2,6-sialyltransferase 1 OS=Rattus norvegicus GN=St6gal1 PE=1 SV=1
A0A0G2K9R5	A0A0G2K9R5_RAT	RAT		0	0	0	0	0	0	0	544	0	0	0	31.7746	0	6.35492	12.7099	311	18.84	3	3	8.12	7561.99	Uncharacterized protein OS=Rattus norvegicus PE=4 SV=1
D4A1W8	D4A1W8_RAT	RAT		16.8377	0	0	16.9843	0	6.7644	8.28479	406	0	0	0	0	31.7152	6.34303	12.6861	312	21.09	58	15	7.84	99187.1	Microsomal triglyceride transfer protein OS=Rattus norvegicus GN=Mttp PE=1 SV=1
G3V6D3	G3V6D3_RAT	RAT		34.5626	27.5025	61.8661	150.274	76.1746	70.076	43.8407	128	0	0	31.4039	0	0	6.28078	12.5616	313	50.09	167	17	5.19	56344.6	ATP synthase subunit beta OS=Rattus norvegicus GN=Atp5b PE=1 SV=1
Q63081	PDIA6_RAT	RAT		21.5206	0	0	26.0476	0	9.51364	11.7394	356	31.1475	0	0	0	0	6.22951	12.459	314	44.09	95	15	5.04	48173.5	Protein disulfide-isomerase A6 OS=Rattus norvegicus GN=Pdia6 PE=1 SV=2
P21744	IBP4_RAT	RAT		82.8986	0	60.9439	132.66	88.7297	73.0464	43.3106	124	0	0	30.4154	0	0	6.08308	12.1662	315	50	365	16	7.1	27744.8	Insulin-like growth factor-binding protein 4 OS=Rattus norvegicus GN=Igfbp4 PE=1 SV=2
P14408-2	FUMH_RAT	RAT		0	0	0	0	0	0	0	550	29.6663	0	0	0	0	5.93325	11.8665	316	58.03	113	18	8.51	50169.8	Isoform Cytoplasmic of Fumarate hydratase, mitochondrial OS=Rattus norvegicus GN=Fh
Q810F4	FAM3C_RAT	RAT		0	0	0	0	0	0	0	555	0	0	0	0	29.2206	5.84411	11.6882	317	33.92	38	7	8.73	24713.6	Protein FAM3C OS=Rattus norvegicus GN=Fam3c PE=2 SV=1
Q5FVS2	Q5FVS2_RAT	RAT		16.6628	0	0	0	18.0448	6.94151	8.51281	400	0	0	27.6691	0	0	5.53381	11.0676	318	4.39	26	3	8.51	71282.6	Kallikrein B, plasma 1 OS=Rattus norvegicus GN=Klkb1 PE=1 SV=1
P13383	NUCL_RAT	RAT		87.7699	48.4095	56.5936	180.855	109.903	96.7062	47.4901	90	0	0	26.958	0	0	5.3916	10.7832	319	36.75	232	27	4.67	77147.4	Nucleolin OS=Rattus norvegicus GN=Ncl PE=1 SV=3
Q63413	DX39B_RAT	RAT		34.5462	26.4832	42.8391	76.7772	88.7969	53.8885	24.4531	152	26.726	0	0	0	0	5.3452	10.6904	320	39.95	139	17	5.51	49035.4	Spliceosome RNA helicase Ddx39b OS=Rattus norvegicus GN=Ddx39b PE=2 SV=3
Q5XIV1	Q5XIV1_RAT	RAT		0	0	0	32.104	33.6014	13.1411	16.1014	317	26.6977	0	0	0	0	5.33953	10.6791	321	18.71	81	7	8.01	45010.2	Phosphoglycerate kinase OS=Rattus norvegicus GN=Pgk2 PE=1 SV=1
Q71SY3	Q71SY3_RAT	RAT		0	0	0	0	0	0	0	559	0	0	0	0	26.6706	5.33413	10.6683	322	43.86	53	9	6.19	26170.9	Protein Tsn OS=Rattus norvegicus GN=Tsn PE=1 SV=1
Q4KM50	Q4KM50_RAT	RAT		0	17.1389	0	24.2202	0	8.27184	10.3754	372	0	0	26.3409	0	0	5.26818	10.5364	323	8.93	58	5	8.65	79477.5	Sema4b protein (Fragment) OS=Rattus norvegicus GN=Sema4b PE=2 SV=1
Q6P502	TCPG_RAT	RAT		68.3364	47.7479	63.3968	149.926	121.442	90.1698	38.8377	103	0	0	26.1173	0	0	5.22347	10.4469	324	50.64	225	24	6.37	60647	T-complex protein 1 subunit gamma OS=Rattus norvegicus GN=Cct3 PE=1 SV=1
Q8VHC1	Q8VHC1_RAT	RAT		0	0	0	0	0	0	0	561	0	25.8547	0	0	0	5.17095	10.3419	325	48.32	83	6	8.22	16792.3	Cystatin E/M OS=Rattus norvegicus GN=Cst6 PE=1 SV=1
M0RDX2	M0RDX2_RAT	RAT		0	0	16.7813	0	16.3495	6.62617	8.11652	409	0	25.8096	0	0	0	5.16191	10.3238	326	28.65	111	17	4.69	81954.8	Amyloid-like protein 2 OS=Rattus norvegicus GN=Aplp2 PE=1 SV=2
P62703	RS4X_RAT	RAT		16.7374	0	24.6277	65.5447	33.1885	28.0197	21.7198	228	0	0	24.4094	0	0	4.88188	9.76376	327	48.67	123	13	10.22	29597.7	40S ribosomal protein S4, X isoform OS=Rattus norvegicus GN=Rps4x PE=2 SV=2
Q5M949	Q5M949_RAT	RAT		0	0	0	0	22.7003	4.54006	9.08012	444	0	0	0	0	23.933	4.78661	9.57321	328	22.27	37	4	9.39	28340.4	Nipsnap homolog 3A (C. elegans) OS=Rattus norvegicus GN=Nipsnap3b PE=1 SV=1
F1LUV9	F1LUV9_RAT	RAT		0	0	0	0	0	0	0	577	0	0	0	0	22.8531	4.57062	9.14124	329	4.2	8	3	4.84	91635.8	Neural cell adhesion molecule 1 OS=Rattus norvegicus GN=Ncam1 PE=1 SV=3
P40112	PSB3_RAT	RAT		0	0	0	0	0	0	0	582	0	22.4152	0	0	0	4.48304	8.96609	330	53.66	75	12	6.72	22964.9	Proteasome subunit beta type-3 OS=Rattus norvegicus GN=Psmb3 PE=1 SV=1
Q9EQV8	CBPN_RAT	RAT		0	0	0	18.0911	0	3.61823	7.23646	484	0	0	0	22.3492	0	4.46983	8.93966	331	36.98	105	11	8.74	51980.6	Carboxypeptidase N catalytic chain OS=Rattus norvegicus GN=Cpn1 PE=2 SV=1
M0RDZ5	M0RDZ5_RAT	RAT		0	0	0	0	0	0	0	584	0	0	0	22.2122	0	4.44244	8.88487	332	22.11	3	2	8.76	10438.8	Uncharacterized protein OS=Rattus norvegicus PE=4 SV=1
D4A3E2	D4A3E2_RAT	RAT		0	0	0	0	0	0	0	588	21.3536	0	0	0	0	4.27072	8.54144	333	26.46	40	8	5.5	43682.8	Aminopeptidase-like 1 (Predicted) OS=Rattus norvegicus GN=Npepl1 PE=1 SV=2
Q62975	ZPI_RAT	RAT		25.8895	0	0	27.5599	27.9866	16.2872	13.3169	293	0	0	0	0	20.7398	4.14797	8.29593	334	26.61	80	10	6.54	50244	Protein Z-dependent protease inhibitor OS=Rattus norvegicus GN=Serpina10 PE=2 SV=2
Q63530	PTER_RAT	RAT		19.4131	0	19.9598	23.5734	29.1009	18.4095	9.83151	277	0	0	20.547	0	0	4.1094	8.21879	335	39.54	71	13	6.54	39145	Phosphotriesterase-related protein OS=Rattus norvegicus GN=Pter PE=2 SV=2
D4A781	D4A781_RAT	RAT		0	0	0	35.4213	0	7.08427	14.1685	393	20.3523	0	0	0	0	4.07047	8.14094	336	31.54	88	25	4.86	123706	Protein Ipo5 OS=Rattus norvegicus GN=Ipo5 PE=1 SV=1
Q5M7V3	Q5M7V3_RAT	RAT		0	0	0	0	0	0	0	610	0	0	0	20.1963	0	4.03925	8.0785	337	4.12	13	2	8.47	50948.9	LOC367586 protein OS=Rattus norvegicus GN=LOC367586 PE=2 SV=1
Q3B8Q2	IF4A3_RAT	RAT		0	0	22.5831	55.5497	44.795	24.5856	22.7161	245	0	0	19.9566	0	0	3.99132	7.98263	338	26.52	64	11	6.58	46841	Eukaryotic initiation factor 4A-III OS=Rattus norvegicus GN=Eif4a3 PE=1 SV=1
Q5RJP0	ALD1_RAT	RAT		0	0	0	0	0	0	0	611	19.8949	0	0	0	0	3.97898	7.95797	339	29.75	80	10	8.17	36121.8	Aldose reductase-related protein 1 OS=Rattus norvegicus GN=Akr1b7 PE=1 SV=1
D4A1J4	BDH2_RAT	RAT		0	0	0	0	0	0	0	622	0	0	0	0	19.5756	3.91512	7.83024	340	20	25	4	7.56	26650.7	3-hydroxybutyrate dehydrogenase type 2 OS=Rattus norvegicus GN=Bdh2 PE=3 SV=2
F1M1R0	F1M1R0_RAT	RAT		0	0	0	0	0	0	0	641	0	0	0	19.0389	0	3.80778	7.61556	341	13.24	2	2	4.94	14893.8	Uncharacterized protein OS=Rattus norvegicus PE=1 SV=2
F1M9V7	F1M9V7_RAT	RAT		0	0	0	18.8293	16.1984	7.00555	8.62026	398	0	0	0	0	18.8032	3.76063	7.52126	342	28.7	77	22	5.58	103344	Protein Npepps OS=Rattus norvegicus GN=Npepps PE=1 SV=1
Q64268	HEP2_RAT	RAT		0	0	0	0	0	0	0	646	0	0	0	18.7933	0	3.75866	7.51733	343	4.59	13	3	6.66	54551.8	Heparin cofactor 2 OS=Rattus norvegicus GN=Serpind1 PE=1 SV=1
D3ZE00	D3ZE00_RAT	RAT		0	0	0	0	0	0	0	652	0	0	0	18.5863	0	3.71727	7.43454	344	28.57	2	2	8.03	10849.1	Uncharacterized protein OS=Rattus norvegicus PE=4 SV=3
P04961	PCNA_RAT	RAT		0	0	0	29.0141	16.9093	9.18467	11.8823	358	0	0	18.4699	0	0	3.69399	7.38798	345	45.21	72	12	4.61	28748.8	Proliferating cell nuclear antigen OS=Rattus norvegicus GN=Pcna PE=1 SV=1
B1H247	B1H247_RAT	RAT		0	0	0	0	0	0	0	675	0	0	18.0552	0	0	3.61104	7.22208	346	20.44	52	8	5.97	60330.1	Uncharacterized protein (Fragment) OS=Rattus norvegicus PE=2 SV=1
P11232	THIO_RAT	RAT		0	0	0	18.5837	19.2736	7.57146	9.27567	385	0	0	0	0	18.0223	3.60447	7.20894	347	51.43	44	7	4.94	11673.5	Thioredoxin OS=Rattus norvegicus GN=Txn PE=1 SV=2
Q3T1J1	IF5A1_RAT	RAT		0	23.077	0	28.8708	23.1928	15.0281	12.4479	306	0	0	17.8626	0	0	3.57252	7.14504	348	71.43	125	13	5.21	16832.3	Eukaryotic translation initiation factor 5A-1 OS=Rattus norvegicus GN=Eif5a PE=1 SV=3
B2RZ72	B2RZ72_RAT	RAT		0	0	0	0	0	0	0	689	0	0	0	17.819	0	3.56379	7.12758	349	30.36	47	6	8.89	19667	Actin-related protein 2/3 complex subunit 4 OS=Rattus norvegicus GN=Arpc4 PE=1 SV=1
F1M229	F1M229_RAT	RAT		0	0	0	0	0	0	0	697	0	0	0	17.7227	0	3.54453	7.08907	350	8.47	18	2	5.91	20933.2	Protein Igkv6-20 OS=Rattus norvegicus GN=Igkv6-20 PE=1 SV=3
P46953	3HAO_RAT	RAT		0	0	0	0	0	0	0	701	17.6712	0	0	0	0	3.53424	7.06849	351	40.91	52	10	5.68	32582.1	3-hydroxyanthranilate 3,4-dioxygenase OS=Rattus norvegicus GN=Haao PE=1 SV=2
P28480	TCPA_RAT	RAT		39.4088	17.4431	49.6622	86.5649	51.9887	49.0135	22.3978	165	17.6508	0	0	0	0	3.53016	7.06031	352	54.86	114	23	5.96	60359.7	T-complex protein 1 subunit alpha OS=Rattus norvegicus GN=Tcp1 PE=1 SV=1
F1M798	F1M798_RAT	RAT		16.4505	16.0494	0	25.4367	0	11.5873	10.0389	335	17.3654	0	0	0	0	3.47308	6.94616	353	19.6	68	16	6.81	111648	Metalloendopeptidase OS=Rattus norvegicus GN=Bmp1 PE=1 SV=2
Q80U96	XPO1_RAT	RAT		28.0356	0	0	40.6239	30.9064	19.9132	16.7859	267	17.3592	0	0	0	0	3.47184	6.94369	354	23.72	78	17	5.75	123039	Exportin-1 OS=Rattus norvegicus GN=Xpo1 PE=1 SV=1
A0A0G2K4I8	A0A0G2K4I8_RAT	RAT		0	0	0	0	0	0	0	757	0	0	0	17.3386	0	3.46772	6.93545	355	16.96	2	2	8.56	12684.2	Uncharacterized protein OS=Rattus norvegicus PE=4 SV=1
Q6QI44	NAA25_RAT	RAT		0	0	0	0	0	0	0	785	0	0	17.2574	0	0	3.45149	6.90298	356	8.97	29	7	6.02	111258	N-alpha-acetyltransferase 25, NatB auxiliary subunit OS=Rattus norvegicus GN=Naa25 PE=2 SV=1
Q63207	FA10_RAT	RAT		20.6628	0	0	39.6629	29.0288	17.8709	15.7856	282	0	0	17.2568	0	0	3.45136	6.90271	357	28.84	103	12	5.34	54265.2	Coagulation factor X OS=Rattus norvegicus GN=F10 PE=2 SV=1
P85971	6PGL_RAT	RAT		0	0	0	0	0	0	0	809	0	0	0	0	17.2495	3.44989	6.89978	358	70.04	97	11	5.74	27234.4	6-phosphogluconolactonase OS=Rattus norvegicus GN=Pgls PE=1 SV=1
P11762	LEG1_RAT	RAT		0	0	0	0	0	0	0	813	0	0	17.2045	0	0	3.44091	6.88182	359	68.15	71	8	5.24	14856.8	Galectin-1 OS=Rattus norvegicus GN=Lgals1 PE=1 SV=2
P55053	FABP5_RAT	RAT		0	18.0611	0	16.4441	0	6.90104	8.46747	401	0	0	0	0	17.0075	3.40149	6.80299	360	70.37	134	13	7.6	15059.4	Fatty acid-binding protein, epidermal OS=Rattus norvegicus GN=Fabp5 PE=1 SV=3
P40307	PSB2_RAT	RAT		0	0	0	0	0	0	0	835	0	0	0	0	16.9071	3.38143	6.76286	361	53.23	86	14	7.7	22912.4	Proteasome subunit beta type-2 OS=Rattus norvegicus GN=Psmb2 PE=1 SV=1
Q9WUC8	PLRG1_RAT	RAT		0	0	0	0	0	0	0	837	0	0	16.8968	0	0	3.37935	6.75871	362	13.04	27	5	9.31	57188.9	Pleiotropic regulator 1 OS=Rattus norvegicus GN=Plrg1 PE=2 SV=1
Q6P7Q4	LGUL_RAT	RAT		0	0	15.6917	0	0	3.13835	6.27669	526	0	0	16.8568	0	0	3.37136	6.74272	363	40.76	48	9	5.26	20819.6	Lactoylglutathione lyase OS=Rattus norvegicus GN=Glo1 PE=1 SV=3
P62832	RL23_RAT	RAT		0	17.3265	0	34.441	17.5228	13.8581	12.909	310	0	0	16.8529	0	0	3.37058	6.74116	364	46.43	54	6	10.63	14865.4	60S ribosomal protein L23 OS=Rattus norvegicus GN=Rpl23 PE=2 SV=1
P52759	UK114_RAT	RAT		0	0	0	0	0	0	0	870	0	0	0	0	16.7228	3.34456	6.68912	365	59.85	49	6	8.73	14303.5	Ribonuclease UK114 OS=Rattus norvegicus GN=Hrsp12 PE=1 SV=3
P28073	PSB6_RAT	RAT		24.8672	0	0	0	25.5375	10.0809	12.3484	348	0	0	16.7147	0	0	3.34293	6.68586	366	29.41	56	6	4.94	25289.6	Proteasome subunit beta type-6 OS=Rattus norvegicus GN=Psmb6 PE=1 SV=3
B2GUX3	B2GUX3_RAT	RAT		0	0	0	17.7312	0	3.54624	7.09247	492	0	0	16.6314	0	0	3.32629	6.65258	367	20.84	38	12	8.64	82465.9	DNA helicase OS=Rattus norvegicus GN=Mcm5 PE=2 SV=1
Q68G41	Q68G41_RAT	RAT		0	0	0	0	0	0	0	918	0	0	0	0	16.6007	3.32013	6.64027	368	32.18	61	9	9.62	32264.5	Dodecenoyl-Coenzyme A delta isomerase (3,2 trans-enoyl-Coenzyme A isomerase) OS=Rattus norvegicus GN=Eci1 PE=1 SV=1
P01041	CYTB_RAT	RAT		0	0	0	0	0	0	0	926	0	0	16.5015	0	0	3.30031	6.60061	369	41.84	31	3	6.28	11195.8	Cystatin-B OS=Rattus norvegicus GN=Cstb PE=1 SV=1
Q3T1K5	CAZA2_RAT	RAT		0	0	0	0	0	0	0	937	0	0	16.0386	0	0	3.20772	6.41545	370	37.76	40	8	5.69	32967.1	F-actin-capping protein subunit alpha-2 OS=Rattus norvegicus GN=Capza2 PE=1 SV=1
G3V6Y6	G3V6Y6_RAT	RAT		26.0927	0	0	41.2231	0	13.4632	17.1691	314	0	0	16.0221	0	0	3.20441	6.40883	371	20.45	73	17	6.52	96775	Alpha-1,4 glucan phosphorylase OS=Rattus norvegicus GN=Pygb PE=1 SV=2
G3V6S3	G3V6S3_RAT	RAT		0	0	0	0	0	0	0	938	0	0	0	0	16.0033	3.20065	6.40131	372	6.67	2	2	4.51	37063.7	Calumenin OS=Rattus norvegicus GN=Calu PE=1 SV=1
Q4KM65	CPSF5_RAT	RAT		0	0	0	0	17.0031	3.40063	6.80126	499	0	0	0	0	15.9746	3.19493	6.38985	373	43.17	67	12	9.06	26240.3	Cleavage and polyadenylation specificity factor subunit 5 OS=Rattus norvegicus GN=Nudt21 PE=2 SV=1
B1WC91	B1WC91_RAT	RAT		0	0	0	0	0	0	0	954	0	0	0	15.9679	0	3.19358	6.38716	374	3.13	24	2	7.24	35043.2	C1qtnf3 protein OS=Rattus norvegicus GN=C1qtnf3 PE=2 SV=1
A0A0G2JSG6	A0A0G2JSG6_RAT	RAT		60.1704	0	28.5527	44.2567	71.1477	40.8255	24.9911	176	0	0	0	15.9088	0	3.18176	6.36351	375	73.71	139	16	7.68	25529.4	Adenylate kinase 2, mitochondrial OS=Rattus norvegicus GN=Ak2 PE=1 SV=1
D3ZAU0	D3ZAU0_RAT	RAT		0	0	0	0	0	0	0	976	15.6158	0	0	0	0	3.12316	6.24632	376	2.07	10	7	5.36	449074	Protein Muc5b OS=Rattus norvegicus GN=Muc5b PE=4 SV=2
P68255	1433T_RAT	RAT		18.8906	0	0	0	18.7529	7.52869	9.22082	387	0	0	0	15.6051	0	3.12102	6.24203	377	49.8	163	15	4.74	27778.3	14-3-3 protein theta OS=Rattus norvegicus GN=Ywhaq PE=1 SV=1
Q6AYE5	OAF_RAT	RAT		0	0	0	33.9133	32.5708	13.2968	16.2907	316	0	0	15.5021	0	0	3.10041	6.20083	378	29.08	103	7	8.02	31775.5	Out at first protein homolog OS=Rattus norvegicus GN=Oaf PE=2 SV=1
P23457	DIDH_RAT	RAT		0	0	0	0	0	0	0	995	0	0	0	15.3859	0	3.07718	6.15436	379	37.27	52	12	7.02	37027.6	3-alpha-hydroxysteroid dehydrogenase OS=Rattus norvegicus GN=Akr1c9 PE=1 SV=1
Q9QZK8	DNS2A_RAT	RAT		0	0	0	18.3914	0	3.67828	7.35656	478	0	0	15.3743	0	0	3.07485	6.1497	380	50	82	12	8.33	38175.2	Deoxyribonuclease-2-alpha OS=Rattus norvegicus GN=Dnase2 PE=2 SV=1
O35567	PUR9_RAT	RAT		29.2974	52.5691	95.2815	134.07	55.1207	73.2677	37.0745	123	0	0	0	0	0	0	0	381	74.16	221	37	6.9	64208.4	Bifunctional purine biosynthesis protein PURH OS=Rattus norvegicus GN=Atic PE=1 SV=2
Q5U300	UBA1_RAT	RAT		111.341	0	49.2648	103.276	58.6748	64.5113	40.3086	132	0	0	0	0	0	0	0	382	38.28	179	35	5.39	117788	Ubiquitin-like modifier-activating enzyme 1 OS=Rattus norvegicus GN=Uba1 PE=1 SV=1
B5DFA0	B5DFA0_RAT	RAT		100.733	48.5689	0	204.975	138.371	98.5297	70.8901	88	0	0	0	0	0	0	0	383	47.16	263	34	5.65	92660.8	Protein Vil1 OS=Rattus norvegicus GN=Vil1 PE=1 SV=1
D4ACB8	D4ACB8_RAT	RAT		72.5842	38.7241	75.3642	147.444	113.971	89.6175	37.4712	104	0	0	0	0	0	0	0	384	61.13	189	33	5.42	59588.5	Chaperonin subunit 8 (Theta) (Predicted), isoform CRA_a OS=Rattus norvegicus GN=Cct8 PE=1 SV=1
P11980-2	KPYM_RAT	RAT		37.7346	18.7657	60.9249	67.8576	74.1565	51.8879	20.6397	156	0	0	0	0	0	0	0	385	60.64	135	28	7.57	57780.8	Isoform M2 of Pyruvate kinase PKM OS=Rattus norvegicus GN=Pkm
A0A0G2K8A5	A0A0G2K8A5_RAT	RAT		73.2845	0	15.6826	51.8155	32.3914	34.6348	25.8951	199	0	0	0	0	0	0	0	386	35	137	30	5.38	117828	Protein Uba1y OS=Rattus norvegicus GN=Uba1y PE=3 SV=1
Q5XIM9	TCPB_RAT	RAT		53.7089	24.4058	33.1703	86.6457	97.9855	59.1832	28.8995	143	0	0	0	0	0	0	0	387	63.93	168	25	6.09	57458.4	T-complex protein 1 subunit beta OS=Rattus norvegicus GN=Cct2 PE=1 SV=3
P24155	THOP1_RAT	RAT		22.0934	0	0	50.3969	30.5587	20.6098	19.1728	264	0	0	0	0	0	0	0	388	42.94	107	29	5.69	78385.5	Thimet oligopeptidase OS=Rattus norvegicus GN=Thop1 PE=1 SV=4
G3V6S5	G3V6S5_RAT	RAT		36.279	0	17.8256	48.6545	26.1611	25.7841	16.5015	240	0	0	0	0	0	0	0	389	34.01	96	29	7.29	100966	C-1-tetrahydrofolate synthase, cytoplasmic OS=Rattus norvegicus GN=Mthfd1 PE=1 SV=1
P18418	CALR_RAT	RAT		0	0	0	0	0	0	0	980	0	0	0	0	0	0	0	390	68.27	177	23	4.35	47995.5	Calreticulin OS=Rattus norvegicus GN=Calr PE=1 SV=1
G3V852	G3V852_RAT	RAT		53.1171	0	34.4671	89.7217	34.6397	42.3891	29.2408	175	0	0	0	0	0	0	0	391	18.18	91	32	5.89	269672	Protein Tln1 OS=Rattus norvegicus GN=Tln1 PE=1 SV=1
A0A0G2JZI2	A0A0G2JZI2_RAT	RAT		28.3828	0	51.3618	96.9848	44.4768	44.2412	31.7535	171	0	0	0	0	0	0	0	392	23.21	127	29	7.45	169861	Protein Eprs OS=Rattus norvegicus GN=Eprs PE=1 SV=1
P50475	SYAC_RAT	RAT		35.3572	17.5879	27.2469	63.5769	35.4118	35.8361	15.341	192	0	0	0	0	0	0	0	393	33.78	101	27	5.44	106790	Alanine--tRNA ligase, cytoplasmic OS=Rattus norvegicus GN=Aars PE=1 SV=3
G3V8P4	G3V8P4_RAT	RAT		17.051	17.0642	20.3072	28.069	16.687	19.8357	4.32113	268	0	0	0	0	0	0	0	394	19.6	110	26	6.26	211561	RCG50226, isoform CRA_a OS=Rattus norvegicus GN=Ptprf PE=1 SV=1
D3ZVQ0	D3ZVQ0_RAT	RAT		19.7081	0	0	29.5023	0	9.84209	12.4456	352	0	0	0	0	0	0	0	395	34.97	81	22	4.9	95779.2	Protein Usp5 OS=Rattus norvegicus GN=Usp5 PE=1 SV=1
M0R544	M0R544_RAT	RAT		27.392	0	0	0	16.9596	8.87031	11.3537	362	0	0	0	0	0	0	0	396	28.65	103	21	5.45	106204	Glucosidase, alpha, acid, isoform CRA_a OS=Rattus norvegicus GN=Gaa PE=1 SV=1
Q68FQ0	TCPE_RAT	RAT		20.4159	0	28.6966	22.0442	36.9285	21.617	12.2759	260	0	0	0	0	0	0	0	397	49.54	83	20	5.56	59536.8	T-complex protein 1 subunit epsilon OS=Rattus norvegicus GN=Cct5 PE=1 SV=1
Q64604	PTPRF_RAT	RAT		17.051	17.0642	20.3072	28.069	16.687	19.8357	4.32113	269	0	0	0	0	0	0	0	398	18.02	109	24	6.29	211494	Receptor-type tyrosine-protein phosphatase F OS=Rattus norvegicus GN=Ptprf PE=2 SV=1
Q04462	SYVC_RAT	RAT		26.0955	0	0	41.5776	0	13.5346	17.2843	313	0	0	0	0	0	0	0	399	24.68	79	21	7.74	140368	Valine--tRNA ligase OS=Rattus norvegicus GN=Vars PE=2 SV=2
Q66X93	SND1_RAT	RAT		26.3096	16.4305	16.8129	58.818	36.0061	30.8754	15.7122	213	0	0	0	0	0	0	0	400	31.46	95	21	6.9	101952	Staphylococcal nuclease domain-containing protein 1 OS=Rattus norvegicus GN=Snd1 PE=1 SV=1
Q5I0G4	SYG_RAT	RAT		26.0726	0	0	86.0954	30.3053	28.4947	31.4671	226	0	0	0	0	0	0	0	401	38.46	91	19	5.82	72030.2	Glycine--tRNA ligase (Fragment) OS=Rattus norvegicus GN=Gars PE=1 SV=1
Q66HA8	HS105_RAT	RAT		39.5516	0	15.8252	40.3374	31.7886	25.5005	15.4983	244	0	0	0	0	0	0	0	402	30.07	82	21	5.43	96418.5	Heat shock protein 105 kDa OS=Rattus norvegicus GN=Hsph1 PE=1 SV=1
F1LNF1	F1LNF1_RAT	RAT		102.435	0	69.4751	128.924	132.276	86.6219	48.8285	107	0	0	0	0	0	0	0	403	49.72	237	19	9.18	37297.5	Heterogeneous nuclear ribonucleoproteins A2/B1 OS=Rattus norvegicus GN=Hnrnpa2b1 PE=1 SV=1
P30835	PFKAL_RAT	RAT		0	0	0	41.7628	0	8.35255	16.7051	370	0	0	0	0	0	0	0	404	30.77	60	19	7.3	85338.9	ATP-dependent 6-phosphofructokinase, liver type OS=Rattus norvegicus GN=Pfkl PE=1 SV=3
Q7TPK2	Q7TPK2_RAT	RAT		16.172	0	0	27.4112	0	8.71664	11.2517	365	0	0	0	0	0	0	0	405	13.32	102	24	5.42	237259	Ac2-120 OS=Rattus norvegicus GN=F5 PE=2 SV=1
P04905	GSTM1_RAT	RAT		0	0	0	0	0	0	0	1023	0	0	0	0	0	0	0	406	58.26	106	17	8.58	25914	Glutathione S-transferase Mu 1 OS=Rattus norvegicus GN=Gstm1 PE=1 SV=2
G3V976	G3V976_RAT	RAT		0	0	0	0	0	0	0	1031	0	0	0	0	0	0	0	407	55.4	134	14	5.23	46898.1	Carboxypeptidase A2 OS=Rattus norvegicus GN=Cpa2 PE=4 SV=1
G3V7H2	G3V7H2_RAT	RAT		0	0	18.3115	17.8929	0	7.24087	8.86921	391	0	0	0	0	0	0	0	408	45.53	110	15	6.57	54599.5	Multiple inositol polyphosphate phosphatase 1 OS=Rattus norvegicus GN=Minpp1 PE=1 SV=1
A0A140TAA4	A0A140TAA4_RAT	RAT		0	0	0	0	0	0	0	1040	0	0	0	0	0	0	0	409	26.15	55	20	6.27	95882.1	Programmed cell death 6-interacting protein OS=Rattus norvegicus GN=Pdcd6ip PE=1 SV=1
A0A0G2K8K0	A0A0G2K8K0_RAT	RAT		0	0	0	0	0	0	0	1081	0	0	0	0	0	0	0	410	28.45	62	18	9.46	75086.2	Protein Sfpq OS=Rattus norvegicus GN=Sfpq PE=1 SV=1
P08934	KNG1_RAT	RAT		0	0	0	0	18.8814	3.77628	7.55256	472	0	0	0	0	0	0	0	411	29.58	110	17	6.36	70933.3	Kininogen-1 OS=Rattus norvegicus GN=Kng1 PE=2 SV=1
Q499P2	Q499P2_RAT	RAT		0	0	19.6146	66.3547	20.6728	21.3284	24.2509	262	0	0	0	0	0	0	0	412	37.97	67	17	5.87	69089	Leukotriene A(4) hydrolase OS=Rattus norvegicus GN=Lta4h PE=1 SV=1
A0A0G2K126	A0A0G2K126_RAT	RAT		0	0	0	0	0	0	0	1111	0	0	0	0	0	0	0	413	29.01	68	19	5.8	53300.4	Protein Krt86 OS=Rattus norvegicus GN=Krt86 PE=3 SV=1
P19222	CBPA2_RAT	RAT		0	0	0	0	0	0	0	1138	0	0	0	0	0	0	0	414	52.52	117	13	5.23	46912.2	Carboxypeptidase A2 OS=Rattus norvegicus GN=Cpa2 PE=1 SV=1
A7M746	A7M746_RAT	RAT		0	0	0	0	0	0	0	540	0	0	0	0	0	0	0	415	27.27	71	19	6.22	54698.9	LOC681126 protein OS=Rattus norvegicus GN=Krt83 PE=2 SV=1
A0A0G2JSI1	A0A0G2JSI1_RAT	RAT		50.4606	22.39	51.8287	89.9739	93.4772	61.626	26.7515	139	0	0	0	0	0	0	0	416	31.79	93	15	6.57	54050.1	4-trimethylaminobutyraldehyde dehydrogenase OS=Rattus norvegicus GN=Aldh9a1 PE=1 SV=1
Q6P762	Q6P762_RAT	RAT		0	0	27.2717	49.1938	16.5487	18.6028	18.4787	276	0	0	0	0	0	0	0	417	24.48	83	17	8.89	114327	Alpha-mannosidase OS=Rattus norvegicus GN=Man2b1 PE=1 SV=1
Q4G061	EIF3B_RAT	RAT		25.2091	0	0	43.9899	0	13.8398	17.9606	311	0	0	0	0	0	0	0	418	29.23	75	16	4.98	90910.8	Eukaryotic translation initiation factor 3 subunit B OS=Rattus norvegicus GN=Eif3b PE=1 SV=1
Q3MHS9	Q3MHS9_RAT	RAT		0	0	0	0	0	0	0	541	0	0	0	0	0	0	0	419	36.53	81	14	6.85	58017.3	Chaperonin containing Tcp1, subunit 6A (Zeta 1) OS=Rattus norvegicus GN=Cct6a PE=1 SV=1
P49242	RS3A_RAT	RAT		15.2083	0	15.2821	0	17.094	9.51688	7.79981	355	0	0	0	0	0	0	0	420	59.85	72	16	9.79	29944.9	40S ribosomal protein S3a OS=Rattus norvegicus GN=Rps3a PE=1 SV=2
A0A140TAF0	A0A140TAF0_RAT	RAT		0	0	0	24.8985	42.0525	13.3902	17.2734	315	0	0	0	0	0	0	0	421	37.54	88	17	4.7	32994	RCG62531, isoform CRA_g OS=Rattus norvegicus GN=Tpm3 PE=1 SV=1
Q68FU2	Q68FU2_RAT	RAT		0	0	0	29.3012	0	5.86024	11.7205	421	0	0	0	0	0	0	0	422	41.89	100	15	8.09	40626.9	Phosphoserine aminotransferase OS=Rattus norvegicus GN=Psat1 PE=2 SV=1
P61980	HNRPK_RAT	RAT		33.0296	0	32.6169	64.4841	67.9385	39.6138	24.8289	181	0	0	0	0	0	0	0	423	35.42	115	15	5.48	50976.3	Heterogeneous nuclear ribonucleoprotein K OS=Rattus norvegicus GN=Hnrnpk PE=1 SV=1
Q9QVC8	FKBP4_RAT	RAT		43.9341	0	44.6498	26.8649	54.3233	33.9544	19.1418	203	0	0	0	0	0	0	0	424	41.27	70	15	5.52	51450.2	Peptidyl-prolyl cis-trans isomerase FKBP4 OS=Rattus norvegicus GN=Fkbp4 PE=1 SV=3
A2VD04	A2VD04_RAT	RAT		30.3425	0	0	59.0891	26.1777	23.1219	22.0198	252	0	0	0	0	0	0	0	425	31.48	150	15	6.95	57651.7	Habp2 protein OS=Rattus norvegicus GN=Habp2 PE=1 SV=1
P63102	1433Z_RAT	RAT		0	0	0	47.818	61.8403	21.9316	27.2242	259	0	0	0	0	0	0	0	426	55.1	161	14	4.77	27771.1	14-3-3 protein zeta/delta OS=Rattus norvegicus GN=Ywhaz PE=1 SV=1
Q80YG1	Q80YG1_RAT	RAT		0	0	0	29.3012	0	5.86024	11.7205	422	0	0	0	0	0	0	0	427	38.92	103	15	8.39	40588.8	Phosphoserine aminotransferase OS=Rattus norvegicus GN=Psat1 PE=2 SV=1
F1LN88	F1LN88_RAT	RAT		19.1228	0	40.564	68.4546	29.9403	31.6163	22.7842	210	0	0	0	0	0	0	0	428	28.71	90	15	7.51	56516.5	Aldehyde dehydrogenase, mitochondrial OS=Rattus norvegicus GN=Aldh2 PE=1 SV=2
D3ZPR0	D3ZPR0_RAT	RAT		0	0	0	0	0	0	0	545	0	0	0	0	0	0	0	429	26.47	36	18	5.56	110214	Chromosome segregation 1-like (S. cerevisiae) (Predicted) OS=Rattus norvegicus GN=Cse1l PE=1 SV=1
Q5XI38	Q5XI38_RAT	RAT		0	0	0	25.7222	0	5.14444	10.2889	440	0	0	0	0	0	0	0	430	32.22	57	15	5.19	70122.2	Lymphocyte cytosolic protein 1 OS=Rattus norvegicus GN=Lcp1 PE=1 SV=1
O88600	HSP74_RAT	RAT		51.5694	0	17.9501	48.8793	34.4554	30.5709	19.4169	215	0	0	0	0	0	0	0	431	25.36	72	17	5.14	94056.6	Heat shock 70 kDa protein 4 OS=Rattus norvegicus GN=Hspa4 PE=1 SV=1
D4A8G5	D4A8G5_RAT	RAT		0	0	0	0	0	0	0	546	0	0	0	0	0	0	0	432	24.67	53	14	7.58	74753.3	Protein Tgfbi OS=Rattus norvegicus GN=Tgfbi PE=1 SV=2
B0BN63	B0BN63_RAT	RAT		0	0	0	35.8822	0	7.17643	14.3529	392	0	0	0	0	0	0	0	433	44.67	50	16	5.5	38104.2	LOC681996 protein OS=Rattus norvegicus GN=Ahsa1 PE=1 SV=1
P51583	PUR6_RAT	RAT		17.3977	0	19.2584	32.6912	0	13.8694	12.4938	309	0	0	0	0	0	0	0	434	33.65	53	14	8.13	47096.2	Multifunctional protein ADE2 OS=Rattus norvegicus GN=Paics PE=1 SV=3
A9CMC9	A9CMC9_RAT	RAT		0	0	0	38.5138	17.0691	11.1166	15.2104	341	0	0	0	0	0	0	0	435	24.12	64	18	5.34	192700	DNA helicase OS=Rattus norvegicus GN=Mcm6 PE=3 SV=1
P80254	DOPD_RAT	RAT		0	0	0	0	0	0	0	547	0	0	0	0	0	0	0	436	98.31	135	11	6.72	13133.3	D-dopachrome decarboxylase OS=Rattus norvegicus GN=Ddt PE=1 SV=3
F1M853	F1M853_RAT	RAT		0	0	0	0	0	0	0	548	0	0	0	0	0	0	0	437	16.38	44	18	9.12	157504	Protein Rrbp1 OS=Rattus norvegicus GN=Rrbp1 PE=1 SV=3
D3ZFP4	D3ZFP4_RAT	RAT		0	0	0	23.9724	0	4.79447	9.58894	443	0	0	0	0	0	0	0	438	27.31	41	17	5.34	91659.4	DNA helicase OS=Rattus norvegicus GN=Mcm3 PE=1 SV=3
Q63321	PLOD1_RAT	RAT		0	0	0	16.8778	0	3.37556	6.75112	504	0	0	0	0	0	0	0	439	27.88	59	15	6.41	83612.3	Procollagen-lysine,2-oxoglutarate 5-dioxygenase 1 OS=Rattus norvegicus GN=Plod1 PE=2 SV=1
P09895	RL5_RAT	RAT		0	0	0	24.5141	33.4007	11.5829	14.4618	336	0	0	0	0	0	0	0	440	49.83	85	14	9.78	34458.7	60S ribosomal protein L5 OS=Rattus norvegicus GN=Rpl5 PE=1 SV=3
E9PSV5	E9PSV5_RAT	RAT		0	0	0	29.3012	0	5.86024	11.7205	423	0	0	0	0	0	0	0	441	41.35	97	14	8.39	40490.7	Phosphoserine aminotransferase OS=Rattus norvegicus GN=Psat1 PE=1 SV=2
Q00438-2	PTBP1_RAT	RAT		0	0	0	0	0	0	0	549	0	0	0	0	0	0	0	442	36.98	82	14	9.22	56936.9	Isoform PYBP1 of Polypyrimidine tract-binding protein 1 OS=Rattus norvegicus GN=Ptbp1
P41562	IDHC_RAT	RAT		0	0	0	31.5871	0	6.31741	12.6348	415	0	0	0	0	0	0	0	443	43.48	64	14	6.77	46734.4	Isocitrate dehydrogenase [NADP] cytoplasmic OS=Rattus norvegicus GN=Idh1 PE=1 SV=1
P68101	IF2A_RAT	RAT		0	0	0	0	0	0	0	551	0	0	0	0	0	0	0	444	47.3	48	16	5.05	36108.2	Eukaryotic translation initiation factor 2 subunit 1 OS=Rattus norvegicus GN=Eif2s1 PE=1 SV=2
Q5XIG8	STRAP_RAT	RAT		0	0	0	26.1767	0	5.23534	10.4707	434	0	0	0	0	0	0	0	445	51.43	53	14	5.05	38456.3	Serine-threonine kinase receptor-associated protein OS=Rattus norvegicus GN=Strap PE=1 SV=1
P04639	APOA1_RAT	RAT		0	0	0	0	0	0	0	552	0	0	0	0	0	0	0	446	52.51	61	14	5.64	30062.1	Apolipoprotein A-I OS=Rattus norvegicus GN=Apoa1 PE=1 SV=2
A7M777	A7M777_RAT	RAT		0	0	0	0	0	0	0	553	0	0	0	0	0	0	0	447	24.65	62	17	6.59	55821.3	Protein Krt85 OS=Rattus norvegicus GN=Krt85 PE=2 SV=1
P31044	PEBP1_RAT	RAT		0	0	17.4646	18.7667	22.4097	11.7282	9.71229	333	0	0	0	0	0	0	0	448	85.56	62	12	5.65	20801.4	Phosphatidylethanolamine-binding protein 1 OS=Rattus norvegicus GN=Pebp1 PE=1 SV=3
P45592	COF1_RAT	RAT		26.8305	0	45.0173	41.5372	60.0509	34.6872	20.307	196	0	0	0	0	0	0	0	449	77.11	113	13	8.53	18532.5	Cofilin-1 OS=Rattus norvegicus GN=Cfl1 PE=1 SV=3
P15178	SYDC_RAT	RAT		0	0	0	0	16.7998	3.35997	6.71993	506	0	0	0	0	0	0	0	450	35.53	40	15	6.11	57126.2	Aspartate--tRNA ligase, cytoplasmic OS=Rattus norvegicus GN=Dars PE=2 SV=1
F1MAF7	F1MAF7_RAT	RAT		0	0	0	0	0	0	0	554	0	0	0	0	0	0	0	451	34.06	37	15	4.9	46837.8	Protein Krt33a OS=Rattus norvegicus GN=Krt31 PE=3 SV=2
O08629	TIF1B_RAT	RAT		16.2456	0	0	18.9094	0	7.03101	8.65229	397	0	0	0	0	0	0	0	452	20.12	43	14	5.56	88956.2	Transcription intermediary factor 1-beta OS=Rattus norvegicus GN=Trim28 PE=1 SV=2
Q6IFW1	Q6IFW1_RAT	RAT		0	0	0	0	0	0	0	557	0	0	0	0	0	0	0	453	35.4	35	14	4.82	45972.7	RCG34348, isoform CRA_a OS=Rattus norvegicus GN=Krt33a PE=2 SV=1
A0A0G2K911	A0A0G2K911_RAT	RAT		0	0	15.9147	58.6597	16.9736	18.3096	21.4762	278	0	0	0	0	0	0	0	454	47.65	53	12	5.43	37249.3	NSFL1 cofactor p47 OS=Rattus norvegicus GN=Nsfl1c PE=1 SV=1
Q8K4Y7	CANT1_RAT	RAT		0	0	0	19.0295	0	3.80589	7.61178	469	0	0	0	0	0	0	0	455	38.46	80	13	6.33	45658.5	Soluble calcium-activated nucleotidase 1 OS=Rattus norvegicus GN=Cant1 PE=1 SV=1
P16391	HA12_RAT	RAT		0	0	0	53.2984	29.8565	16.631	21.6757	290	0	0	0	0	0	0	0	456	37.47	86	14	5.39	41830	RT1 class I histocompatibility antigen, AA alpha chain OS=Rattus norvegicus PE=1 SV=2
P38983	RSSA_RAT	RAT		26.3429	0	25.3382	59.526	24.7848	27.1984	18.9465	233	0	0	0	0	0	0	0	457	41.36	119	12	4.85	32824.1	40S ribosomal protein SA OS=Rattus norvegicus GN=Rpsa PE=1 SV=3
Q7TPB1	TCPD_RAT	RAT		25.4012	0	0	46.6184	45.856	23.5751	20.6995	249	0	0	0	0	0	0	0	458	32.65	77	14	8.42	58099.5	T-complex protein 1 subunit delta OS=Rattus norvegicus GN=Cct4 PE=1 SV=3
G3V8A5	G3V8A5_RAT	RAT		0	0	0	53.7183	24.0259	15.5488	21.2324	299	0	0	0	0	0	0	0	459	21.23	56	14	5.32	91727	Protein Vps35 OS=Rattus norvegicus GN=Vps35 PE=1 SV=1
P08661	MBL2_RAT	RAT		0	0	0	29.6196	31.0338	12.1307	14.8637	327	0	0	0	0	0	0	0	460	35.66	147	11	5.39	26014.3	Mannose-binding protein C OS=Rattus norvegicus GN=Mbl2 PE=1 SV=2
Q6AXS4	RENR_RAT	RAT		0	0	0	0	0	0	0	560	0	0	0	0	0	0	0	461	38.57	55	12	5.45	39081.8	Renin receptor OS=Rattus norvegicus GN=Atp6ap2 PE=2 SV=1
D3Z941	D3Z941_RAT	RAT		0	0	0	20.0357	0	4.00714	8.01428	452	0	0	0	0	0	0	0	462	22.95	35	13	6.15	101582	Protein Mars OS=Rattus norvegicus GN=Mars PE=1 SV=1
Q6P6G9	Q6P6G9_RAT	RAT		0	0	0	0	32.7793	6.55587	13.1117	411	0	0	0	0	0	0	0	463	36.74	115	12	9.36	33619.6	Heterogeneous nuclear ribonucleoprotein A1 OS=Rattus norvegicus GN=Hnrnpa1 PE=1 SV=1
P21213	HUTH_RAT	RAT		0	0	0	19.8552	0	3.97104	7.94208	454	0	0	0	0	0	0	0	464	25.42	47	13	6.14	72284	Histidine ammonia-lyase OS=Rattus norvegicus GN=Hal PE=1 SV=1
P31211	CBG_RAT	RAT		0	0	0	0	0	0	0	562	0	0	0	0	0	0	0	465	32.32	71	10	4.85	44671	Corticosteroid-binding globulin OS=Rattus norvegicus GN=Serpina6 PE=1 SV=2
A0A0G2K0V8	A0A0G2K0V8_RAT	RAT		0	0	0	30.567	28.8105	11.8755	14.5551	329	0	0	0	0	0	0	0	466	48.39	99	12	5.74	32400.4	Protein LOC100911422 OS=Rattus norvegicus GN=LOC100911422 PE=4 SV=1
A0A0G2K1M8	A0A0G2K1M8_RAT	RAT		0	0	0	49.1	25.1439	14.8488	19.7007	307	0	0	0	0	0	0	0	467	23.7	47	13	5.59	80492.2	Prolyl endopeptidase OS=Rattus norvegicus GN=Prep PE=1 SV=1
Q6AYK3	INO1_RAT	RAT		0	0	0	0	0	0	0	563	0	0	0	0	0	0	0	468	25.13	49	12	5.83	60883.5	Inositol-3-phosphate synthase 1 OS=Rattus norvegicus GN=Isyna1 PE=3 SV=2
Q6IFW0	Q6IFW0_RAT	RAT		0	0	0	0	0	0	0	564	0	0	0	0	0	0	0	469	29.95	34	13	4.82	45835.6	RCG32608 OS=Rattus norvegicus GN=Krt33b PE=2 SV=1
P62271	RS18_RAT	RAT		17.7501	0	0	54.4774	38.5856	22.1626	21.5211	257	0	0	0	0	0	0	0	470	55.92	109	12	11.12	17718.7	40S ribosomal protein S18 OS=Rattus norvegicus GN=Rps18 PE=1 SV=3
P62246	RS15A_RAT	RAT		0	0	0	19.9867	20.8015	8.15764	9.99435	375	0	0	0	0	0	0	0	471	73.08	74	11	10.28	14839.5	40S ribosomal protein S15a OS=Rattus norvegicus GN=Rps15a PE=1 SV=2
D3ZUF9	D3ZUF9_RAT	RAT		25.2961	0	0	0	18.4611	8.75143	10.934	364	0	0	0	0	0	0	0	472	21.07	45	14	7.06	108545	Pitrilysin metallepetidase 1 (Predicted) OS=Rattus norvegicus GN=Pitrm1 PE=1 SV=1
P56574	IDHP_RAT	RAT		0	0	0	16.0398	0	3.20796	6.41592	522	0	0	0	0	0	0	0	473	33.63	57	12	8.95	50967.3	Isocitrate dehydrogenase [NADP], mitochondrial OS=Rattus norvegicus GN=Idh2 PE=1 SV=2
Q03336	RGN_RAT	RAT		0	0	0	0	0	0	0	566	0	0	0	0	0	0	0	474	38.13	60	10	5.4	33389.9	Regucalcin OS=Rattus norvegicus GN=Rgn PE=1 SV=3
Q4FZT9	PSMD2_RAT	RAT		32.8985	0	0	64.0992	36.8065	26.7608	24.3517	235	0	0	0	0	0	0	0	475	18.94	60	11	5.1	100188	26S proteasome non-ATPase regulatory subunit 2 OS=Rattus norvegicus GN=Psmd2 PE=1 SV=1
Q9EPH8	PABP1_RAT	RAT		0	0	0	35.6829	27.7411	12.6848	15.7373	321	0	0	0	0	0	0	0	476	25.94	62	13	9.55	70700.9	Polyadenylate-binding protein 1 OS=Rattus norvegicus GN=Pabpc1 PE=1 SV=1
G3V8B6	G3V8B6_RAT	RAT		0	0	0	0	0	0	0	567	0	0	0	0	0	0	0	477	18.89	37	13	5.26	105700	26S proteasome non-ATPase regulatory subunit 1 OS=Rattus norvegicus GN=Psmd1 PE=1 SV=1
P48679	LMNA_RAT	RAT		0	0	0	0	27.5508	5.51017	11.0203	427	0	0	0	0	0	0	0	478	23.61	33	14	6.7	74323.7	Prelamin-A/C OS=Rattus norvegicus GN=Lmna PE=1 SV=1
D3ZP96	D3ZP96_RAT	RAT		17.4114	0	0	47.4565	17.2483	16.4232	17.3446	292	0	0	0	0	0	0	0	479	18.56	53	13	5.46	102144	DNA helicase OS=Rattus norvegicus GN=Mcm2 PE=1 SV=2
Q6IFV9	Q6IFV9_RAT	RAT		0	0	0	0	0	0	0	570	0	0	0	0	0	0	0	480	31.46	27	12	4.79	44375.7	Protein Krt34 OS=Rattus norvegicus GN=Krt34 PE=2 SV=1
Q4KLL0	TCEA1_RAT	RAT		0	0	0	0	0	0	0	571	0	0	0	0	0	0	0	481	34.22	28	12	8.77	33893.5	Transcription elongation factor A protein 1 OS=Rattus norvegicus GN=Tcea1 PE=1 SV=1
Q6AYN8	Q6AYN8_RAT	RAT		0	0	0	59.3107	29.4396	17.7501	23.7028	283	0	0	0	0	0	0	0	482	21.97	59	12	5.98	81062.6	DNA helicase OS=Rattus norvegicus GN=Mcm7 PE=1 SV=1
Q66H80	COPD_RAT	RAT		0	0	0	0	0	0	0	572	0	0	0	0	0	0	0	483	27.79	59	13	5.99	57199.4	Coatomer subunit delta OS=Rattus norvegicus GN=Arcn1 PE=2 SV=1
P63159	HMGB1_RAT	RAT		0	0	0	26.153	0	5.23059	10.4612	436	0	0	0	0	0	0	0	484	45.12	85	11	5.73	24893.8	High mobility group protein B1 OS=Rattus norvegicus GN=Hmgb1 PE=1 SV=2
Q5XI34	Q5XI34_RAT	RAT		0	15.8804	23.9049	16.8815	42.9813	19.9296	13.9288	266	0	0	0	0	0	0	0	485	25.47	41	12	5.03	65322.6	Protein Ppp2r1a OS=Rattus norvegicus GN=Ppp2r1a PE=1 SV=1
B5DES0	B5DES0_RAT	RAT		0	0	0	0	0	0	0	573	0	0	0	0	0	0	0	486	61.86	71	9	10.01	13526.9	Protein Snrpd2 OS=Rattus norvegicus GN=Snrpd2 PE=1 SV=1
Q9EPB1	DPP2_RAT	RAT		0	0	17.672	20.6799	26.3891	12.9482	10.9368	320	0	0	0	0	0	0	0	487	26.4	74	10	4.92	55114.4	Dipeptidyl peptidase 2 OS=Rattus norvegicus GN=Dpp7 PE=1 SV=1
Q07936	ANXA2_RAT	RAT		0	0	0	0	0	0	0	574	0	0	0	0	0	0	0	488	41.3	45	11	8.07	38678.2	Annexin A2 OS=Rattus norvegicus GN=Anxa2 PE=1 SV=2
Q9QX80	Q9QX80_RAT	RAT		27.3569	0	0	38.0223	21.4774	17.3713	15.1431	285	0	0	0	0	0	0	0	489	38.25	83	11	8.31	30853.3	CArG-binding factor A OS=Rattus norvegicus GN=Hnrnpab PE=1 SV=1
G3V722	G3V722_RAT	RAT		0	0	17.4685	0	25.9444	8.68258	10.9665	367	0	0	0	0	0	0	0	490	29.57	74	10	9.39	44484.2	Beta-1,4-galactosyltransferase 1 OS=Rattus norvegicus GN=B4galt1 PE=1 SV=1
Q6PDW1	Q6PDW1_RAT	RAT		0	18.6083	27.8379	39.2467	28.0669	22.752	13.1226	254	0	0	0	0	0	0	0	491	74.24	102	9	7.55	14514.9	40S ribosomal protein S12 OS=Rattus norvegicus GN=Rps12 PE=1 SV=1
D3ZHB3	D3ZHB3_RAT	RAT		0	18.6083	27.6452	39.0609	27.8848	22.6398	13.0463	255	0	0	0	0	0	0	0	492	74.24	99	9	8.13	14514	40S ribosomal protein S12 OS=Rattus norvegicus GN=LOC100360573 PE=3 SV=3
P05369	FPPS_RAT	RAT		0	0	0	0	0	0	0	575	0	0	0	0	0	0	0	493	33.43	79	11	5.39	40829.7	Farnesyl pyrophosphate synthase OS=Rattus norvegicus GN=Fdps PE=2 SV=2
D3ZAN3	D3ZAN3_RAT	RAT		0	0	0	26.0816	0	5.21632	10.4326	437	0	0	0	0	0	0	0	494	18.32	41	12	5.82	90572.5	Alpha glucosidase 2 alpha neutral subunit (Predicted) OS=Rattus norvegicus GN=Ganab PE=1 SV=1
P62282	RS11_RAT	RAT		27.5473	0	0	49.8695	0	15.4834	20.2344	301	0	0	0	0	0	0	0	495	54.43	106	11	10.38	18430.7	40S ribosomal protein S11 OS=Rattus norvegicus GN=Rps11 PE=1 SV=3
P06214	HEM2_RAT	RAT		0	0	0	0	0	0	0	576	0	0	0	0	0	0	0	496	37.88	36	10	6.5	36031.6	Delta-aminolevulinic acid dehydratase OS=Rattus norvegicus GN=Alad PE=1 SV=1
Q5U216	DX39A_RAT	RAT		34.5462	26.4832	42.8391	64.6964	79.6889	49.6508	19.6975	162	0	0	0	0	0	0	0	497	27.63	106	12	5.54	49109.5	ATP-dependent RNA helicase DDX39A OS=Rattus norvegicus GN=Ddx39a PE=2 SV=1
A0A0G2K2V2	A0A0G2K2V2_RAT	RAT		0	0	0	16.1266	0	3.22532	6.45063	518	0	0	0	0	0	0	0	498	17.73	38	13	5.06	103824	AP complex subunit beta OS=Rattus norvegicus GN=Ap1b1 PE=1 SV=1
Q6AYS3	Q6AYS3_RAT	RAT		0	0	0	18.3768	0	3.67536	7.35072	479	0	0	0	0	0	0	0	499	22.81	76	10	5.12	51215.9	Carboxypeptidase OS=Rattus norvegicus GN=Ctsa PE=1 SV=1
Q5I0D1	GLOD4_RAT	RAT		0	0	0	0	0	0	0	578	0	0	0	0	0	0	0	500	42.95	53	9	5.19	33267.7	Glyoxalase domain-containing protein 4 OS=Rattus norvegicus GN=Glod4 PE=1 SV=1
Q68FS2	CSN4_RAT	RAT		0	0	0	0	0	0	0	579	0	0	0	0	0	0	0	501	33.99	31	10	5.68	46289.8	COP9 signalosome complex subunit 4 OS=Rattus norvegicus GN=Cops4 PE=1 SV=1
D4A7L6	D4A7L6_RAT	RAT		0	0	0	0	0	0	0	580	0	0	0	0	0	0	0	502	39.6	69	9	8.46	32471.9	Protein Rpia OS=Rattus norvegicus GN=Rpia PE=1 SV=1
Q5FVG5	Q5FVG5_RAT	RAT		0	0	0	16.904	33.4881	10.0784	13.4114	349	0	0	0	0	0	0	0	503	24.3	66	12	4.65	32957.8	Similar to tropomyosin 1, embryonic fibroblast-rat, isoform CRA_c OS=Rattus norvegicus GN=Tpm2 PE=2 SV=1
P62138	PP1A_RAT	RAT		0	0	0	0	0	0	0	581	0	0	0	0	0	0	0	504	32.12	30	10	6.12	37512.1	Serine/threonine-protein phosphatase PP1-alpha catalytic subunit OS=Rattus norvegicus GN=Ppp1ca PE=1 SV=1
Q68FR9	EF1D_RAT	RAT		20.0801	0	0	27.2981	36.2583	16.7273	14.588	288	0	0	0	0	0	0	0	505	39.5	74	9	5	31330.1	Elongation factor 1-delta OS=Rattus norvegicus GN=Eef1d PE=1 SV=2
D3ZPI8	D3ZPI8_RAT	RAT		0	0	0	0	0	0	0	586	0	0	0	0	0	0	0	506	62.8	75	8	8.91	18414.1	Complement component 8, gamma polypeptide (Predicted), isoform CRA_a OS=Rattus norvegicus GN=C8g PE=1 SV=1
Q9JMJ4	PRP19_RAT	RAT		0	0	0	0	18.0686	3.61373	7.22746	486	0	0	0	0	0	0	0	507	24.4	47	11	6.22	55238.9	Pre-mRNA-processing factor 19 OS=Rattus norvegicus GN=Prpf19 PE=1 SV=2
Q6TUG0	DJB11_RAT	RAT		18.923	0	0	38.0841	18.2993	15.0613	14.2066	304	0	0	0	0	0	0	0	508	32.4	56	10	6.05	40495	DnaJ homolog subfamily B member 11 OS=Rattus norvegicus GN=Dnajb11 PE=2 SV=1
D4A4T9	CHRD1_RAT	RAT		0	0	0	0	0	0	0	587	0	0	0	0	0	0	0	509	35.95	30	10	8.31	37361.6	Cysteine and histidine-rich domain-containing protein 1 OS=Rattus norvegicus GN=Chordc1 PE=3 SV=1
Q62930	CO9_RAT	RAT		0	0	0	28.2221	28.4634	11.3371	13.8852	337	0	0	0	0	0	0	0	510	24.19	43	10	5.6	62280.7	Complement component C9 OS=Rattus norvegicus GN=C9 PE=2 SV=1
Q6NYB7	RAB1A_RAT	RAT		0	0	0	0	0	0	0	589	0	0	0	0	0	0	0	511	47.8	60	10	6.6	22677.8	Ras-related protein Rab-1A OS=Rattus norvegicus GN=Rab1A PE=1 SV=3
Q5XI32	CAPZB_RAT	RAT		17.8381	0	28.23	28.6753	81.5188	31.2524	27.1998	211	0	0	0	0	0	0	0	512	31.25	90	9	5.89	30628.7	F-actin-capping protein subunit beta OS=Rattus norvegicus GN=Capzb PE=1 SV=1
P97574	STC1_RAT	RAT		27.0636	0	0	25.8735	0	10.5874	12.9723	346	0	0	0	0	0	0	0	513	34.41	52	9	8.63	27507.3	Stanniocalcin-1 OS=Rattus norvegicus GN=Stc1 PE=2 SV=1
Q6IFV6	Q6IFV6_RAT	RAT		0	0	0	0	0	0	0	590	0	0	0	0	0	0	0	514	20.88	25	11	4.98	50675.1	Protein Krt35 OS=Rattus norvegicus GN=Krt35 PE=2 SV=1
Q6TXG7	Q6TXG7_RAT	RAT		0	0	0	0	0	0	0	591	0	0	0	0	0	0	0	515	21.15	30	10	8.27	75374.1	Serine hydroxymethyltransferase OS=Rattus norvegicus GN=Shmt1 PE=1 SV=1
O70371	O70371_RAT	RAT		0	0	0	0	0	0	0	592	0	0	0	0	0	0	0	516	32.12	35	10	5.05	33965.5	Annexin (Fragment) OS=Rattus norvegicus PE=2 SV=1
Q6AZ25	Q6AZ25_RAT	RAT		0	0	0	16.904	33.4881	10.0784	13.4114	350	0	0	0	0	0	0	0	517	23.79	65	11	4.78	28696.1	Tropomyosin 1, alpha OS=Rattus norvegicus GN=Tpm1 PE=2 SV=1
P14604	ECHM_RAT	RAT		0	0	0	0	19.2591	3.85183	7.70366	462	0	0	0	0	0	0	0	518	35.52	58	9	8.6	31516.4	Enoyl-CoA hydratase, mitochondrial OS=Rattus norvegicus GN=Echs1 PE=1 SV=1
P23514	COPB_RAT	RAT		0	0	0	0	0	0	0	593	0	0	0	0	0	0	0	519	16.68	29	11	5.71	107011	Coatomer subunit beta OS=Rattus norvegicus GN=Copb1 PE=1 SV=1
G3V681	G3V681_RAT	RAT		0	0	0	0	0	0	0	594	0	0	0	0	0	0	0	520	17.87	33	10	6.92	96571	DNA helicase OS=Rattus norvegicus GN=Mcm4 PE=1 SV=1
O35331	PDXK_RAT	RAT		0	0	0	0	0	0	0	595	0	0	0	0	0	0	0	521	40.38	40	8	6.51	34908.1	Pyridoxal kinase OS=Rattus norvegicus GN=Pdxk PE=1 SV=1
P0C5H9	MANF_RAT	RAT		0	0	0	0	0	0	0	596	0	0	0	0	0	0	0	522	53.07	38	10	8.7	20387.8	Mesencephalic astrocyte-derived neurotrophic factor OS=Rattus norvegicus GN=Manf PE=1 SV=1
Q99PF5	FUBP2_RAT	RAT		0	0	0	0	0	0	0	597	0	0	0	0	0	0	0	523	18.03	36	10	6.52	74226.5	Far upstream element-binding protein 2 OS=Rattus norvegicus GN=Khsrp PE=1 SV=1
Q4G079	Q4G079_RAT	RAT		0	0	0	0	0	0	0	598	0	0	0	0	0	0	0	524	41.59	34	9	8.67	34573.9	Protein Aimp1 OS=Rattus norvegicus GN=Aimp1 PE=1 SV=1
Q4V7C7	ARP3_RAT	RAT		0	0	0	0	0	0	0	599	0	0	0	0	0	0	0	525	33.97	27	9	5.71	47357.2	Actin-related protein 3 OS=Rattus norvegicus GN=Actr3 PE=1 SV=1
Q4FZU0	Q4FZU0_RAT	RAT		0	0	0	0	0	0	0	600	0	0	0	0	0	0	0	526	25.91	35	9	8.1	47280.7	Acid phosphatase 6, lysophosphatidic OS=Rattus norvegicus GN=Acp6 PE=1 SV=1
P18297	SPRE_RAT	RAT		0	0	0	0	0	0	0	601	0	0	0	0	0	0	0	527	44.66	38	8	5.93	28128.3	Sepiapterin reductase OS=Rattus norvegicus GN=Spr PE=1 SV=1
Q5FVM2	Q5FVM2_RAT	RAT		0	0	0	0	0	0	0	602	0	0	0	0	0	0	0	528	37.8	80	8	5.85	29506.1	Glucose-6-phosphatase OS=Rattus norvegicus GN=Psme3 PE=1 SV=1
O88656	ARC1B_RAT	RAT		0	0	0	0	0	0	0	603	0	0	0	0	0	0	0	529	36.29	44	9	8.78	41056.8	Actin-related protein 2/3 complex subunit 1B OS=Rattus norvegicus GN=Arpc1b PE=1 SV=3
P62425	RL7A_RAT	RAT		0	0	0	0	0	0	0	604	0	0	0	0	0	0	0	530	37.22	48	10	10.67	29995.6	60S ribosomal protein L7a OS=Rattus norvegicus GN=Rpl7a PE=1 SV=2
P39951	CDK1_RAT	RAT		0	0	0	18.1277	24.9543	8.61639	10.7714	368	0	0	0	0	0	0	0	531	33	47	10	8.68	34134.6	Cyclin-dependent kinase 1 OS=Rattus norvegicus GN=Cdk1 PE=1 SV=1
P43138	APEX1_RAT	RAT		0	0	0	0	0	0	0	605	0	0	0	0	0	0	0	532	36.59	60	8	8.33	35538.5	DNA-(apurinic or apyrimidinic site) lyase OS=Rattus norvegicus GN=Apex1 PE=1 SV=2
P63029	TCTP_RAT	RAT		0	0	0	0	0	0	0	606	0	0	0	0	0	0	0	533	66.86	48	8	4.83	19462.2	Translationally-controlled tumor protein OS=Rattus norvegicus GN=Tpt1 PE=1 SV=1
Q5PQX0	UXS1_RAT	RAT		0	0	0	0	0	0	0	607	0	0	0	0	0	0	0	534	33.1	25	8	9.08	47538.7	UDP-glucuronic acid decarboxylase 1 OS=Rattus norvegicus GN=Uxs1 PE=1 SV=1
P26772	CH10_RAT	RAT		50.3563	36.6842	37.62	19.6567	34.5534	35.7741	9.7789	193	0	0	0	0	0	0	0	535	68.63	76	8	9.22	10901.7	10 kDa heat shock protein, mitochondrial OS=Rattus norvegicus GN=Hspe1 PE=1 SV=3
M0RC65	M0RC65_RAT	RAT		0	0	22.1311	21.9051	20.8921	12.9857	10.611	319	0	0	0	0	0	0	0	536	60.24	57	9	8.38	18709.6	Cofilin 2, muscle (Predicted), isoform CRA_b OS=Rattus norvegicus GN=Cfl2 PE=1 SV=1
D3ZZC1	D3ZZC1_RAT	RAT		16.3317	0	0	15.945	0	6.45535	7.9071	413	0	0	0	0	0	0	0	537	30.22	49	9	5.66	46353.4	Protein Txndc5 OS=Rattus norvegicus GN=Txndc5 PE=1 SV=1
A0A140TAB4	A0A140TAB4_RAT	RAT		0	0	0	0	0	0	0	608	0	0	0	0	0	0	0	538	38.04	33	10	9.86	39070.4	Core histone macro-H2A OS=Rattus norvegicus GN=H2afy PE=1 SV=1
P62260	1433E_RAT	RAT		0	0	0	27.1488	0	5.42976	10.8595	429	0	0	0	0	0	0	0	539	43.92	68	10	4.67	29173.9	14-3-3 protein epsilon OS=Rattus norvegicus GN=Ywhae PE=1 SV=1
G3V6T1	G3V6T1_RAT	RAT		26.2256	0	15.8434	36.081	0	15.63	14.2769	298	0	0	0	0	0	0	0	540	11.03	36	12	7.83	138360	Coatomer subunit alpha OS=Rattus norvegicus GN=Copa PE=1 SV=1
Q642B0	Q642B0_RAT	RAT		0	0	0	0	0	0	0	609	0	0	0	0	0	0	0	541	23.7	50	9	5.84	62562.1	Glypican 4 OS=Rattus norvegicus GN=Gpc4 PE=1 SV=1
F1M0X6	F1M0X6_RAT	RAT		0	0	0	25.8946	0	5.17893	10.3579	438	0	0	0	0	0	0	0	542	52.7	53	8	6.21	17289.8	Protein Magohb OS=Rattus norvegicus GN=Magohb PE=4 SV=2
A0A0G2K654	A0A0G2K654_RAT	RAT		38.1325	27.0214	18.5093	52.3381	18.5739	30.915	12.9028	212	0	0	0	0	0	0	0	543	31.13	91	9	11.1	21316.8	RCG45246 OS=Rattus norvegicus GN=Hist1h1c PE=1 SV=1
Q6P7D2	Q6P7D2_RAT	RAT		0	0	0	35.408	0	7.08159	14.1632	394	0	0	0	0	0	0	0	544	21.38	25	9	5.52	72603.9	Arginyl aminopeptidase (Aminopeptidase B) OS=Rattus norvegicus GN=Rnpep PE=2 SV=1
Q27W02	MGN_RAT	RAT		0	0	0	15.7879	0	3.15758	6.31517	524	0	0	0	0	0	0	0	545	52.74	52	8	5.96	17163.6	Protein mago nashi homolog OS=Rattus norvegicus GN=Magoh PE=2 SV=1
P63331	PP2AA_RAT	RAT	y	0	0	0	0	0	0	0	612	0	0	0	0	0	0	0	546	32.69	30	8	5.39	35608.2	Serine/threonine-protein phosphatase 2A catalytic subunit alpha isoform OS=Rattus norvegicus GN=Ppp2ca PE=1 SV=1
Q63009	ANM1_RAT	RAT		0	0	0	19.7694	0	3.95388	7.90776	457	0	0	0	0	0	0	0	547	33.43	33	9	5.46	40522.4	Protein arginine N-methyltransferase 1 OS=Rattus norvegicus GN=Prmt1 PE=1 SV=1
D4AEP0	D4AEP0_RAT	RAT		0	0	0	0	0	0	0	613	0	0	0	0	0	0	0	548	19.3	26	9	6.13	50085.2	Adenylosuccinate synthetase isozyme 2 OS=Rattus norvegicus GN=Adss PE=1 SV=1
Q91ZS3	CAB45_RAT	RAT		0	0	0	19.2955	18.6092	7.58094	9.28725	384	0	0	0	0	0	0	0	549	28.81	63	8	4.89	42075.1	45 kDa calcium-binding protein OS=Rattus norvegicus GN=Sdf4 PE=1 SV=1
Q64559-1	BACH_RAT	RAT		0	0	0	0	0	0	0	614	0	0	0	0	0	0	0	550	27.51	26	10	7.65	37561	Isoform 1 of Cytosolic acyl coenzyme A thioester hydrolase OS=Rattus norvegicus GN=Acot7
Q66HT1	Q66HT1_RAT	RAT		0	0	0	0	0	0	0	615	0	0	0	0	0	0	0	551	27.75	41	9	8.79	39525	Fructose-bisphosphate aldolase OS=Rattus norvegicus GN=Aldob PE=1 SV=1
B2RZC6	B2RZC6_RAT	RAT		0	0	0	27.33	25.9236	10.6507	13.052	344	0	0	0	0	0	0	0	552	25.64	45	9	5.22	43062.1	Ilf2 protein OS=Rattus norvegicus GN=Ilf2 PE=1 SV=1
Q6AYD3	PA2G4_RAT	RAT		0	0	0	15.5669	17.0128	6.51595	7.99346	412	0	0	0	0	0	0	0	553	27.41	38	10	6.58	43656.8	Proliferation-associated protein 2G4 OS=Rattus norvegicus GN=Pa2g4 PE=1 SV=1
F1LMZ8	PSD11_RAT	RAT		0	0	17.8912	43.2302	18.966	16.0175	15.9114	297	0	0	0	0	0	0	0	554	24.41	32	10	6.25	47463.8	26S proteasome non-ATPase regulatory subunit 11 OS=Rattus norvegicus GN=Psmd11 PE=1 SV=2
Q6AYU2	Q6AYU2_RAT	RAT		0	0	0	0	0	0	0	616	0	0	0	0	0	0	0	555	36.46	56	9	6.61	38221.7	Pcbp2 protein OS=Rattus norvegicus GN=Pcbp2 PE=2 SV=1
P62890	RL30_RAT	RAT		0	0	0	0	0	0	0	617	0	0	0	0	0	0	0	556	64.35	35	8	9.74	12784.1	60S ribosomal protein L30 OS=Rattus norvegicus GN=Rpl30 PE=3 SV=2
P61983	1433G_RAT	RAT		27.9294	0	17.5668	41.9453	40.3072	25.5497	15.5485	243	0	0	0	0	0	0	0	557	31.98	108	9	4.85	28302.6	14-3-3 protein gamma OS=Rattus norvegicus GN=Ywhag PE=1 SV=2
P62716	PP2AB_RAT	RAT		0	0	0	0	0	0	0	618	0	0	0	0	0	0	0	558	31.07	30	8	5.29	35575.1	Serine/threonine-protein phosphatase 2A catalytic subunit beta isoform OS=Rattus norvegicus GN=Ppp2cb PE=2 SV=1
W0UVG1	W0UVG1_RAT	RAT		0	0	0	0	0	0	0	619	0	0	0	0	0	0	0	559	50.34	60	6	9.08	16903.4	Ribonuclease 4 OS=Rattus norvegicus GN=Rnase4 PE=1 SV=1
Q6DGG0	PPID_RAT	RAT		0	0	0	0	0	0	0	620	0	0	0	0	0	0	0	560	34.05	35	9	7.07	40765.7	Peptidyl-prolyl cis-trans isomerase D OS=Rattus norvegicus GN=Ppid PE=1 SV=3
P85970	ARPC2_RAT	RAT		0	0	0	0	0	0	0	621	0	0	0	0	0	0	0	561	31	40	9	7.19	34391.1	Actin-related protein 2/3 complex subunit 2 OS=Rattus norvegicus GN=Arpc2 PE=1 SV=1
Q6URK4-2	ROA3_RAT	RAT		0	0	0	0	0	0	0	623	0	0	0	0	0	0	0	562	25.21	37	9	8.65	37086.1	Isoform 2 of Heterogeneous nuclear ribonucleoprotein A3 OS=Rattus norvegicus GN=Hnrnpa3
P11348	DHPR_RAT	RAT		0	0	0	0	0	0	0	624	0	0	0	0	0	0	0	563	40.25	53	7	8.32	25552.2	Dihydropteridine reductase OS=Rattus norvegicus GN=Qdpr PE=1 SV=1
C9WPN6	IF2H_RAT	RAT		0	0	0	20.3388	19.3175	7.93127	9.71915	378	0	0	0	0	0	0	0	564	24.58	49	8	8.76	51153.6	Eukaryotic translation initiation factor 2 subunit 3, Y-linked OS=Rattus norvegicus GN=Eif2s3y PE=2 SV=2
Q9EQV9	CBPB2_RAT	RAT		0	0	0	0	0	0	0	625	0	0	0	0	0	0	0	565	27.49	47	8	8.72	48826.6	Carboxypeptidase B2 OS=Rattus norvegicus GN=Cpb2 PE=2 SV=1
Q9EQS4	Q9EQS4_RAT	RAT		0	0	0	18.765	0	3.753	7.50601	474	0	0	0	0	0	0	0	566	27.39	39	9	8.2	43580.3	Cystathionase (Cystathionine gamma-lyase) OS=Rattus norvegicus GN=LOC103691744 PE=1 SV=2
R9PXW7	R9PXW7_RAT	RAT		0	0	0	0	19.2476	3.84951	7.69902	463	0	0	0	0	0	0	0	567	22.47	48	10	6.57	62570.1	Stress-induced phosphoprotein 1, isoform CRA_a OS=Rattus norvegicus GN=Stip1 PE=1 SV=2
Q5M7X1	Q5M7X1_RAT	RAT		0	0	0	19.143	0	3.8286	7.65721	464	0	0	0	0	0	0	0	568	12.82	26	10	5.17	102461	Coatomer protein complex, subunit beta 2 (Beta prime) OS=Rattus norvegicus GN=Copb2 PE=2 SV=1
P41413-2	PCSK5_RAT	RAT		0	0	0	18.4214	0	3.68429	7.36857	477	0	0	0	0	0	0	0	569	14.64	57	9	7.11	101454	Isoform PC5A of Proprotein convertase subtilisin/kexin type 5 OS=Rattus norvegicus GN=Pcsk5
B5DFG2	B5DFG2_RAT	RAT		0	0	0	0	0	0	0	627	0	0	0	0	0	0	0	570	27.32	19	9	6.88	61984.2	Hnrnpl protein (Fragment) OS=Rattus norvegicus GN=Hnrnpl PE=2 SV=1
M0RD03	M0RD03_RAT	RAT		0	0	0	0	0	0	0	628	0	0	0	0	0	0	0	571	21.32	37	9	5.37	59491.4	Protein LOC100912571 OS=Rattus norvegicus GN=LOC100912571 PE=4 SV=1
A0A140TAG9	A0A140TAG9_RAT	RAT		0	0	0	0	0	0	0	629	0	0	0	0	0	0	0	572	27.78	26	9	5.49	44182	Hsp90 co-chaperone Cdc37 OS=Rattus norvegicus GN=Cdc37 PE=1 SV=1
Q6LDG5	Q6LDG5_RAT	RAT		0	0	0	0	0	0	0	630	0	0	0	0	0	0	0	573	50.62	45	7	9.07	17883.7	Hypoxanthine-guanine phosporibosyltransferase (Fragment) OS=Rattus norvegicus GN=Hprt1 PE=2 SV=1
Q5U2S7	Q5U2S7_RAT	RAT		0	0	0	72.7652	33.223	21.1976	28.8161	263	0	0	0	0	0	0	0	574	22.83	26	9	8.66	60688.2	Proteasome (Prosome, macropain) 26S subunit, non-ATPase, 3 OS=Rattus norvegicus GN=Psmd3 PE=1 SV=1
Q920A6	RISC_RAT	RAT		0	0	0	0	0	0	0	631	0	0	0	0	0	0	0	575	19.03	54	7	5.44	51174.8	Retinoid-inducible serine carboxypeptidase OS=Rattus norvegicus GN=Scpep1 PE=2 SV=1
Q6PEC1	TBCA_RAT	RAT		0	16.5859	0	16.5421	0	6.62561	8.11469	410	0	0	0	0	0	0	0	576	54.63	53	7	5.74	12743.7	Tubulin-specific chaperone A OS=Rattus norvegicus GN=Tbca PE=1 SV=1
P60123	RUVB1_RAT	RAT		0	0	0	20.4213	0	4.08426	8.16852	451	0	0	0	0	0	0	0	577	22.37	19	7	6.14	50214	RuvB-like 1 OS=Rattus norvegicus GN=Ruvbl1 PE=1 SV=1
B0BN93	PSD13_RAT	RAT		0	0	0	17.8911	0	3.57823	7.15646	490	0	0	0	0	0	0	0	578	27.66	24	9	5.64	42817.3	26S proteasome non-ATPase regulatory subunit 13 OS=Rattus norvegicus GN=Psmd13 PE=1 SV=1
P52925	HMGB2_RAT	RAT		18.4084	0	0	25.8869	31.4735	15.1538	13.0491	302	0	0	0	0	0	0	0	579	27.14	71	8	7.62	24158.9	High mobility group protein B2 OS=Rattus norvegicus GN=Hmgb2 PE=2 SV=2
P61107	RAB14_RAT	RAT		0	0	0	0	0	0	0	632	0	0	0	0	0	0	0	580	37.67	54	7	6.11	23927	Ras-related protein Rab-14 OS=Rattus norvegicus GN=Rab14 PE=1 SV=3
O55215	O55215_RAT	RAT		0	0	0	0	0	0	0	633	0	0	0	0	0	0	0	581	32	49	8	9.72	27230.9	Ribosomal protein S2 OS=Rattus norvegicus GN=Rps2-ps6 PE=2 SV=1
Q4QQV4	Q4QQV4_RAT	RAT		0	0	0	0	17.944	3.5888	7.1776	488	0	0	0	0	0	0	0	582	20.47	23	9	6	57360.2	Dead end homolog 1 (Zebrafish) OS=Rattus norvegicus GN=Hars PE=1 SV=1
Q6PCT9	Q6PCT9_RAT	RAT		0	0	0	16.505	0	3.301	6.60201	510	0	0	0	0	0	0	0	583	25.71	25	8	5.46	45598.5	Proteasome (Prosome, macropain) 26S subunit, non-ATPase, 6 OS=Rattus norvegicus GN=Psmd6 PE=1 SV=1
Q68FY8	Q68FY8_RAT	RAT		0	0	0	0	0	0	0	634	0	0	0	0	0	0	0	584	16.7	60	8	5.99	51826.9	Protein C OS=Rattus norvegicus GN=Proc PE=2 SV=1
Q5WRG2	Q5WRG2_RAT	RAT		0	0	0	0	0	0	0	635	0	0	0	0	0	0	0	585	51.72	51	6	9.57	16079.5	Angiogenin OS=Rattus norvegicus GN=Ang PE=1 SV=1
A0A0G2JTN4	A0A0G2JTN4_RAT	RAT		0	0	0	0	0	0	0	636	0	0	0	0	0	0	0	586	11.37	27	10	5.51	144392	Protein LOC100912917 OS=Rattus norvegicus GN=Pfas PE=1 SV=1
Q794E4	HNRPF_RAT	RAT		0	0	0	41.27	0	8.25399	16.508	373	0	0	0	0	0	0	0	587	23.37	132	7	5.36	45729.9	Heterogeneous nuclear ribonucleoprotein F OS=Rattus norvegicus GN=Hnrnpf PE=1 SV=3
O08651	SERA_RAT	RAT		0	0	0	0	0	0	0	637	0	0	0	0	0	0	0	588	24.58	24	8	6.48	56493.4	D-3-phosphoglycerate dehydrogenase OS=Rattus norvegicus GN=Phgdh PE=1 SV=3
R9PXU0	R9PXU0_RAT	RAT		17.6103	0	0	19.5332	0	7.42868	9.11854	389	0	0	0	0	0	0	0	589	19.25	44	8	9.45	50277.7	Lamina-associated polypeptide 2, isoform beta OS=Rattus norvegicus GN=Tmpo PE=1 SV=2
P63088	PP1G_RAT	RAT		0	0	0	0	0	0	0	638	0	0	0	0	0	0	0	590	25.08	20	8	6.34	36983.8	Serine/threonine-protein phosphatase PP1-gamma catalytic subunit OS=Rattus norvegicus GN=Ppp1cc PE=1 SV=1
A0A0G2JZH0	A0A0G2JZH0_RAT	RAT		0	0	0	16.8852	0	3.37703	6.75407	503	0	0	0	0	0	0	0	591	28.74	54	9	6.69	39873	Protein Cab39 OS=Rattus norvegicus GN=Cab39 PE=1 SV=1
G3V6H0	G3V6H0_RAT	RAT		0	0	0	0	0	0	0	639	0	0	0	0	0	0	0	592	42.79	48	9	5.93	22177.1	Protein LOC100363782 OS=Rattus norvegicus GN=LOC100363782 PE=4 SV=1
Q5M7U6	ARP2_RAT	RAT		0	0	0	17.0673	0	3.41346	6.82692	496	0	0	0	0	0	0	0	593	25.63	38	7	6.49	44733.8	Actin-related protein 2 OS=Rattus norvegicus GN=Actr2 PE=2 SV=1
P62142	PP1B_RAT	RAT		0	0	0	0	0	0	0	640	0	0	0	0	0	0	0	594	25.69	17	8	6.03	37186.8	Serine/threonine-protein phosphatase PP1-beta catalytic subunit OS=Rattus norvegicus GN=Ppp1cb PE=1 SV=3
A0A0G2JXD0	A0A0G2JXD0_RAT	RAT		0	0	0	0	0	0	0	642	0	0	0	0	0	0	0	595	51.6	26	8	10.2	21424	RCG63708 OS=Rattus norvegicus GN=rCG_63708 PE=4 SV=1
Q7M767	UB2V2_RAT	RAT		0	18.8034	21.4672	0	0	8.05412	9.90015	376	0	0	0	0	0	0	0	596	48.28	62	7	8.71	16352.7	Ubiquitin-conjugating enzyme E2 variant 2 OS=Rattus norvegicus GN=Ube2v2 PE=1 SV=3
A0A0G2K7K2	A0A0G2K7K2_RAT	RAT		0	0	0	16.1019	18.7899	6.97836	8.58888	399	0	0	0	0	0	0	0	597	22.53	19	8	9.08	66133.8	Apoptosis-inducing factor 1, mitochondrial OS=Rattus norvegicus GN=Aifm1 PE=1 SV=1
D4ADF5	D4ADF5_RAT	RAT		0	0	0	0	19.0654	3.81309	7.62617	468	0	0	0	0	0	0	0	598	56	27	6	5.94	14204	Protein LOC100912106 OS=Rattus norvegicus GN=Pdcd5 PE=1 SV=1
D4A6X4	D4A6X4_RAT	RAT		0	0	0	0	0	0	0	643	0	0	0	0	0	0	0	599	70.71	40	7	9.52	11311.8	Acylphosphatase OS=Rattus norvegicus GN=Acyp1 PE=1 SV=1
D4AEH3	D4AEH3_RAT	RAT		0	0	0	0	0	0	0	644	0	0	0	0	0	0	0	600	35.94	27	8	6.48	36491.8	Proteasome (Prosome, macropain) 26S subunit, non-ATPase, 7 (Predicted) OS=Rattus norvegicus GN=Psmd7 PE=1 SV=1
F1LM66	F1LM66_RAT	RAT		0	0	0	0	0	0	0	645	0	0	0	0	0	0	0	601	12.15	78	10	4.87	109347	Protein Eftud2 OS=Rattus norvegicus GN=Eftud2 PE=1 SV=2
P50503	F10A1_RAT	RAT		0	0	0	0	16.8484	3.36968	6.73935	505	0	0	0	0	0	0	0	602	19.84	67	8	5.34	41279.5	Hsc70-interacting protein OS=Rattus norvegicus GN=St13 PE=1 SV=1
B2GUZ9	B2GUZ9_RAT	RAT		0	0	0	0	0	0	0	647	0	0	0	0	0	0	0	603	31.79	39	7	5.89	36776	Fam49b protein OS=Rattus norvegicus GN=Fam49b PE=1 SV=1
P04055	PA21B_RAT	RAT		0	0	0	0	0	0	0	648	0	0	0	0	0	0	0	604	52.05	47	6	8.17	16423.7	Phospholipase A2 OS=Rattus norvegicus GN=Pla2g1b PE=1 SV=1
D3ZDK7	PGP_RAT	RAT		0	0	0	0	0	0	0	649	0	0	0	0	0	0	0	605	27.73	21	8	5.32	34600.8	Glycerol-3-phosphate phosphatase OS=Rattus norvegicus GN=Pgp PE=1 SV=1
D4A9D6	D4A9D6_RAT	RAT		0	0	0	0	0	0	0	650	0	0	0	0	0	0	0	606	10.05	34	9	6.01	131731	DEAH (Asp-Glu-Ala-His) box polypeptide 9 (Predicted) OS=Rattus norvegicus GN=Dhx9 PE=1 SV=1
P84079	ARF1_RAT	RAT		0	0	0	0	19.1226	3.82453	7.64906	465	0	0	0	0	0	0	0	607	47.51	57	7	6.84	20696.8	ADP-ribosylation factor 1 OS=Rattus norvegicus GN=Arf1 PE=1 SV=2
M0R735	M0R735_RAT	RAT		0	0	0	19.3759	0	3.87519	7.75038	459	0	0	0	0	0	0	0	608	18.68	30	8	7.62	62672.3	Heterogeneous nuclear ribonucleoprotein Q OS=Rattus norvegicus GN=Syncrip PE=1 SV=2
Q9WV25-2	PUF60_RAT	RAT		0	0	0	0	0	0	0	651	0	0	0	0	0	0	0	609	19.38	28	8	5.31	58544.9	Isoform 2 of Poly(U)-binding-splicing factor PUF60 OS=Rattus norvegicus GN=Puf60
P35213-2	1433B_RAT	RAT		0	0	0	0	29.7103	5.94205	11.8841	420	0	0	0	0	0	0	0	610	36.07	59	8	4.86	27822.1	Isoform Short of 14-3-3 protein beta/alpha OS=Rattus norvegicus GN=Ywhab
P25304-6	AGRIN_RAT	RAT		0	0	0	0	0	0	0	653	0	0	0	0	0	0	0	611	6.91	23	10	5.72	208146	Isoform 6 of Agrin OS=Rattus norvegicus GN=Agrn
D4AC36	D4AC36_RAT	RAT		0	0	0	0	0	0	0	654	0	0	0	0	0	0	0	612	22.16	14	6	5.35	37997.2	Eukaryotic translation initiation factor 3 subunit F OS=Rattus norvegicus GN=Eif3f PE=1 SV=3
P15999	ATPA_RAT	RAT		0	0	0	0	0	0	0	655	0	0	0	0	0	0	0	613	15.19	22	8	9.29	59753.6	ATP synthase subunit alpha, mitochondrial OS=Rattus norvegicus GN=Atp5a1 PE=1 SV=2
D4A857	D4A857_RAT	RAT		0	0	0	0	0	0	0	656	0	0	0	0	0	0	0	614	12.01	19	8	4.73	116012	Importin 9 (Predicted) OS=Rattus norvegicus GN=Ipo9 PE=1 SV=2
B2RYQ2	B2RYQ2_RAT	RAT		0	0	0	0	0	0	0	657	0	0	0	0	0	0	0	615	23.22	28	7	6.02	36617.1	Protein Ppp2r4 OS=Rattus norvegicus GN=Ppp2r4 PE=1 SV=1
A5I9F0	A5I9F0_RAT	RAT		0	0	0	0	0	0	0	658	0	0	0	0	0	0	0	616	8.27	47	8	5.72	162183	Protein Ptprk OS=Rattus norvegicus GN=Ptprk PE=1 SV=1
Q5XIH7	PHB2_RAT	RAT		0	0	0	0	0	0	0	659	0	0	0	0	0	0	0	617	29.43	13	7	9.89	33312.4	Prohibitin-2 OS=Rattus norvegicus GN=Phb2 PE=1 SV=1
Q6TUD1	Q6TUD1_RAT	RAT		0	0	0	0	0	0	0	660	0	0	0	0	0	0	0	618	18.75	29	9	6.02	57156.2	LRRGT00113 OS=Rattus norvegicus GN=Nars PE=2 SV=1
Q6P9V7	Q6P9V7_RAT	RAT		0	0	0	0	0	0	0	661	0	0	0	0	0	0	0	619	32.13	32	7	5.78	28634.9	Proteasome (Prosome, macropain) activator subunit 1 OS=Rattus norvegicus GN=Psme1 PE=1 SV=1
P20961	PAI1_RAT	RAT		0	0	0	0	0	0	0	662	0	0	0	0	0	0	0	620	20.4	26	8	6.33	45009.8	Plasminogen activator inhibitor 1 OS=Rattus norvegicus GN=Serpine1 PE=2 SV=1
Q9JLZ1	GLRX3_RAT	RAT		0	0	0	0	0	0	0	663	0	0	0	0	0	0	0	621	26.11	41	6	5.6	37849.5	Glutaredoxin-3 OS=Rattus norvegicus GN=Glrx3 PE=1 SV=2
A0A140TAI3	A0A140TAI3_RAT	RAT		0	0	0	0	0	0	0	664	0	0	0	0	0	0	0	622	20.82	50	7	5	32322.5	Heterogeneous nuclear ribonucleoprotein C OS=Rattus norvegicus GN=Hnrnpc PE=1 SV=1
B0BNA7	EIF3I_RAT	RAT		0	0	0	17.4062	0	3.48124	6.96248	494	0	0	0	0	0	0	0	623	22.15	30	7	5.47	36460.8	Eukaryotic translation initiation factor 3 subunit I OS=Rattus norvegicus GN=Eif3i PE=2 SV=1
P45479	PPT1_RAT	RAT		0	0	0	0	0	0	0	665	0	0	0	0	0	0	0	624	31.7	29	6	7.58	34455	Palmitoyl-protein thioesterase 1 OS=Rattus norvegicus GN=Ppt1 PE=1 SV=1
M0R8K2	M0R8K2_RAT	RAT		0	0	0	0	0	0	0	666	0	0	0	0	0	0	0	625	39.83	44	6	10.1	13521.9	Protein Snrpd2l OS=Rattus norvegicus GN=Snrpd2l PE=4 SV=1
A0A0G2K7Q7	A0A0G2K7Q7_RAT	RAT		0	0	0	17.7374	0	3.54749	7.09497	491	0	0	0	0	0	0	0	626	10.12	38	10	5.96	113162	Insulin-degrading enzyme OS=Rattus norvegicus GN=Ide PE=1 SV=1
Q5U3Z7	Q5U3Z7_RAT	RAT		0	0	15.8415	17.2045	16.0699	9.82318	8.03387	353	0	0	0	0	0	0	0	627	16.07	26	8	8.61	55764.7	Serine hydroxymethyltransferase OS=Rattus norvegicus GN=Shmt2 PE=1 SV=1
A0A0G2JWZ2	A0A0G2JWZ2_RAT	RAT		0	0	0	0	0	0	0	667	0	0	0	0	0	0	0	628	6.63	79	8	6.24	151656	Amine oxidase OS=Rattus norvegicus PE=3 SV=1
Q3B8Q1	DDX21_RAT	RAT		0	0	0	0	0	0	0	668	0	0	0	0	0	0	0	629	12.4	35	8	9.41	85965.7	Nucleolar RNA helicase 2 OS=Rattus norvegicus GN=Ddx21 PE=2 SV=1
P52555	ERP29_RAT	RAT		0	0	0	27.3708	0	5.47416	10.9483	428	0	0	0	0	0	0	0	630	30	34	7	6.77	28574.8	Endoplasmic reticulum resident protein 29 OS=Rattus norvegicus GN=Erp29 PE=1 SV=2
P08689	SHBG_RAT	RAT		0	0	0	0	0	0	0	669	0	0	0	0	0	0	0	631	18.11	25	6	5.94	44533	Sex hormone-binding globulin OS=Rattus norvegicus GN=Shbg PE=1 SV=1
B1WBS4	B1WBS4_RAT	RAT		0	0	0	18.9405	0	3.78811	7.57621	471	0	0	0	0	0	0	0	632	25.6	25	7	7.2	39124.6	Protein Vps26b OS=Rattus norvegicus GN=Vps26b PE=1 SV=1
P06302	PTMA_RAT	RAT		0	0	0	0	0	0	0	670	0	0	0	0	0	0	0	633	28.57	26	5	3.72	12382.3	Prothymosin alpha OS=Rattus norvegicus GN=Ptma PE=1 SV=2
A0A0G2K3V2	A0A0G2K3V2_RAT	RAT		0	0	0	0	0	0	0	671	0	0	0	0	0	0	0	634	21.96	35	7	6.46	37526.5	Aflatoxin B1 aldehyde reductase member 2 OS=Rattus norvegicus GN=Akr7a2 PE=1 SV=1
P40329	SYRC_RAT	RAT		0	0	0	0	0	0	0	672	0	0	0	0	0	0	0	635	13.79	16	8	6.86	75810.4	Arginine--tRNA ligase, cytoplasmic OS=Rattus norvegicus GN=Rars PE=1 SV=2
P24329	THTR_RAT	RAT		0	0	0	0	0	0	0	673	0	0	0	0	0	0	0	636	31.31	21	7	8.27	33406.8	Thiosulfate sulfurtransferase OS=Rattus norvegicus GN=Tst PE=1 SV=3
B5DF91	ELAV1_RAT	RAT		0	0	0	0	0	0	0	674	0	0	0	0	0	0	0	637	30.98	34	7	9.23	36169	ELAV-like protein 1 OS=Rattus norvegicus GN=Elavl1 PE=1 SV=1
A0A0G2JZM2	A0A0G2JZM2_RAT	RAT		0	0	0	43.0418	17.1301	12.0344	16.8636	328	0	0	0	0	0	0	0	638	14.91	19	8	7.21	84713.1	Protein Sec23a OS=Rattus norvegicus GN=Sec23a PE=1 SV=1
Q4G066	Q4G066_RAT	RAT		0	0	0	37.2203	18.466	11.1373	14.8738	340	0	0	0	0	0	0	0	639	22.3	29	7	6.28	33997.6	Gnptg protein (Fragment) OS=Rattus norvegicus GN=Gnptg PE=2 SV=1
D3ZFY0	D3ZFY0_RAT	RAT		0	0	0	0	0	0	0	676	0	0	0	0	0	0	0	640	28.06	29	7	5.76	42892.6	Protein Sephs1 OS=Rattus norvegicus GN=Sephs1 PE=1 SV=1
P81799	NAGK_RAT	RAT		0	0	0	0	0	0	0	677	0	0	0	0	0	0	0	641	27.11	14	7	5.66	37196.3	N-acetyl-D-glucosamine kinase OS=Rattus norvegicus GN=Nagk PE=1 SV=4
P84083	ARF5_RAT	RAT		0	0	0	0	19.1226	3.82453	7.64906	466	0	0	0	0	0	0	0	642	42.22	44	7	6.83	20529.7	ADP-ribosylation factor 5 OS=Rattus norvegicus GN=Arf5 PE=1 SV=2
D4A305	D4A305_RAT	RAT		0	0	0	0	0	0	0	678	0	0	0	0	0	0	0	643	40.28	45	5	8.7	16690.2	Coiled-coil domain containing 58 (Predicted), isoform CRA_c OS=Rattus norvegicus GN=Ccdc58 PE=1 SV=1
B2RYX0	B2RYX0_RAT	RAT		0	0	0	24.8088	0	4.96176	9.92352	442	0	0	0	0	0	0	0	644	26.51	64	5	4.56	23383.9	Naca protein OS=Rattus norvegicus GN=Naca PE=1 SV=1
Q63699	CDK2_RAT	RAT		0	0	0	0	18.0901	3.61802	7.23603	485	0	0	0	0	0	0	0	645	28.52	31	7	8.95	33887.5	Cyclin-dependent kinase 2 OS=Rattus norvegicus GN=Cdk2 PE=1 SV=1
O55096	DPP3_RAT	RAT		0	0	0	0	0	0	0	679	0	0	0	0	0	0	0	646	13.14	18	7	5.15	83038.7	Dipeptidyl peptidase 3 OS=Rattus norvegicus GN=Dpp3 PE=1 SV=2
Q5RKH2	Q5RKH2_RAT	RAT		0	0	0	0	0	0	0	680	0	0	0	0	0	0	0	647	19.39	54	7	5.32	42376.4	Galactokinase 1 OS=Rattus norvegicus GN=Galk1 PE=1 SV=1
P15865	H14_RAT	RAT		30.1313	27.0214	18.5093	52.3381	18.5739	29.3148	12.3946	223	0	0	0	0	0	0	0	648	25.11	79	6	11.2	21987.4	Histone H1.4 OS=Rattus norvegicus GN=Hist1h1e PE=1 SV=3
Q4KM73	KCY_RAT	RAT		0	0	0	0	0	0	0	681	0	0	0	0	0	0	0	649	42.35	28	7	6.01	22169.3	UMP-CMP kinase OS=Rattus norvegicus GN=Cmpk1 PE=1 SV=2
D4A133	D4A133_RAT	RAT		0	0	0	29.258	16.7003	9.19167	11.9373	357	0	0	0	0	0	0	0	650	20.26	29	7	5.47	68265.1	Protein Atp6v1a OS=Rattus norvegicus GN=Atp6v1a PE=1 SV=1
B5DEN5	B5DEN5_RAT	RAT		0	0	0	0	0	0	0	682	0	0	0	0	0	0	0	651	35.56	33	5	4.59	24675.7	Eukaryotic translation elongation factor 1 beta 2 OS=Rattus norvegicus GN=Eef1b2 PE=1 SV=1
D3ZWE0	D3ZWE0_RAT	RAT		0	88.004	95.6833	114.627	125.609	84.7847	44.4405	109	0	0	0	0	0	0	0	652	60	177	5	11.07	13999.3	Histone H2A OS=Rattus norvegicus GN=Hist2h2ab PE=3 SV=1
Q7M0E3	DEST_RAT	RAT		0	0	0	21.5106	20.0237	8.30687	10.1847	371	0	0	0	0	0	0	0	653	38.18	32	6	8.51	18533.6	Destrin OS=Rattus norvegicus GN=Dstn PE=1 SV=3
P47727	CBR1_RAT	RAT		0	0	0	0	0	0	0	684	0	0	0	0	0	0	0	654	29.96	17	7	8.53	30578.1	Carbonyl reductase [NADPH] 1 OS=Rattus norvegicus GN=Cbr1 PE=1 SV=2
Q63768	CRK_RAT	RAT		0	0	0	0	0	0	0	685	0	0	0	0	0	0	0	655	27.96	26	7	5.5	33844.7	Adapter molecule crk OS=Rattus norvegicus GN=Crk PE=1 SV=1
P97535	PLA1A_RAT	RAT		0	0	19.4706	32.5344	38.1794	18.0369	15.9287	280	0	0	0	0	0	0	0	656	17.76	46	6	8.41	50202.1	Phospholipase A1 member A OS=Rattus norvegicus GN=Pla1a PE=1 SV=1
A0A0G2JXC3	A0A0G2JXC3_RAT	RAT		0	0	0	16.4179	0	3.28358	6.56717	513	0	0	0	0	0	0	0	657	60.49	39	5	9.14	8866.05	40S ribosomal protein S21 OS=Rattus norvegicus GN=Rps21 PE=1 SV=1
Q64119	MYL6_RAT	RAT		0	0	0	0	0	0	0	686	0	0	0	0	0	0	0	658	47.68	46	6	4.51	16975.1	Myosin light polypeptide 6 OS=Rattus norvegicus GN=Myl6 PE=1 SV=3
A1L1M0	A1L1M0_RAT	RAT		0	0	0	16.1076	0	3.22153	6.44305	519	0	0	0	0	0	0	0	659	22.79	33	7	8.96	40605.7	Protein kinase, cAMP-dependent, catalytic, alpha OS=Rattus norvegicus GN=Prkaca PE=1 SV=1
P62994-2	GRB2_RAT	RAT		0	0	0	0	0	0	0	687	0	0	0	0	0	0	0	660	33	39	7	6.6	23555.5	Isoform 2 of Growth factor receptor-bound protein 2 OS=Rattus norvegicus GN=Grb2
P60892	PRPS1_RAT	RAT		0	0	0	0	0	0	0	688	0	0	0	0	0	0	0	661	25.16	19	6	6.75	34834.2	Ribose-phosphate pyrophosphokinase 1 OS=Rattus norvegicus GN=Prps1 PE=1 SV=2
Q8VHF5	CISY_RAT	RAT		0	0	0	0	16.5605	3.31211	6.62422	508	0	0	0	0	0	0	0	662	16.31	23	7	8.68	51866.8	Citrate synthase, mitochondrial OS=Rattus norvegicus GN=Cs PE=1 SV=1
Q5RJR2	TWF1_RAT	RAT		0	0	0	0	0	0	0	691	0	0	0	0	0	0	0	663	19.43	15	6	6.33	40090.5	Twinfilin-1 OS=Rattus norvegicus GN=Twf1 PE=1 SV=1
Z4YNF4	Z4YNF4_RAT	RAT		0	0	0	0	0	0	0	692	0	0	0	0	0	0	0	664	40.88	16	6	6.3	18214.7	Low molecular weight phosphotyrosine protein phosphatase OS=Rattus norvegicus GN=Acp1 PE=1 SV=2
A0A0G2K930	A0A0G2K930_RAT	RAT		0	0	0	0	0	0	0	693	0	0	0	0	0	0	0	665	38.83	19	6	9.13	21203.3	Ras-related protein Rab-7a OS=Rattus norvegicus GN=Rab7a PE=1 SV=1
Q3KRD8	IF6_RAT	RAT		0	0	0	0	15.6495	3.1299	6.2598	528	0	0	0	0	0	0	0	666	33.06	27	6	4.68	26571.1	Eukaryotic translation initiation factor 6 OS=Rattus norvegicus GN=Eif6 PE=1 SV=1
B2RYG6	OTUB1_RAT	RAT		0	0	0	0	0	0	0	694	0	0	0	0	0	0	0	667	26.94	20	6	4.89	31270	Ubiquitin thioesterase OTUB1 OS=Rattus norvegicus GN=Otub1 PE=1 SV=1
Q5EBD4	Q5EBD4_RAT	RAT		0	0	0	0	0	0	0	695	0	0	0	0	0	0	0	668	24.85	16	7	6.25	38462.7	Dcps protein (Fragment) OS=Rattus norvegicus GN=Dcps PE=2 SV=1
Q499S6	Q499S6_RAT	RAT		0	0	0	0	16.0463	3.20926	6.41853	520	0	0	0	0	0	0	0	669	19.05	24	7	5.98	51829.2	Cathepsin F OS=Rattus norvegicus GN=Ctsf PE=1 SV=1
Q9JJ54-3	HNRPD_RAT	RAT		0	0	0	19.3053	0	3.86106	7.72212	460	0	0	0	0	0	0	0	670	24.67	47	6	8.53	32672.4	Isoform 3 of Heterogeneous nuclear ribonucleoprotein D0 OS=Rattus norvegicus GN=Hnrnpd
D3ZFY8	D3ZFY8_RAT	RAT		0	0	0	0	0	0	0	698	0	0	0	0	0	0	0	671	39.46	55	5	8.6	16354.7	Protein LOC100912618 OS=Rattus norvegicus GN=LOC100912618 PE=1 SV=1
P29315	RINI_RAT	RAT		0	0	0	16.4544	0	3.29087	6.58175	512	0	0	0	0	0	0	0	672	18.64	23	6	4.7	49974.5	Ribonuclease inhibitor OS=Rattus norvegicus GN=Rnh1 PE=1 SV=2
P60868	RS20_RAT	RAT		0	0	0	0	0	0	0	699	0	0	0	0	0	0	0	673	31.93	45	5	10.07	13372.7	40S ribosomal protein S20 OS=Rattus norvegicus GN=Rps20 PE=3 SV=1
Q498M4	WDR5_RAT	RAT		0	0	0	0	0	0	0	700	0	0	0	0	0	0	0	674	26.05	27	6	8.66	36588.5	WD repeat-containing protein 5 OS=Rattus norvegicus GN=Wdr5 PE=1 SV=1
P84586	RMXRL_RAT	RAT		0	0	0	34.1563	24.855	11.8023	14.751	331	0	0	0	0	0	0	0	675	17.53	45	6	10.04	42203.8	RNA-binding motif protein, X chromosome retrogene-like OS=Rattus norvegicus GN=Rbmxrtl PE=1 SV=1
D3ZJ76	D3ZJ76_RAT	RAT		0	0	0	0	0	0	0	702	0	0	0	0	0	0	0	676	19.89	39	6	8.81	38470.4	Protein C1qtnf9 OS=Rattus norvegicus GN=C1qtnf9 PE=4 SV=2
A0A0G2K2F6	A0A0G2K2F6_RAT	RAT		0	0	0	0	20.8015	4.1603	8.32061	449	0	0	0	0	0	0	0	677	39.37	46	5	10.01	14629.2	Uncharacterized protein OS=Rattus norvegicus PE=4 SV=1
D4A2G9	D4A2G9_RAT	RAT		0	0	0	0	33.9999	6.79998	13.6	405	0	0	0	0	0	0	0	678	22.66	58	6	5.22	23596.4	Protein Ranbp1 OS=Rattus norvegicus GN=Ranbp1 PE=1 SV=1
Q2PQA9	KINH_RAT	RAT		0	0	0	21.2452	0	4.24905	8.4981	447	0	0	0	0	0	0	0	679	10.49	9	8	6.12	109531	Kinesin-1 heavy chain OS=Rattus norvegicus GN=Kif5b PE=1 SV=1
Q4V898	RBMX_RAT	RAT		0	0	0	34.1563	24.855	11.8023	14.751	332	0	0	0	0	0	0	0	680	16.15	46	6	10.1	42257.8	RNA-binding motif protein, X chromosome OS=Rattus norvegicus GN=Rbmx PE=1 SV=1
M0RDJ4	M0RDJ4_RAT	RAT		0	0	0	0	0	0	0	703	0	0	0	0	0	0	0	681	40.71	21	6	5.49	16452.9	Glia maturation factor beta OS=Rattus norvegicus GN=Gmfb PE=1 SV=2
D3ZXS8	D3ZXS8_RAT	RAT		15.9819	0	0	0	19.1939	7.03516	8.67593	396	0	0	0	0	0	0	0	682	35	32	6	5.53	22406.7	Huntingtin interacting protein 2 (Predicted), isoform CRA_a OS=Rattus norvegicus GN=Ube2k PE=1 SV=1
Q4FZY0	EFHD2_RAT	RAT		0	0	0	0	0	0	0	704	0	0	0	0	0	0	0	683	27.62	25	6	5.07	26759.2	EF-hand domain-containing protein D2 OS=Rattus norvegicus GN=Efhd2 PE=1 SV=1
P85968	6PGD_RAT	RAT		0	0	0	0	26.6052	5.32104	10.6421	433	0	0	0	0	0	0	0	684	14.29	25	6	6.8	53236.2	6-phosphogluconate dehydrogenase, decarboxylating OS=Rattus norvegicus GN=Pgd PE=1 SV=1
P06760	BGLR_RAT	RAT		0	0	0	0	0	0	0	705	0	0	0	0	0	0	0	685	11.11	28	7	6.36	74793.1	Beta-glucuronidase OS=Rattus norvegicus GN=Gusb PE=2 SV=1
Q9WVK7	HCDH_RAT	RAT		0	0	0	0	0	0	0	706	0	0	0	0	0	0	0	686	28.03	25	6	8.98	34447.8	Hydroxyacyl-coenzyme A dehydrogenase, mitochondrial OS=Rattus norvegicus GN=Hadh PE=2 SV=1
Q64560	TPP2_RAT	RAT		0	0	0	24.991	15.2714	8.05248	10.3301	377	0	0	0	0	0	0	0	687	7.93	26	8	5.98	138293	Tripeptidyl-peptidase 2 OS=Rattus norvegicus GN=Tpp2 PE=2 SV=3
D3ZHA1	D3ZHA1_RAT	RAT		0	0	0	0	0	0	0	707	0	0	0	0	0	0	0	688	17.11	21	6	7.16	47470.5	UDP-GlcNAc:betaGal beta-1,3-N-acetylglucosaminyltransferase 6 (Predicted) OS=Rattus norvegicus GN=LOC100911750 PE=1 SV=1
D4A8D5	D4A8D5_RAT	RAT		16.7948	0	0	57.4911	35.8135	22.0199	22.1157	258	0	0	0	0	0	0	0	689	4.38	19	9	5.48	275316	Filamin, beta (Predicted) OS=Rattus norvegicus GN=Flnb PE=1 SV=1
Q5XII0	EPDR1_RAT	RAT		0	0	0	0	0	0	0	709	0	0	0	0	0	0	0	690	25	32	5	8.13	25639.4	Mammalian ependymin-related protein 1 OS=Rattus norvegicus GN=Epdr1 PE=2 SV=1
A0A0G2JTG7	A0A0G2JTG7_RAT	RAT		0	0	0	0	0	0	0	710	0	0	0	0	0	0	0	691	15.59	104	5	5.99	49199.5	Heterogeneous nuclear ribonucleoprotein H OS=Rattus norvegicus GN=Hnrnph1 PE=1 SV=1
Q6P9U8	EIF3H_RAT	RAT		0	0	0	0	0	0	0	711	0	0	0	0	0	0	0	692	24.43	21	6	6.32	39905.3	Eukaryotic translation initiation factor 3 subunit H OS=Rattus norvegicus GN=Eif3h PE=1 SV=1
Q6RUV5	RAC1_RAT	RAT		0	0	0	27.9409	0	5.58819	11.1764	425	0	0	0	0	0	0	0	693	28.12	45	6	8.91	21450.1	Ras-related C3 botulinum toxin substrate 1 OS=Rattus norvegicus GN=Rac1 PE=1 SV=1
P61751	ARF4_RAT	RAT		0	0	0	0	16.225	3.24501	6.49001	516	0	0	0	0	0	0	0	694	36.67	42	6	7.72	20396.6	ADP-ribosylation factor 4 OS=Rattus norvegicus GN=Arf4 PE=2 SV=2
P12843	IBP2_RAT	RAT		17.0756	0	0	0	0	3.41512	6.83023	495	0	0	0	0	0	0	0	695	18.09	24	5	7.81	32854.8	Insulin-like growth factor-binding protein 2 OS=Rattus norvegicus GN=Igfbp2 PE=1 SV=3
Q6AZ33	Q6AZ33_RAT	RAT		0	0	0	0	0	0	0	712	0	0	0	0	0	0	0	696	22.37	18	6	6.15	33507.5	Biliverdin reductase A OS=Rattus norvegicus GN=Blvra PE=1 SV=1
Q5BK88	Q5BK88_RAT	RAT		0	0	0	0	0	0	0	713	0	0	0	0	0	0	0	697	20.22	16	6	6.22	39642.3	Alpha-methylacyl-CoA racemase OS=Rattus norvegicus GN=Amacr PE=2 SV=1
G3V7K6	G3V7K6_RAT	RAT		0	0	0	0	0	0	0	714	0	0	0	0	0	0	0	698	43.33	21	5	9.98	17341.8	Single-stranded DNA-binding protein, mitochondrial OS=Rattus norvegicus GN=Ssbp1 PE=1 SV=2
Q62785	HAP28_RAT	RAT		0	0	0	0	0	0	0	715	0	0	0	0	0	0	0	699	23.2	11	5	7.79	20604.9	28 kDa heat- and acid-stable phosphoprotein OS=Rattus norvegicus GN=Pdap1 PE=1 SV=1
Q0QEW8	Q0QEW8_RAT	RAT		0	0	0	0	0	0	0	716	0	0	0	0	0	0	0	700	34.55	16	6	11.95	18870.4	Ribosomal protein L18 (Fragment) OS=Rattus norvegicus GN=Rpl18 PE=2 SV=1
Q3MIE4	VAT1_RAT	RAT		0	0	0	0	0	0	0	717	0	0	0	0	0	0	0	701	20.79	15	6	6.33	43118.7	Synaptic vesicle membrane protein VAT-1 homolog OS=Rattus norvegicus GN=Vat1 PE=1 SV=1
B0BNI5	OLFL3_RAT	RAT		0	0	0	0	0	0	0	718	0	0	0	0	0	0	0	702	15.76	18	5	6.37	45961.2	Olfactomedin-like protein 3 OS=Rattus norvegicus GN=Olfml3 PE=2 SV=2
P07323	ENOG_RAT	RAT		0	0	0	0	0	0	0	719	0	0	0	0	0	0	0	703	21.89	34	5	5.08	47140.5	Gamma-enolase OS=Rattus norvegicus GN=Eno2 PE=1 SV=2
D3ZQM0	D3ZQM0_RAT	RAT		0	0	0	0	0	0	0	720	0	0	0	0	0	0	0	704	10.24	16	8	5.18	88587.9	Protein Sf3a1 OS=Rattus norvegicus GN=Sf3a1 PE=1 SV=1
O35796	C1QBP_RAT	RAT		0	0	0	0	0	0	0	721	0	0	0	0	0	0	0	705	32.97	27	5	4.82	30996.9	Complement component 1 Q subcomponent-binding protein, mitochondrial OS=Rattus norvegicus GN=C1qbp PE=1 SV=2
Q9QX79	FETUB_RAT	RAT		0	0	0	0	0	0	0	722	0	0	0	0	0	0	0	706	14.55	13	5	7.04	41562.6	Fetuin-B OS=Rattus norvegicus GN=Fetub PE=2 SV=2
Q5I0H8	Q5I0H8_RAT	RAT		0	0	0	0	0	0	0	723	0	0	0	0	0	0	0	707	23.12	7	5	9.62	36676.1	LOC299567 protein (Fragment) OS=Rattus norvegicus GN=Pglyrp2 PE=2 SV=1
D3ZSP1	D3ZSP1_RAT	RAT		0	0	0	0	0	0	0	726	0	0	0	0	0	0	0	708	55.43	22	4	9.46	10760.6	Protein LOC100361838 OS=Rattus norvegicus GN=LOC100361838 PE=4 SV=1
A0A096MJ04	A0A096MJ04_RAT	RAT		0	0	0	0	0	0	0	727	0	0	0	0	0	0	0	709	34.27	25	6	6.24	24943.9	Glutathione S-transferase omega 1, isoform CRA_a OS=Rattus norvegicus GN=Gsto1 PE=1 SV=1
Q8VHK7	HDGF_RAT	RAT		0	0	0	0	0	0	0	728	0	0	0	0	0	0	0	710	27	39	5	4.81	26488	Hepatoma-derived growth factor OS=Rattus norvegicus GN=Hdgf PE=1 SV=2
Q6AXS5-2	PAIRB_RAT	RAT		0	0	0	0	17.9049	3.58098	7.16196	489	0	0	0	0	0	0	0	711	15.82	20	6	8.72	42984.2	Isoform 2 of Plasminogen activator inhibitor 1 RNA-binding protein OS=Rattus norvegicus GN=Serbp1
P62243	RS8_RAT	RAT		0	0	0	0	0	0	0	729	0	0	0	0	0	0	0	712	29.81	36	5	10.37	24205.2	40S ribosomal protein S8 OS=Rattus norvegicus GN=Rps8 PE=1 SV=2
Q66HG4	GALM_RAT	RAT		0	0	0	0	0	0	0	730	0	0	0	0	0	0	0	713	25.15	10	5	6.31	37892.7	Aldose 1-epimerase OS=Rattus norvegicus GN=Galm PE=1 SV=1
A0A0G2QC61	A0A0G2QC61_RAT	RAT		0	0	0	0	0	0	0	731	0	0	0	0	0	0	0	714	10.14	144	7	5.53	54483.3	Type II keratin Kb22 OS=Rattus norvegicus GN=Krt82 PE=2 SV=1
D3ZAZ0	D3ZAZ0_RAT	RAT		0	0	0	20.5506	17.0356	7.51724	9.27355	388	0	0	0	0	0	0	0	715	14.17	22	6	5.59	42517	Eukaryotic translation initiation factor 3 subunit M OS=Rattus norvegicus GN=Eif3m PE=1 SV=1
D3ZZL3	D3ZZL3_RAT	RAT		0	0	0	0	0	0	0	732	0	0	0	0	0	0	0	716	9.61	23	6	5.89	82411.9	Protein Naglu OS=Rattus norvegicus GN=Naglu PE=1 SV=2
A0A0A0MXW9	A0A0A0MXW9_RAT	RAT		0	0	0	17.7025	16.7437	6.88924	8.44301	402	0	0	0	0	0	0	0	717	14.95	38	6	9.88	40070.3	RNA-binding motif protein, X-linked-like-1 OS=Rattus norvegicus GN=Rbmxl1 PE=1 SV=1
B2RYQ5	B2RYQ5_RAT	RAT		0	0	0	0	0	0	0	733	0	0	0	0	0	0	0	718	46.15	25	4	6.08	12258.9	Enhancer of rudimentary homolog OS=Rattus norvegicus GN=Erh PE=1 SV=1
P82808	GFPT1_RAT	RAT		0	0	0	0	0	0	0	734	0	0	0	0	0	0	0	719	10.13	15	7	6.46	76827.4	Glutamine--fructose-6-phosphate aminotransferase [isomerizing] 1 OS=Rattus norvegicus GN=Gfpt1 PE=1 SV=3
Q5M9G3	CAPR1_RAT	RAT		0	0	0	0	0	0	0	735	0	0	0	0	0	0	0	720	12.31	14	6	5.18	78120.9	Caprin-1 OS=Rattus norvegicus GN=Caprin1 PE=1 SV=2
B5DFC8	EIF3C_RAT	RAT		24.8784	0	0	18.5535	0	8.6864	10.825	366	0	0	0	0	0	0	0	721	8.67	22	7	5.58	105435	Eukaryotic translation initiation factor 3 subunit C OS=Rattus norvegicus GN=Eif3c PE=1 SV=1
Q9Z1B2	GSTM5_RAT	RAT		0	0	0	0	0	0	0	736	0	0	0	0	0	0	0	722	25.78	21	6	6.82	26628.9	Glutathione S-transferase Mu 5 OS=Rattus norvegicus GN=Gstm5 PE=1 SV=3
D3ZW08	D3ZW08_RAT	RAT		0	0	19.8851	16.6798	0	7.31298	9.01371	390	0	0	0	0	0	0	0	723	15.91	18	6	6.89	54852.2	Adenylosuccinate lyase OS=Rattus norvegicus GN=Adsl PE=1 SV=1
Q6AYS7	ACY1A_RAT	RAT		0	0	0	0	17.7005	3.54009	7.08019	493	0	0	0	0	0	0	0	724	17.16	16	6	6.12	45804.1	Aminoacylase-1A OS=Rattus norvegicus GN=Acy1a PE=1 SV=1
Q9JHB5	TSNAX_RAT	RAT		0	0	0	0	0	0	0	737	0	0	0	0	0	0	0	725	26.21	12	6	6.27	33005.4	Translin-associated protein X OS=Rattus norvegicus GN=Tsnax PE=1 SV=1
D4A3T3	D4A3T3_RAT	RAT		0	0	0	0	0	0	0	738	0	0	0	0	0	0	0	726	34.59	26	5	4.89	21403.8	Protein Cbx1 OS=Rattus norvegicus GN=Cbx1 PE=1 SV=1
A0A0G2JW88	A0A0G2JW88_RAT	RAT		0	0	0	0	0	0	0	739	0	0	0	0	0	0	0	727	5.32	12	8	5.48	233394	Microtubule-associated protein OS=Rattus norvegicus GN=Map4 PE=1 SV=1
P61459	PHS_RAT	RAT		0	0	0	0	0	0	0	740	0	0	0	0	0	0	0	728	44.23	30	5	6.58	11999.6	Pterin-4-alpha-carbinolamine dehydratase OS=Rattus norvegicus GN=Pcbd1 PE=1 SV=2
P61078	UB2D3_RAT	RAT		0	0	0	0	0	0	0	741	0	0	0	0	0	0	0	729	42.86	20	4	8.36	16687.2	Ubiquitin-conjugating enzyme E2 D3 OS=Rattus norvegicus GN=Ube2d3 PE=2 SV=1
D3ZJE2	D3ZJE2_RAT	RAT		0	0	0	0	0	0	0	742	0	0	0	0	0	0	0	730	33.94	40	4	9.48	17846.6	Protein Rpl12-ps1 OS=Rattus norvegicus GN=Rpl12-ps1 PE=3 SV=1
P55770	NH2L1_RAT	RAT		0	0	0	0	0	0	0	743	0	0	0	0	0	0	0	731	40.62	23	5	8.96	14173.5	NHP2-like protein 1 OS=Rattus norvegicus GN=Snu13 PE=2 SV=4
P62161	CALM_RAT	RAT		0	0	0	0	0	0	0	744	0	0	0	0	0	0	0	732	30.87	28	4	4.12	16837.6	Calmodulin OS=Rattus norvegicus GN=Calm1 PE=1 SV=2
F1LS86	F1LS86_RAT	RAT		0	0	0	0	0	0	0	745	0	0	0	0	0	0	0	733	6.02	10	8	5.98	144286	Isoleucine-tRNA synthetase (Predicted) OS=Rattus norvegicus GN=Iars PE=1 SV=2
P27867	DHSO_RAT	RAT		0	0	0	0	0	0	0	746	0	0	0	0	0	0	0	734	17.65	38	6	7.58	38234.6	Sorbitol dehydrogenase OS=Rattus norvegicus GN=Sord PE=1 SV=4
P05712	RAB2A_RAT	RAT		0	0	0	0	0	0	0	747	0	0	0	0	0	0	0	735	27.36	16	5	6.31	23535.5	Ras-related protein Rab-2A OS=Rattus norvegicus GN=Rab2a PE=2 SV=1
G3V8Q1	G3V8Q1_RAT	RAT		0	0	0	0	0	0	0	748	0	0	0	0	0	0	0	736	21.43	11	5	5.07	34653.2	Coatomer protein complex, subunit epsilon (Predicted), isoform CRA_c OS=Rattus norvegicus GN=Cope PE=1 SV=3
F7ESM5	F7ESM5_RAT	RAT		0	0	0	0	0	0	0	749	0	0	0	0	0	0	0	737	25.09	13	5	6.06	32033.6	Nitrilase 1, isoform CRA_a OS=Rattus norvegicus GN=Nit1 PE=1 SV=1
F7EMB2	F7EMB2_RAT	RAT		0	0	0	0	0	0	0	750	0	0	0	0	0	0	0	738	26.64	10	5	6.67	28170.2	Protein RGD1304704 OS=Rattus norvegicus GN=RGD1304704 PE=1 SV=1
B0BN81	B0BN81_RAT	RAT		0	0	0	0	0	0	0	751	0	0	0	0	0	0	0	739	26.96	42	5	9.81	22906.4	40S ribosomal protein S5 OS=Rattus norvegicus GN=Rps5 PE=1 SV=1
P68511	1433F_RAT	RAT		0	0	0	0	0	0	0	752	0	0	0	0	0	0	0	740	21.14	32	6	4.86	28211.7	14-3-3 protein eta OS=Rattus norvegicus GN=Ywhah PE=1 SV=2
Q6AY63	NUDT5_RAT	RAT		0	0	0	0	0	0	0	753	0	0	0	0	0	0	0	741	26.94	15	5	5.16	24117.5	ADP-sugar pyrophosphatase OS=Rattus norvegicus GN=Nudt5 PE=2 SV=1
Q4KM49	SYYC_RAT	RAT		0	0	0	0	0	0	0	754	0	0	0	0	0	0	0	742	13.45	8	6	6.8	59115.3	Tyrosine--tRNA ligase, cytoplasmic OS=Rattus norvegicus GN=Yars PE=2 SV=3
M0R6B4	M0R6B4_RAT	RAT		0	0	0	0	0	0	0	755	0	0	0	0	0	0	0	743	28	21	5	10.04	22660.4	Protein LOC103692519 OS=Rattus norvegicus GN=LOC103692519 PE=4 SV=2
Q9EST6	AN32B_RAT	RAT		0	0	0	0	0	0	0	756	0	0	0	0	0	0	0	744	23.16	6	5	3.86	31060.6	Acidic leucine-rich nuclear phosphoprotein 32 family member B OS=Rattus norvegicus GN=Anp32b PE=1 SV=1
Q5I0H3	SUMO1_RAT	RAT		0	0	0	0	0	0	0	758	0	0	0	0	0	0	0	745	49.5	32	5	5.55	11557	Small ubiquitin-related modifier 1 OS=Rattus norvegicus GN=Sumo1 PE=1 SV=1
Q9Z144	LEG2_RAT	RAT		0	0	0	0	0	0	0	759	0	0	0	0	0	0	0	746	48.46	10	5	7.85	14732.6	Galectin-2 OS=Rattus norvegicus GN=Lgals2 PE=2 SV=1
P09811	PYGL_RAT	RAT		16.9209	0	0	20.7319	0	7.53056	9.30142	386	0	0	0	0	0	0	0	747	6.24	30	6	6.89	97483.1	Glycogen phosphorylase, liver form OS=Rattus norvegicus GN=Pygl PE=1 SV=5
B5DEK0	B5DEK0_RAT	RAT		0	0	0	0	0	0	0	760	0	0	0	0	0	0	0	748	22.7	17	5	5.85	36883.7	Protein Rprd1b OS=Rattus norvegicus GN=Rprd1b PE=1 SV=1
Q6P790	Q6P790_RAT	RAT		0	0	0	45.0548	17.187	12.4484	17.6098	322	0	0	0	0	0	0	0	749	17.17	52	5	10.84	33473.5	60S ribosomal protein L6 (Fragment) OS=Rattus norvegicus GN=Rpl6 PE=2 SV=1
D3ZAP9	D3ZAP9_RAT	RAT		0	0	0	0	0	0	0	761	0	0	0	0	0	0	0	750	17.09	18	6	6.98	38066.4	Glycerol-3-phosphate dehydrogenase [NAD(+)] OS=Rattus norvegicus GN=Gpd1l PE=1 SV=1
G3V6P6	G3V6P6_RAT	RAT		0	0	0	0	0	0	0	762	0	0	0	0	0	0	0	751	33.97	28	5	8.89	16983.1	RNA binding motif protein 3, isoform CRA_a OS=Rattus norvegicus GN=Rbm3 PE=1 SV=1
Q63798	PSME2_RAT	RAT		0	0	0	0	0	0	0	763	0	0	0	0	0	0	0	752	17.23	18	5	5.66	26857	Proteasome activator complex subunit 2 OS=Rattus norvegicus GN=Psme2 PE=2 SV=3
Q499Q4	Q499Q4_RAT	RAT		0	0	0	0	0	0	0	764	0	0	0	0	0	0	0	753	14.41	9	5	6.3	61390.2	Phosphoglucomutase 1 OS=Rattus norvegicus GN=Pgm1 PE=1 SV=2
G3V7G9	G3V7G9_RAT	RAT		0	0	0	31.0761	0	6.21523	12.4305	416	0	0	0	0	0	0	0	754	14.92	13	5	9.16	45082.2	Eukaryotic translation initiation factor 3, subunit 6 interacting protein OS=Rattus norvegicus GN=Eif3l PE=1 SV=2
Q4V8E2	Q4V8E2_RAT	RAT		0	0	0	16.1329	0	3.22658	6.45316	517	0	0	0	0	0	0	0	755	24.52	24	5	6.18	34577	Proteasome (Prosome, macropain) 26S subunit, non-ATPase, 14 OS=Rattus norvegicus GN=Psmd14 PE=1 SV=1
P08009	GSTM4_RAT	RAT		0	0	0	0	0	0	0	766	0	0	0	0	0	0	0	756	17.43	36	5	7.66	25680.7	Glutathione S-transferase Yb-3 OS=Rattus norvegicus GN=Gstm3 PE=1 SV=2
O70351	HCD2_RAT	RAT		0	0	0	0	0	0	0	767	0	0	0	0	0	0	0	757	24.9	20	5	9.14	27245.6	3-hydroxyacyl-CoA dehydrogenase type-2 OS=Rattus norvegicus GN=Hsd17b10 PE=1 SV=3
P61589	RHOA_RAT	RAT		0	0	0	0	0	0	0	768	0	0	0	0	0	0	0	758	26.42	26	5	6.19	21782.2	Transforming protein RhoA OS=Rattus norvegicus GN=Rhoa PE=1 SV=1
O70593	SGTA_RAT	RAT		0	0	0	0	0	0	0	769	0	0	0	0	0	0	0	759	21.34	12	5	5.07	34157.2	Small glutamine-rich tetratricopeptide repeat-containing protein alpha OS=Rattus norvegicus GN=Sgta PE=1 SV=1
F1LQI2	F1LQI2_RAT	RAT		0	0	0	0	0	0	0	770	0	0	0	0	0	0	0	760	5.47	24	7	5.68	177941	Roundabout homolog 1 OS=Rattus norvegicus GN=Robo1 PE=1 SV=3
Q5U302	Q5U302_RAT	RAT		0	0	0	0	0	0	0	771	0	0	0	0	0	0	0	761	9.47	14	6	5.98	100236	Catenin (Cadherin associated protein), alpha 1 OS=Rattus norvegicus GN=Ctnna1 PE=1 SV=1
D3ZLG3	D3ZLG3_RAT	RAT		0	0	0	17.0085	0	3.4017	6.8034	498	0	0	0	0	0	0	0	762	18.93	32	5	9.35	24112.3	Uncharacterized protein OS=Rattus norvegicus PE=4 SV=2
Q6AYC4	CAPG_RAT	RAT		0	0	0	0	0	0	0	772	0	0	0	0	0	0	0	763	18.91	20	4	6.28	38798.9	Macrophage-capping protein OS=Rattus norvegicus GN=Capg PE=1 SV=1
D3ZCH6	D3ZCH6_RAT	RAT		0	0	0	0	0	0	0	773	0	0	0	0	0	0	0	764	17.97	39	4	6.12	29516.6	Protein Rnaset2 OS=Rattus norvegicus GN=Rnaset2 PE=1 SV=1
P05426	RL7_RAT	RAT		0	0	0	0	0	0	0	774	0	0	0	0	0	0	0	765	23.46	23	5	10.93	30329.3	60S ribosomal protein L7 OS=Rattus norvegicus GN=Rpl7 PE=1 SV=2
Q5U2U2	CRKL_RAT	RAT		0	0	0	18.2921	0	3.65842	7.31684	480	0	0	0	0	0	0	0	766	21.45	22	5	6.46	33865.1	Crk-like protein OS=Rattus norvegicus GN=Crkl PE=1 SV=1
O08557	DDAH1_RAT	RAT		0	0	0	0	0	0	0	775	0	0	0	0	0	0	0	767	22.81	19	5	5.88	31426	N(G),N(G)-dimethylarginine dimethylaminohydrolase 1 OS=Rattus norvegicus GN=Ddah1 PE=1 SV=3
Q8VD88	RNS1D_RAT	RAT		0	0	0	0	0	0	0	776	0	0	0	0	0	0	0	768	37.33	30	4	9.73	16935.6	Ribonuclease pancreatic delta-type OS=Rattus norvegicus GN=Rnase1d PE=3 SV=1
Q7TPJ6	Q7TPJ6_RAT	RAT		0	0	0	0	0	0	0	777	0	0	0	0	0	0	0	769	43.14	8	4	8.88	11488.3	Ac2-246 OS=Rattus norvegicus GN=Phf5a PE=1 SV=1
D3ZJD3	D3ZJD3_RAT	RAT		0	0	0	0	0	0	0	778	0	0	0	0	0	0	0	770	32.85	11	5	12.02	15565.2	Protein LOC100362069 OS=Rattus norvegicus GN=RGD1565183 PE=4 SV=1
P13676	ACPH_RAT	RAT		0	0	0	21.8725	0	4.37451	8.74901	446	0	0	0	0	0	0	0	771	9.43	23	5	5.51	81383.8	Acylamino-acid-releasing enzyme OS=Rattus norvegicus GN=Apeh PE=1 SV=1
Q63347	PRS7_RAT	RAT		0	0	0	0	0	0	0	779	0	0	0	0	0	0	0	772	16.17	8	6	5.71	48574.8	26S protease regulatory subunit 7 OS=Rattus norvegicus GN=Psmc2 PE=1 SV=3
Q5RKJ9	Q5RKJ9_RAT	RAT		0	0	0	0	0	0	0	780	0	0	0	0	0	0	0	773	24.5	41	5	8.8	22540.9	RAB10, member RAS oncogene family OS=Rattus norvegicus GN=Rab10 PE=1 SV=1
M0R965	M0R965_RAT	RAT		0	0	0	0	0	0	0	781	0	0	0	0	0	0	0	774	10.24	14	6	9.4	85981.7	Protein LOC685025 OS=Rattus norvegicus GN=LOC685025 PE=4 SV=2
O54975	XPP1_RAT	RAT		0	0	0	0	0	0	0	782	0	0	0	0	0	0	0	775	12.52	11	5	5.43	69657.6	Xaa-Pro aminopeptidase 1 OS=Rattus norvegicus GN=Xpnpep1 PE=1 SV=1
D3ZSL2	D3ZSL2_RAT	RAT		0	0	0	0	0	0	0	783	0	0	0	0	0	0	0	776	46.91	20	3	5.83	9030.42	Protein Abracl OS=Rattus norvegicus GN=Abracl PE=1 SV=1
P19139	CSK21_RAT	RAT		0	0	0	0	0	0	0	784	0	0	0	0	0	0	0	777	17.14	13	5	7.79	45073.5	Casein kinase II subunit alpha OS=Rattus norvegicus GN=Csnk2a1 PE=1 SV=2
P97576	GRPE1_RAT	RAT		0	0	0	0	0	0	0	786	0	0	0	0	0	0	0	778	29.03	20	5	8.78	24297	GrpE protein homolog 1, mitochondrial OS=Rattus norvegicus GN=Grpel1 PE=1 SV=2
P49088	ASNS_RAT	RAT		0	0	0	0	0	0	0	787	0	0	0	0	0	0	0	779	12.12	11	5	6.08	64246.6	Asparagine synthetase [glutamine-hydrolyzing] OS=Rattus norvegicus GN=Asns PE=2 SV=3
Q6P799	SYSC_RAT	RAT		0	0	0	0	0	0	0	788	0	0	0	0	0	0	0	780	16.6	10	5	5.95	58587.9	Serine--tRNA ligase, cytoplasmic OS=Rattus norvegicus GN=Sars PE=1 SV=3
B2RZ44	B2RZ44_RAT	RAT		0	0	0	0	0	0	0	789	0	0	0	0	0	0	0	781	28.19	12	5	5.13	21470.4	N-acetyltransferase 5 (ARD1 homolog, S. cerevisiae) OS=Rattus norvegicus GN=Naa20 PE=1 SV=1
Q9JLT6	BID_RAT	RAT		0	0	0	0	0	0	0	790	0	0	0	0	0	0	0	782	35.2	12	4	4.88	22248.8	BH3-interacting domain death agonist OS=Rattus norvegicus GN=Bid PE=1 SV=2
P62198	PRS8_RAT	RAT		0	0	0	0	0	0	0	791	0	0	0	0	0	0	0	783	16.5	18	5	7.7	45626	26S protease regulatory subunit 8 OS=Rattus norvegicus GN=Psmc5 PE=1 SV=1
Q925G0	RBM3_RAT	RAT		0	0	0	0	0	0	0	792	0	0	0	0	0	0	0	784	29.68	22	5	7.99	16855	RNA-binding protein 3 OS=Rattus norvegicus GN=Rbm3 PE=1 SV=2
Q32PW9	Q32PW9_RAT	RAT		0	0	0	0	0	0	0	793	0	0	0	0	0	0	0	785	17.32	12	5	7.76	43288	Psmc6 protein (Fragment) OS=Rattus norvegicus GN=Psmc6 PE=2 SV=1
Q63569	PRS6A_RAT	RAT		0	0	0	0	0	0	0	794	0	0	0	0	0	0	0	786	17.08	13	5	5.18	49160.5	26S protease regulatory subunit 6A OS=Rattus norvegicus GN=Psmc3 PE=2 SV=1
B2RZ78	VPS29_RAT	RAT		0	0	0	0	0	0	0	795	0	0	0	0	0	0	0	787	28.57	27	5	6.49	20468.7	Vacuolar protein sorting-associated protein 29 OS=Rattus norvegicus GN=Vps29 PE=1 SV=2
G3V8G2	G3V8G2_RAT	RAT		0	0	0	0	0	0	0	796	0	0	0	0	0	0	0	788	14.48	7	5	5.21	55852.9	Proteasome (Prosome, macropain) 26S subunit, non-ATPase, 5 (Predicted), isoform CRA_a OS=Rattus norvegicus GN=Psmd5 PE=1 SV=1
D4A8T3	D4A8T3_RAT	RAT		0	0	0	0	0	0	0	797	0	0	0	0	0	0	0	789	35.03	14	4	4.76	20198.2	Coatomer protein complex, subunit zeta 1 (Predicted) OS=Rattus norvegicus GN=Copz1 PE=1 SV=1
D4AAE4	D4AAE4_RAT	RAT		0	0	0	0	0	0	0	798	0	0	0	0	0	0	0	790	20.2	9	5	8.7	33286.2	Protease, serine, 22 (Predicted) OS=Rattus norvegicus GN=Prss22 PE=3 SV=1
D4ABY2	COPG2_RAT	RAT		0	0	0	0	0	0	0	799	0	0	0	0	0	0	0	791	8.81	19	5	6.15	80489.2	Coatomer subunit gamma-2 OS=Rattus norvegicus GN=Copg2 PE=3 SV=2
P07895	SODM_RAT	RAT		0	0	0	0	0	0	0	800	0	0	0	0	0	0	0	792	23.42	29	4	9.1	24674.1	Superoxide dismutase [Mn], mitochondrial OS=Rattus norvegicus GN=Sod2 PE=1 SV=2
O35077	GPDA_RAT	RAT		0	0	0	0	0	0	0	801	0	0	0	0	0	0	0	793	15.47	13	5	6.32	37452.5	Glycerol-3-phosphate dehydrogenase [NAD(+)], cytoplasmic OS=Rattus norvegicus GN=Gpd1 PE=1 SV=4
Q499T2	GILT_RAT	RAT		0	0	0	0	0	0	0	802	0	0	0	0	0	0	0	794	20.16	36	4	4.83	27644.2	Gamma-interferon-inducible lysosomal thiol reductase OS=Rattus norvegicus GN=Ifi30 PE=2 SV=1
P22062	PIMT_RAT	RAT		0	0	0	0	0	0	0	803	0	0	0	0	0	0	0	795	28.63	12	4	7.87	24641.4	Protein-L-isoaspartate(D-aspartate) O-methyltransferase OS=Rattus norvegicus GN=Pcmt1 PE=1 SV=2
P29314	RS9_RAT	RAT		0	0	0	0	0	0	0	804	0	0	0	0	0	0	0	796	19.59	21	5	10.76	22591.4	40S ribosomal protein S9 OS=Rattus norvegicus GN=Rps9 PE=1 SV=4
B0K017	B0K017_RAT	RAT		0	0	0	0	0	0	0	805	0	0	0	0	0	0	0	797	13.51	23	4	4.9	39375.2	ADP-ribosylhydrolase like 2 OS=Rattus norvegicus GN=Adprhl2 PE=1 SV=1
Q99MI5	Q99MI5_RAT	RAT		0	0	0	27.5457	17.1797	8.94508	11.4353	360	0	0	0	0	0	0	0	798	18.87	23	4	5.53	33996.9	Protein LOC100912604 OS=Rattus norvegicus GN=LOC100912604 PE=1 SV=1
B2RZB7	B2RZB7_RAT	RAT		0	0	0	0	0	0	0	806	0	0	0	0	0	0	0	799	36.97	19	3	11.68	13281.6	Protein Snrpd1 OS=Rattus norvegicus GN=Snrpd1 PE=1 SV=1
Q09326	MGAT2_RAT	RAT		0	0	0	0	0	0	0	807	0	0	0	0	0	0	0	800	13.8	9	5	8.92	51109.9	Alpha-1,6-mannosyl-glycoprotein 2-beta-N-acetylglucosaminyltransferase OS=Rattus norvegicus GN=Mgat2 PE=1 SV=1
Q6AXQ0	SAE1_RAT	RAT		0	0	0	0	0	0	0	808	0	0	0	0	0	0	0	801	14.04	18	5	5.09	38512.9	SUMO-activating enzyme subunit 1 OS=Rattus norvegicus GN=Sae1 PE=2 SV=1
Q6IMY8	Q6IMY8_RAT	RAT		0	0	0	0	0	0	0	810	0	0	0	0	0	0	0	802	8.9	19	5	5.99	87732.5	Heterogeneous nuclear ribonucleoprotein U OS=Rattus norvegicus GN=Hnrnpu PE=1 SV=1
Q4AEF8	COPG1_RAT	RAT		0	0	0	0	0	0	0	811	0	0	0	0	0	0	0	803	6.75	18	5	5.29	97614	Coatomer subunit gamma-1 OS=Rattus norvegicus GN=Copg1 PE=2 SV=1
F1LNH0	F1LNH0_RAT	RAT		0	0	0	21.9819	0	4.39638	8.79277	445	0	0	0	0	0	0	0	804	10.13	11	5	8.94	86852.1	Protein Sema3g OS=Rattus norvegicus GN=Sema3g PE=4 SV=2
Q66H12	NAGAB_RAT	RAT		0	0	0	0	0	0	0	812	0	0	0	0	0	0	0	805	12.53	24	4	5.67	46871.2	Alpha-N-acetylgalactosaminidase OS=Rattus norvegicus GN=Naga PE=2 SV=1
C9DRV0	C9DRV0_RAT	RAT		0	0	0	0	0	0	0	815	0	0	0	0	0	0	0	806	25.61	69	4	8.16	19234	Vascular endothelial growth factor A transcript variant 2 (Fragment) OS=Rattus norvegicus PE=2 SV=1
P48508	GSH0_RAT	RAT		0	0	0	0	0	0	0	816	0	0	0	0	0	0	0	807	21.9	21	4	5.49	30547.9	Glutamate--cysteine ligase regulatory subunit OS=Rattus norvegicus GN=Gclm PE=1 SV=1
Q9EQV6	TPP1_RAT	RAT		0	0	0	0	0	0	0	817	0	0	0	0	0	0	0	808	11.55	9	5	6.34	61332.3	Tripeptidyl-peptidase 1 OS=Rattus norvegicus GN=Tpp1 PE=1 SV=1
Q05962	ADT1_RAT	RAT		0	0	0	0	0	0	0	818	0	0	0	0	0	0	0	809	17.79	13	5	9.85	32989.4	ADP/ATP translocase 1 OS=Rattus norvegicus GN=Slc25a4 PE=1 SV=3
Q5XHY5	SYTC_RAT	RAT		0	0	0	0	0	0	0	819	0	0	0	0	0	0	0	810	10.94	8	5	6.6	80576	Threonine--tRNA ligase, cytoplasmic OS=Rattus norvegicus GN=Tars PE=1 SV=1
Q5BK56	Q5BK56_RAT	RAT		0	0	0	0	0	0	0	820	0	0	0	0	0	0	0	811	15.14	34	4	5.87	25553.4	Glutathione S-transferase mu 4 OS=Rattus norvegicus GN=Gstm4 PE=1 SV=1
R9PY07	R9PY07_RAT	RAT		0	0	0	0	0	0	0	821	0	0	0	0	0	0	0	812	19.93	16	4	6.67	31450	Phosphatidylinositol transfer protein beta isoform OS=Rattus norvegicus GN=Pitpnb PE=1 SV=2
Q62636	RAP1B_RAT	RAT		0	0	0	0	0	0	0	822	0	0	0	0	0	0	0	813	26.09	19	4	6.37	20797.8	Ras-related protein Rap-1b OS=Rattus norvegicus GN=Rap1b PE=1 SV=2
P04646	RL35A_RAT	RAT		0	0	0	0	19.2885	3.8577	7.71539	461	0	0	0	0	0	0	0	814	20.91	43	4	11.07	12553.7	60S ribosomal protein L35a OS=Rattus norvegicus GN=Rpl35a PE=3 SV=1
Q68FW9	CSN3_RAT	RAT		0	0	0	0	0	0	0	823	0	0	0	0	0	0	0	815	15.13	11	4	6.32	47859.1	COP9 signalosome complex subunit 3 OS=Rattus norvegicus GN=Cops3 PE=1 SV=1
Q5BJN1	Q5BJN1_RAT	RAT		0	0	0	0	0	0	0	824	0	0	0	0	0	0	0	816	16.21	16	4	7.04	32904.5	Protein Stard10 OS=Rattus norvegicus GN=Stard10 PE=1 SV=1
Q6PDV6	Q6PDV6_RAT	RAT		0	0	0	0	0	0	0	825	0	0	0	0	0	0	0	817	31.79	14	4	10.2	16272.7	Protein LOC100911847 OS=Rattus norvegicus GN=LOC100911847 PE=2 SV=1
D4A9L2	D4A9L2_RAT	RAT		16.658	0	19.1018	27.9188	17.5941	16.2546	9.05903	295	0	0	0	0	0	0	0	818	16.53	20	4	10.44	27744.6	Protein Srsf1 OS=Rattus norvegicus GN=Srsf1 PE=1 SV=1
A0A0G2KB55	A0A0G2KB55_RAT	RAT		0	0	0	0	0	0	0	827	0	0	0	0	0	0	0	819	23.84	35	4	9.05	17347	SUMO-conjugating enzyme OS=Rattus norvegicus GN=LOC102553386 PE=3 SV=1
D4AAT4	D4AAT4_RAT	RAT		0	0	0	0	0	0	0	828	0	0	0	0	0	0	0	820	47.67	26	3	4.69	9725.19	Protein Snrpf OS=Rattus norvegicus GN=Snrpf PE=1 SV=1
Q5FVM4	NONO_RAT	RAT		0	0	0	0	0	0	0	829	0	0	0	0	0	0	0	821	11.13	14	4	9.13	54925.3	Non-POU domain-containing octamer-binding protein OS=Rattus norvegicus GN=Nono PE=1 SV=3
P62278	RS13_RAT	RAT		0	0	0	0	0	0	0	830	0	0	0	0	0	0	0	822	32.45	16	4	10.63	17222.3	40S ribosomal protein S13 OS=Rattus norvegicus GN=Rps13 PE=1 SV=2
B5DFN4	B5DFN4_RAT	RAT		0	0	0	0	0	0	0	831	0	0	0	0	0	0	0	823	33.12	12	4	6.31	17326.1	Prefoldin 5 (Predicted), isoform CRA_a OS=Rattus norvegicus GN=Pfdn5 PE=1 SV=1
I6L9G6	I6L9G6_RAT	RAT		0	0	0	0	0	0	0	832	0	0	0	0	0	0	0	824	14.39	19	4	6.96	32147.6	Protein Tardbp OS=Rattus norvegicus GN=Tardbp PE=1 SV=1
Q63598	PLST_RAT	RAT		0	0	0	26.848	0	5.36959	10.7392	432	0	0	0	0	0	0	0	825	9.21	13	5	5.37	70679.9	Plastin-3 OS=Rattus norvegicus GN=Pls3 PE=1 SV=2
Q3B8P5	Q3B8P5_RAT	RAT		0	0	0	0	0	0	0	833	0	0	0	0	0	0	0	826	16.84	14	5	6.42	32337.2	Psmd8 protein (Fragment) OS=Rattus norvegicus GN=Psmd8 PE=2 SV=1
D3ZWD6	D3ZWD6_RAT	RAT		0	0	0	18.792	0	3.7584	7.5168	473	0	0	0	0	0	0	0	827	11.41	11	5	5.77	66273.4	Complement component 8, alpha polypeptide (Predicted) OS=Rattus norvegicus GN=C8a PE=1 SV=1
P30713	GSTT2_RAT	RAT		0	0	0	0	0	0	0	834	0	0	0	0	0	0	0	828	16.39	14	4	8.41	27439	Glutathione S-transferase theta-2 OS=Rattus norvegicus GN=Gstt2 PE=1 SV=3
A0A0G2K9X1	A0A0G2K9X1_RAT	RAT		0	0	0	0	0	0	0	836	0	0	0	0	0	0	0	829	25.19	30	3	6.11	14860.6	Secreted phosphoprotein 24 OS=Rattus norvegicus GN=Spp2 PE=1 SV=1
F1LS72	F1LS72_RAT	RAT		0	0	0	16.5026	0	3.30052	6.60104	511	0	0	0	0	0	0	0	830	9.24	21	5	5.04	66338.7	Protein Uba2 OS=Rattus norvegicus GN=Uba2 PE=1 SV=3
Q08415-2	KAT1_RAT	RAT		0	0	0	0	0	0	0	838	0	0	0	0	0	0	0	831	17.02	6	4	6.56	47873	Isoform 2 of Kynurenine--oxoglutarate transaminase 1, mitochondrial OS=Rattus norvegicus GN=Ccbl1
P62859	RS28_RAT	RAT		0	0	0	0	0	0	0	839	0	0	0	0	0	0	0	832	36.23	18	3	11.1	7841.02	40S ribosomal protein S28 OS=Rattus norvegicus GN=Rps28 PE=1 SV=1
Q9JIL3	ILF3_RAT	RAT		0	0	0	0	0	0	0	840	0	0	0	0	0	0	0	833	7.92	14	6	8.9	95935	Interleukin enhancer-binding factor 3 OS=Rattus norvegicus GN=Ilf3 PE=1 SV=2
B0BN94	F136A_RAT	RAT		0	0	0	0	0	0	0	841	0	0	0	0	0	0	0	834	26.81	11	4	8.09	15625.1	Protein FAM136A OS=Rattus norvegicus GN=Fam136a PE=1 SV=1
P12928-2	KPYR_RAT	RAT		0	0	0	0	0	0	0	842	0	0	0	0	0	0	0	835	10.5	7	4	6.31	58793.6	Isoform L-type of Pyruvate kinase PKLR OS=Rattus norvegicus GN=Pklr
P14562	LAMP1_RAT	RAT		0	0	0	0	0	0	0	843	0	0	0	0	0	0	0	836	12.78	18	4	8.5	43969.1	Lysosome-associated membrane glycoprotein 1 OS=Rattus norvegicus GN=Lamp1 PE=1 SV=1
P36972	APT_RAT	RAT		0	0	0	0	0	0	0	844	0	0	0	0	0	0	0	837	25.56	16	4	6.73	19545.8	Adenine phosphoribosyltransferase OS=Rattus norvegicus GN=Aprt PE=1 SV=1
D3ZBM0	D3ZBM0_RAT	RAT		0	0	0	0	0	0	0	845	0	0	0	0	0	0	0	838	19.76	34	4	9.41	28293.6	Protein R3hdml OS=Rattus norvegicus GN=R3hdml PE=4 SV=2
C0M4B0	C0M4B0_RAT	RAT		0	0	0	0	0	0	0	846	0	0	0	0	0	0	0	839	10.83	12	4	6.93	58289	Matrix metalloproteinase 19 OS=Rattus norvegicus GN=Mmp19 PE=1 SV=1
P62853	RS25_RAT	RAT		0	0	0	0	0	0	0	847	0	0	0	0	0	0	0	840	30.4	14	4	10.18	13742.1	40S ribosomal protein S25 OS=Rattus norvegicus GN=Rps25 PE=2 SV=1
A0A0G2K5E8	A0A0G2K5E8_RAT	RAT		0	0	0	28.3672	17.4874	9.17092	11.7471	359	0	0	0	0	0	0	0	841	3.85	52	5	9.31	120044	Protein NEWGENE_621351 OS=Rattus norvegicus GN=NEWGENE_621351 PE=1 SV=1
D3ZAS1	D3ZAS1_RAT	RAT		0	0	0	0	0	0	0	848	0	0	0	0	0	0	0	842	15.12	19	4	9.9	30871.8	Protein RGD1562399 OS=Rattus norvegicus GN=RGD1562399 PE=3 SV=3
Q6P136	Q6P136_RAT	RAT		0	0	0	0	0	0	0	849	0	0	0	0	0	0	0	843	7.21	10	5	5.13	111220	Hyou1 protein OS=Rattus norvegicus GN=Hyou1 PE=1 SV=1
Q66HR2	MARE1_RAT	RAT		0	0	0	0	0	0	0	850	0	0	0	0	0	0	0	844	21.27	19	4	5.21	30004.2	Microtubule-associated protein RP/EB family member 1 OS=Rattus norvegicus GN=Mapre1 PE=1 SV=3
B0BN85	SGT1_RAT	RAT		0	0	0	0	0	0	0	851	0	0	0	0	0	0	0	845	16.07	11	4	5.24	38090.9	Protein SGT1 homolog OS=Rattus norvegicus GN=Sugt1 PE=2 SV=1
M0RAJ8	M0RAJ8_RAT	RAT		0	0	0	0	0	0	0	852	0	0	0	0	0	0	0	846	15.28	23	4	9.95	31405.5	Uncharacterized protein OS=Rattus norvegicus PE=3 SV=2
P14095	GROA_RAT	RAT		0	0	0	0	0	0	0	853	0	0	0	0	0	0	0	847	45.83	31	3	9.6	10249.2	Growth-regulated alpha protein OS=Rattus norvegicus GN=Cxcl1 PE=1 SV=2
Q6B345	S10AB_RAT	RAT		0	0	0	0	0	0	0	854	0	0	0	0	0	0	0	848	37.76	14	3	6.07	11064.7	Protein S100-A11 OS=Rattus norvegicus GN=S100a11 PE=3 SV=1
P62856	RS26_RAT	RAT		0	0	0	0	0	0	0	855	0	0	0	0	0	0	0	849	39.13	15	4	11.17	13015.4	40S ribosomal protein S26 OS=Rattus norvegicus GN=Rps26 PE=3 SV=3
Q498U4	SARNP_RAT	RAT		0	0	0	0	25.8634	5.17267	10.3453	439	0	0	0	0	0	0	0	850	19.05	22	4	6.81	23604.8	SAP domain-containing ribonucleoprotein OS=Rattus norvegicus GN=Sarnp PE=1 SV=3
B0BNK1	B0BNK1_RAT	RAT		0	0	0	0	0	0	0	856	0	0	0	0	0	0	0	851	22.69	27	4	8.87	23425.5	Protein Rab5c OS=Rattus norvegicus GN=Rab5c PE=1 SV=1
Q68FS4-2	AMPL_RAT	RAT		0	0	0	0	0	0	0	857	0	0	0	0	0	0	0	852	14.75	8	4	6.35	52759.1	Isoform 2 of Cytosol aminopeptidase OS=Rattus norvegicus GN=Lap3
B2RYN0	B2RYN0_RAT	RAT		0	0	0	0	19.1002	3.82003	7.64007	467	0	0	0	0	0	0	0	853	7.93	17	4	5.92	59685	Pgm3 protein OS=Rattus norvegicus GN=Pgm3 PE=1 SV=1
Q71UF4	RBBP7_RAT	RAT		0	0	0	16.5424	0	3.30849	6.61697	509	0	0	0	0	0	0	0	854	14.59	20	5	4.92	47820.1	Histone-binding protein RBBP7 OS=Rattus norvegicus GN=Rbbp7 PE=2 SV=1
Q64620	PPP6_RAT	RAT		0	0	0	0	0	0	0	858	0	0	0	0	0	0	0	855	13.77	18	4	5.55	35159.2	Serine/threonine-protein phosphatase 6 catalytic subunit OS=Rattus norvegicus GN=Ppp6c PE=2 SV=2
P08289	PPBT_RAT	RAT		0	0	0	0	0	0	0	859	0	0	0	0	0	0	0	856	8.59	22	4	6.52	57659.4	Alkaline phosphatase, tissue-nonspecific isozyme OS=Rattus norvegicus GN=Alpl PE=1 SV=2
P02696	RET1_RAT	RAT		0	0	0	0	0	0	0	860	0	0	0	0	0	0	0	857	23.7	10	4	5.25	15834.1	Retinol-binding protein 1 OS=Rattus norvegicus GN=Rbp1 PE=1 SV=2
Q6PDV1	Q6PDV1_RAT	RAT		0	0	0	0	0	0	0	861	0	0	0	0	0	0	0	858	28.38	12	4	9.32	16730.1	Lysozyme 2 OS=Rattus norvegicus GN=Lyz2 PE=2 SV=1
P62076	TIM13_RAT	RAT		0	0	0	0	0	0	0	862	0	0	0	0	0	0	0	859	36.84	18	3	8.8	10457.9	Mitochondrial import inner membrane translocase subunit Tim13 OS=Rattus norvegicus GN=Timm13 PE=3 SV=1
M0R907	M0R907_RAT	RAT		0	0	0	0	0	0	0	863	0	0	0	0	0	0	0	860	32.54	26	3	10.47	13916.2	Protein Snrpd3 OS=Rattus norvegicus GN=Snrpd3 PE=1 SV=1
D4A1Y5	D4A1Y5_RAT	RAT		0	0	0	0	0	0	0	864	0	0	0	0	0	0	0	861	11.75	10	4	8.86	37716.7	Protein Mthfd2 OS=Rattus norvegicus GN=Mthfd2 PE=3 SV=1
P62914	RL11_RAT	RAT		0	0	0	0	0	0	0	865	0	0	0	0	0	0	0	862	19.1	32	3	9.72	20252.4	60S ribosomal protein L11 OS=Rattus norvegicus GN=Rpl11 PE=1 SV=2
Q99MZ8	LASP1_RAT	RAT		0	0	0	0	0	0	0	866	0	0	0	0	0	0	0	863	15.21	9	4	7	29970.4	LIM and SH3 domain protein 1 OS=Rattus norvegicus GN=Lasp1 PE=1 SV=1
Q2MHD8	Q2MHD8_RAT	RAT		0	0	0	0	0	0	0	867	0	0	0	0	0	0	0	864	17.49	7	4	8.25	34568.1	Truncated form of 17beta-hydroxysteroid dehydrogenase OS=Rattus norvegicus GN=TBER1-S PE=2 SV=1
P02793	FRIL1_RAT	RAT		0	0	0	0	0	0	0	868	0	0	0	0	0	0	0	865	23.5	16	3	6.17	20748.5	Ferritin light chain 1 OS=Rattus norvegicus GN=Ftl1 PE=1 SV=3
Q6DGG1	ABHEB_RAT	RAT		0	0	0	0	0	0	0	869	0	0	0	0	0	0	0	866	26.19	11	4	5.84	22617.9	Protein ABHD14B OS=Rattus norvegicus GN=Abhd14b PE=2 SV=1
Q1JU68	EIF3A_RAT	RAT		0	0	0	16.9669	0	3.39338	6.78676	500	0	0	0	0	0	0	0	867	4.43	17	5	6.44	163196	Eukaryotic translation initiation factor 3 subunit A OS=Rattus norvegicus GN=Eif3a PE=2 SV=2
P00786	CATH_RAT	RAT		0	0	0	0	0	0	0	871	0	0	0	0	0	0	0	868	11.11	31	3	8.79	37104.1	Pro-cathepsin H OS=Rattus norvegicus GN=Ctsh PE=1 SV=1
P17246	TGFB1_RAT	RAT		0	0	0	0	0	0	0	872	0	0	0	0	0	0	0	869	12.31	12	4	8.91	44329	Transforming growth factor beta-1 OS=Rattus norvegicus GN=Tgfb1 PE=1 SV=1
Q9JLT0	MYH10_RAT	RAT		16.7807	0	0	0	0	3.35613	6.71227	507	0	0	0	0	0	0	0	870	3.44	11	6	5.5	228965	Myosin-10 OS=Rattus norvegicus GN=Myh10 PE=1 SV=1
Q63265	Q63265_RAT	RAT		0	0	0	0	0	0	0	873	0	0	0	0	0	0	0	871	18.18	28	3	9.83	17375.8	Rat insulin-like growth factor II (Fragment) OS=Rattus norvegicus GN=Igf2 PE=2 SV=1
D3ZI16	D3ZI16_RAT	RAT		0	0	0	0	0	0	0	874	0	0	0	0	0	0	0	872	17.44	18	4	5.86	37702.3	COP9 (Constitutive photomorphogenic) homolog, subunit 6 (Arabidopsis thaliana) (Predicted), isoform CRA_a OS=Rattus norvegicus GN=Cops6 PE=1 SV=1
A0JN30	A0JN30_RAT	RAT		0	0	0	0	0	0	0	875	0	0	0	0	0	0	0	873	23.63	20	3	5.1	20709.3	Canopy 2 homolog (Zebrafish) OS=Rattus norvegicus GN=Cnpy2 PE=1 SV=1
D4A8F2	D4A8F2_RAT	RAT		0	0	0	0	0	0	0	876	0	0	0	0	0	0	0	874	19.49	4	4	8.38	31337.1	Protein Rsu1 OS=Rattus norvegicus GN=Rsu1 PE=1 SV=3
Q4KLJ0	Q4KLJ0_RAT	RAT		0	0	0	0	0	0	0	877	0	0	0	0	0	0	0	875	16.67	17	4	10.08	9378.64	High mobility group nucleosomal binding domain 2 OS=Rattus norvegicus GN=LOC100360316 PE=1 SV=1
F1M2K3	F1M2K3_RAT	RAT		0	0	0	0	0	0	0	878	0	0	0	0	0	0	0	876	27.66	41	3	5.64	10770.1	Small ubiquitin-related modifier OS=Rattus norvegicus GN=Sumo2 PE=3 SV=2
P62332	ARF6_RAT	RAT		0	0	0	0	0	0	0	879	0	0	0	0	0	0	0	877	21.71	9	4	9.2	20082.2	ADP-ribosylation factor 6 OS=Rattus norvegicus GN=Arf6 PE=1 SV=2
O35820	DNPH1_RAT	RAT		0	0	0	0	0	0	0	880	0	0	0	0	0	0	0	878	17.18	16	4	5.08	17781	2'-deoxynucleoside 5'-phosphate N-hydrolase 1 OS=Rattus norvegicus GN=Dnph1 PE=1 SV=1
P35281	RAB10_RAT	RAT		0	0	0	0	0	0	0	881	0	0	0	0	0	0	0	879	18.5	35	4	9.21	22858.4	Ras-related protein Rab-10 OS=Rattus norvegicus GN=Rab10 PE=1 SV=1
P22734-2	COMT_RAT	RAT		0	0	0	0	0	0	0	882	0	0	0	0	0	0	0	880	18.1	21	4	5.26	24747.4	Isoform 2 of Catechol O-methyltransferase OS=Rattus norvegicus GN=Comt
P56571	ES1_RAT	RAT		15.741	0	0	16.0997	0	6.36814	7.80018	414	0	0	0	0	0	0	0	881	17.29	20	4	9.22	28172.6	ES1 protein homolog, mitochondrial OS=Rattus norvegicus PE=1 SV=2
Q5RJK5	Q5RJK5_RAT	RAT		0	0	0	0	0	0	0	883	0	0	0	0	0	0	0	882	16.94	35	3	5.35	20811.4	Chromobox homolog 3 (HP1 gamma homolog, Drosophila) OS=Rattus norvegicus GN=Cbx3 PE=1 SV=1
Q8CHN5	Q8CHN5_RAT	RAT		0	0	0	0	0	0	0	884	0	0	0	0	0	0	0	883	25.5	14	3	8.13	16364.1	Epididymal secretory protein 1 OS=Rattus norvegicus GN=Npc2 PE=2 SV=1
D3ZYK9	D3ZYK9_RAT	RAT		0	0	0	0	0	0	0	885	0	0	0	0	0	0	0	884	17.92	21	2	5.23	18917.4	Protein Npm3 OS=Rattus norvegicus GN=Npm3 PE=1 SV=1
Q9JI92	SDCB1_RAT	RAT		0	0	0	0	0	0	0	886	0	0	0	0	0	0	0	885	21.33	14	4	7.7	32423.4	Syntenin-1 OS=Rattus norvegicus GN=Sdcbp PE=1 SV=1
D4A511	D4A511_RAT	RAT		0	0	0	0	0	0	0	887	0	0	0	0	0	0	0	886	34.88	11	3	8.62	10136.8	Signal recognition particle 9 kDa protein OS=Rattus norvegicus GN=Srp9 PE=1 SV=1
D3ZHD1	D3ZHD1_RAT	RAT		0	0	0	0	0	0	0	888	0	0	0	0	0	0	0	887	15.99	13	4	5.82	36128.9	Annexin OS=Rattus norvegicus GN=Anxa13 PE=1 SV=1
Q9QYV0-2	ADA15_RAT	RAT		0	0	0	0	0	0	0	889	0	0	0	0	0	0	0	888	7.84	25	4	5.5	88052.4	Isoform 2 of Disintegrin and metalloproteinase domain-containing protein 15 OS=Rattus norvegicus GN=Adam15
G3V7W1	G3V7W1_RAT	RAT		0	0	0	0	0	0	0	890	0	0	0	0	0	0	0	889	22.51	12	4	5.67	21904.5	Programmed cell death 6 (Predicted), isoform CRA_a OS=Rattus norvegicus GN=Pdcd6 PE=1 SV=1
Q6AYJ7	Q6AYJ7_RAT	RAT		0	0	0	0	0	0	0	891	0	0	0	0	0	0	0	890	8.1	19	3	7.23	58172.9	Chaperonin containing Tcp1, subunit 6B (Zeta 2) OS=Rattus norvegicus GN=Cct6b PE=1 SV=1
Q3B7D0	HEM6_RAT	RAT		0	0	0	0	0	0	0	892	0	0	0	0	0	0	0	891	13.09	7	4	8.89	49278.1	Oxygen-dependent coproporphyrinogen-III oxidase, mitochondrial OS=Rattus norvegicus GN=Cpox PE=1 SV=1
B5DEP7	B5DEP7_RAT	RAT		0	0	0	0	0	0	0	893	0	0	0	0	0	0	0	892	25	19	3	9.43	8496.06	Protein LOC687679 OS=Rattus norvegicus GN=Snrpg PE=1 SV=1
E9PTU4	E9PTU4_RAT	RAT		0	0	0	0	0	0	0	894	0	0	0	0	0	0	0	893	3.25	15	5	5.42	227297	Myosin-11 OS=Rattus norvegicus GN=Myh11 PE=1 SV=2
P62193	PRS4_RAT	RAT		0	0	0	0	0	0	0	895	0	0	0	0	0	0	0	894	12.27	14	4	5.97	49184.5	26S protease regulatory subunit 4 OS=Rattus norvegicus GN=Psmc1 PE=2 SV=1
Q64057	AL7A1_RAT	RAT		0	0	0	0	0	0	0	896	0	0	0	0	0	0	0	895	8.35	5	4	8.26	58748.7	Alpha-aminoadipic semialdehyde dehydrogenase OS=Rattus norvegicus GN=Aldh7a1 PE=1 SV=2
Q05820	LYSC2_RAT	RAT		0	0	0	0	0	0	0	897	0	0	0	0	0	0	0	896	20.95	13	4	8.86	16618	Putative lysozyme C-2 OS=Rattus norvegicus GN=Lyz2 PE=5 SV=1
A0A0G2JY79	A0A0G2JY79_RAT	RAT		0	0	0	0	0	0	0	898	0	0	0	0	0	0	0	897	12.4	7	3	8.35	55390.8	Hepatic triacylglycerol lipase OS=Rattus norvegicus GN=Lipc PE=1 SV=1
Q794F9	4F2_RAT	RAT		0	0	0	0	0	0	0	899	0	0	0	0	0	0	0	898	10.82	8	4	5.25	58072.2	4F2 cell-surface antigen heavy chain OS=Rattus norvegicus GN=Slc3a2 PE=1 SV=1
B0BNL2	B0BNL2_RAT	RAT		0	0	0	0	0	0	0	900	0	0	0	0	0	0	0	899	21.82	9	4	9.2	18332.4	Peptidylprolyl isomerase OS=Rattus norvegicus GN=Pin1 PE=1 SV=1
Q5RK10	Q5RK10_RAT	RAT		0	0	0	0	0	0	0	901	0	0	0	0	0	0	0	900	14.78	20	3	11.11	23446.2	60S ribosomal protein L13a OS=Rattus norvegicus GN=Rpl13a PE=1 SV=1
Q5XIM5	CDV3_RAT	RAT		0	0	0	0	0	0	0	902	0	0	0	0	0	0	0	901	17.37	6	3	6.05	24310.1	Protein CDV3 homolog OS=Rattus norvegicus GN=Cdv3 PE=1 SV=1
B5DFI3	B5DFI3_RAT	RAT		0	0	0	0	0	0	0	903	0	0	0	0	0	0	0	902	20.25	14	3	5.97	18733	Adaptor protein complex AP-1, sigma 1 (Predicted), isoform CRA_b OS=Rattus norvegicus GN=Ap1s1 PE=1 SV=1
Q78P75	DYL2_RAT	RAT		0	0	0	0	0	0	0	904	0	0	0	0	0	0	0	903	49.44	21	3	7.76	10349.8	Dynein light chain 2, cytoplasmic OS=Rattus norvegicus GN=Dynll2 PE=1 SV=1
B2GUZ5	CAZA1_RAT	RAT		0	0	0	0	0	0	0	905	0	0	0	0	0	0	0	904	19.23	14	4	5.55	32909.8	F-actin-capping protein subunit alpha-1 OS=Rattus norvegicus GN=Capza1 PE=1 SV=1
Q63507	RL14_RAT	RAT		0	0	0	19.8151	0	3.96301	7.92602	455	0	0	0	0	0	0	0	905	15.89	29	3	11.22	23338.8	60S ribosomal protein L14 OS=Rattus norvegicus GN=Rpl14 PE=1 SV=3
D3ZD97	D3ZD97_RAT	RAT		0	0	0	0	0	0	0	906	0	0	0	0	0	0	0	906	6.16	14	4	7.34	90976.9	DEAH (Asp-Glu-Ala-His) box polypeptide 15 (Predicted), isoform CRA_b OS=Rattus norvegicus GN=Dhx15 PE=1 SV=1
Q6PDU1	SRSF2_RAT	RAT		0	0	0	0	0	0	0	907	0	0	0	0	0	0	0	907	21.72	24	3	11.89	25476.4	Serine/arginine-rich splicing factor 2 OS=Rattus norvegicus GN=Srsf2 PE=1 SV=3
P61354	RL27_RAT	RAT		0	0	0	26.1742	0	5.23484	10.4697	435	0	0	0	0	0	0	0	908	21.32	33	3	10.64	15797.7	60S ribosomal protein L27 OS=Rattus norvegicus GN=Rpl27 PE=2 SV=2
P55281	CAD17_RAT	RAT		0	0	0	0	0	0	0	908	0	0	0	0	0	0	0	909	6.77	4	4	4.75	91862.9	Cadherin-17 OS=Rattus norvegicus GN=Cdh17 PE=2 SV=1
B0K010	B0K010_RAT	RAT		0	0	0	0	0	0	0	909	0	0	0	0	0	0	0	910	31.71	7	3	4.92	14092	Protein Txndc17 OS=Rattus norvegicus GN=Txndc17 PE=1 SV=1
P13941	CO3A1_RAT	RAT		0	0	0	0	0	0	0	910	0	0	0	0	0	0	0	911	3.01	30	4	6.19	138936	Collagen alpha-1(III) chain OS=Rattus norvegicus GN=Col3a1 PE=2 SV=3
Q5PQJ6	P5CR3_RAT	RAT		0	0	0	17.972	0	3.59439	7.18878	487	0	0	0	0	0	0	0	912	12.77	36	3	6.83	28878.5	Pyrroline-5-carboxylate reductase 3 OS=Rattus norvegicus GN=Pycrl PE=2 SV=1
A0A0G2K273	A0A0G2K273_RAT	RAT		0	0	0	0	0	0	0	911	0	0	0	0	0	0	0	913	9.66	10	4	5.82	52228.8	Eukaryotic translation initiation factor 3 subunit E OS=Rattus norvegicus GN=LOC100909481 PE=3 SV=1
D3ZMI0	D3ZMI0_RAT	RAT		0	0	0	0	0	0	0	912	0	0	0	0	0	0	0	914	16.67	24	3	9.03	22353.5	RCG31799 OS=Rattus norvegicus GN=Angptl8 PE=4 SV=2
Q8CFN2	CDC42_RAT	RAT		0	0	0	0	0	0	0	913	0	0	0	0	0	0	0	915	19.9	36	3	6.73	21258.6	Cell division control protein 42 homolog OS=Rattus norvegicus GN=Cdc42 PE=1 SV=2
G3V6H9	G3V6H9_RAT	RAT		0	0	0	0	0	0	0	914	0	0	0	0	0	0	0	916	12.02	24	3	4.37	45373.2	Nucleosome assembly protein 1-like 1 OS=Rattus norvegicus GN=Nap1l1 PE=1 SV=1
P62628	DLRB1_RAT	RAT		0	0	0	0	0	0	0	915	0	0	0	0	0	0	0	917	39.58	9	3	8.03	10989.7	Dynein light chain roadblock-type 1 OS=Rattus norvegicus GN=Dynlrb1 PE=1 SV=3
P12711	ADHX_RAT	RAT		0	0	0	0	0	0	0	916	0	0	0	0	0	0	0	918	14.17	9	4	7.86	39575.9	Alcohol dehydrogenase class-3 OS=Rattus norvegicus GN=Adh5 PE=1 SV=2
F7EPH4	F7EPH4_RAT	RAT		0	0	0	0	0	0	0	917	0	0	0	0	0	0	0	919	14.53	12	3	5.35	32771.2	Protein Ppa1 OS=Rattus norvegicus GN=Ppa1 PE=1 SV=1
A0A0G2JUX5	A0A0G2JUX5_RAT	RAT		0	0	0	0	0	0	0	919	0	0	0	0	0	0	0	920	13.56	7	3	5.44	33532.1	Transcriptional activator protein Pur-beta OS=Rattus norvegicus GN=Purb PE=1 SV=1
Q99PW7	FSTL3_RAT	RAT		0	0	0	0	0	0	0	920	0	0	0	0	0	0	0	921	14.06	23	4	8.12	27109.2	Follistatin-related protein 3 OS=Rattus norvegicus GN=Fstl3 PE=2 SV=1
O35568	FBLN3_RAT	RAT		0	0	0	0	0	0	0	921	0	0	0	0	0	0	0	922	9.74	26	3	5.04	54596.4	EGF-containing fibulin-like extracellular matrix protein 1 OS=Rattus norvegicus GN=Efemp1 PE=1 SV=1
Q91Y78	UCHL3_RAT	RAT		0	0	0	0	0	0	0	922	0	0	0	0	0	0	0	923	18.7	14	3	5.08	26123.6	Ubiquitin carboxyl-terminal hydrolase isozyme L3 OS=Rattus norvegicus GN=Uchl3 PE=1 SV=1
A0A0G2JSP3	A0A0G2JSP3_RAT	RAT		0	0	0	0	0	0	0	923	0	0	0	0	0	0	0	924	6.7	7	4	8.28	86468.3	Cullin-3 OS=Rattus norvegicus GN=Cul3 PE=1 SV=1
Q5HZY3	Q5HZY3_RAT	RAT		0	0	0	0	0	0	0	924	0	0	0	0	0	0	0	925	12.04	10	4	5.21	37097.3	Ubiquitin carboxyl-terminal hydrolase OS=Rattus norvegicus GN=Uchl5 PE=1 SV=1
F1LW91	F1LW91_RAT	RAT		0	0	0	0	0	0	0	925	0	0	0	0	0	0	0	926	3.17	9	5	5.54	226909	Protein Numa1 OS=Rattus norvegicus GN=Numa1 PE=1 SV=2
P69736	EDF1_RAT	RAT		0	0	0	15.7036	0	3.14072	6.28144	525	0	0	0	0	0	0	0	927	22.97	11	3	10.07	16368.7	Endothelial differentiation-related factor 1 OS=Rattus norvegicus GN=Edf1 PE=1 SV=1
Q4FZS2	Q4FZS2_RAT	RAT		0	0	0	0	0	0	0	927	0	0	0	0	0	0	0	928	10.74	11	3	6.55	36954.5	Budding uninhibited by benzimidazoles 3 homolog (S. cerevisiae) OS=Rattus norvegicus GN=Bub3 PE=1 SV=1
Q9R1S9	MK_RAT	RAT		0	0	0	0	0	0	0	928	0	0	0	0	0	0	0	929	30.71	9	3	9.82	15405.9	Midkine OS=Rattus norvegicus GN=Mdk PE=2 SV=1
P47942	DPYL2_RAT	RAT		18.8741	15.9927	18.5731	21.3064	20.5138	19.052	1.83518	273	0	0	0	0	0	0	0	930	7.87	16	4	6.05	62277.6	Dihydropyrimidinase-related protein 2 OS=Rattus norvegicus GN=Dpysl2 PE=1 SV=1
D3ZZR9	D3ZZR9_RAT	RAT		0	0	0	0	0	0	0	929	0	0	0	0	0	0	0	931	19.29	12	3	9.24	15388	Peptidyl-prolyl cis-trans isomerase OS=Rattus norvegicus GN=Fkbp2 PE=1 SV=1
Q6IMX8	Q6IMX8_RAT	RAT		0	0	0	0	0	0	0	930	0	0	0	0	0	0	0	932	11.48	10	3	8.45	49629.1	Acyl-CoA thioesterase 2 OS=Rattus norvegicus GN=Acot2 PE=1 SV=1
D3ZGE2	D3ZGE2_RAT	RAT		38.1272	0	0	0	0	7.62544	15.2509	383	0	0	0	0	0	0	0	933	8.73	5	4	10	51883.2	Myeloperoxidase (Mapped) OS=Rattus norvegicus GN=Mpo PE=1 SV=1
G3V624	G3V624_RAT	RAT		0	0	19.5095	0	0	3.9019	7.80381	458	0	0	0	0	0	0	0	934	8.65	7	4	6.87	53177.9	Coronin OS=Rattus norvegicus GN=Coro1c PE=1 SV=1
Q4KM69	Q4KM69_RAT	RAT		0	0	0	0	0	0	0	931	0	0	0	0	0	0	0	935	11.98	12	4	6.27	37578.8	COP9 (Constitutive photomorphogenic) homolog, subunit 5 (Arabidopsis thaliana) OS=Rattus norvegicus GN=Cops5 PE=2 SV=1
Q6MGC4	Q6MGC4_RAT	RAT		0	0	0	0	0	0	0	932	0	0	0	0	0	0	0	936	21.26	16	3	9.15	14497.6	H2-K region expressed gene 2, rat orthologue OS=Rattus norvegicus GN=Pfdn6 PE=1 SV=1
M0R5Y8	M0R5Y8_RAT	RAT		0	0	0	0	0	0	0	933	0	0	0	0	0	0	0	937	25.76	6	3	9.89	22634.2	Protein RGD1565048 OS=Rattus norvegicus GN=RGD1565048 PE=4 SV=2
Q8CHN3	WFDC2_RAT	RAT		0	0	0	0	0	0	0	934	0	0	0	0	0	0	0	938	18.45	9	3	8.54	17448.2	WAP four-disulfide core domain protein 2 OS=Rattus norvegicus GN=Wfdc2 PE=2 SV=1
Q9JLA3	UGGG1_RAT	RAT		0	0	0	0	0	0	0	935	0	0	0	0	0	0	0	939	3.48	6	5	5.46	176431	UDP-glucose:glycoprotein glucosyltransferase 1 OS=Rattus norvegicus GN=Uggt1 PE=1 SV=2
A0A0G2K3V7	A0A0G2K3V7_RAT	RAT		0	0	0	0	0	0	0	936	0	0	0	0	0	0	0	940	6.02	10	4	9.41	88578.4	DNA topoisomerase 1 OS=Rattus norvegicus GN=Top1 PE=1 SV=1
D3Z9K5	D3Z9K5_RAT	RAT		0	0	0	18.7417	0	3.74834	7.49668	475	0	0	0	0	0	0	0	941	5.78	23	3	6	63271.2	Protein Wfikkn2 OS=Rattus norvegicus GN=Wfikkn2 PE=4 SV=1
A7LNF8	A7LNF8_RAT	RAT		0	0	0	25.1904	29.8565	11.0094	13.5642	342	0	0	0	0	0	0	0	942	10.22	34	3	5.01	35574.1	MHC class I antigen (Fragment) OS=Rattus norvegicus GN=RT1.A PE=2 SV=1
Q62667	MVP_RAT	RAT		0	0	0	0	0	0	0	939	0	0	0	0	0	0	0	943	6.97	6	4	5.46	95798.3	Major vault protein OS=Rattus norvegicus GN=Mvp PE=1 SV=4
Q6I7R3	ISOC1_RAT	RAT		0	0	0	0	0	0	0	940	0	0	0	0	0	0	0	944	12.46	8	3	7.65	32002.5	Isochorismatase domain-containing protein 1 OS=Rattus norvegicus GN=Isoc1 PE=1 SV=1
Q4V8C8	CDC73_RAT	RAT		0	0	0	0	0	0	0	941	0	0	0	0	0	0	0	945	8.85	15	4	9.66	60602.7	Parafibromin OS=Rattus norvegicus GN=Cdc73 PE=2 SV=1
Q4KLN6	RIR2_RAT	RAT		0	0	0	0	0	0	0	942	0	0	0	0	0	0	0	946	8.46	21	3	5.55	45038.7	Ribonucleoside-diphosphate reductase subunit M2 OS=Rattus norvegicus GN=Rrm2 PE=2 SV=1
Q6MG61	CLIC1_RAT	RAT		0	0	0	0	0	0	0	943	0	0	0	0	0	0	0	947	15.77	9	3	5.18	26980.8	Chloride intracellular channel protein 1 OS=Rattus norvegicus GN=Clic1 PE=1 SV=1
A0A096MKB7	A0A096MKB7_RAT	RAT		0	0	0	0	0	0	0	944	0	0	0	0	0	0	0	948	19.86	10	3	9.22	116067	Casein kinase II subunit beta (Fragment) OS=Rattus norvegicus GN=Csnk2b PE=1 SV=1
P97608	OPLA_RAT	RAT		0	0	0	0	0	0	0	945	0	0	0	0	0	0	0	949	4.5	8	4	5.92	137720	5-oxoprolinase OS=Rattus norvegicus GN=Oplah PE=1 SV=2
G3V8M5	G3V8M5_RAT	RAT		0	0	0	0	0	0	0	946	0	0	0	0	0	0	0	950	7.82	7	3	4.97	35079.9	Serine/threonine-protein phosphatase OS=Rattus norvegicus GN=Ppp4c PE=1 SV=1
D3ZQK8	D3ZQK8_RAT	RAT		0	0	0	0	0	0	0	947	0	0	0	0	0	0	0	951	3.04	15	4	6.03	199116	Protein Ly75 OS=Rattus norvegicus GN=Ly75 PE=4 SV=3
D3Z8I7	D3Z8I7_RAT	RAT		0	0	0	0	0	0	0	948	0	0	0	0	0	0	0	952	16.67	13	3	9.4	23381.1	Protein Gstt3 OS=Rattus norvegicus GN=Gstt3 PE=1 SV=1
D4A499	D4A499_RAT	RAT		0	0	0	0	0	0	0	949	0	0	0	0	0	0	0	953	22.64	11	3	8.74	22621.1	Protein Pinlyp OS=Rattus norvegicus GN=Pinlyp PE=4 SV=1
Q920J4	TXNL1_RAT	RAT		0	0	0	0	0	0	0	950	0	0	0	0	0	0	0	954	10.03	7	3	4.89	32249.3	Thioredoxin-like protein 1 OS=Rattus norvegicus GN=Txnl1 PE=1 SV=3
Q6AYZ7	Q6AYZ7_RAT	RAT		0	0	0	0	0	0	0	951	0	0	0	0	0	0	0	955	11.24	9	3	7.08	39435.8	Phosphoribosyl pyrophosphate synthetase-associated protein 1 OS=Rattus norvegicus GN=Prpsap1 PE=2 SV=2
G3V8Z9	G3V8Z9_RAT	RAT		0	0	0	0	0	0	0	952	0	0	0	0	0	0	0	956	15.27	8	3	8.34	30219.6	COP9 (Constitutive photomorphogenic) homolog, subunit 7a (Arabidopsis thaliana) (Predicted) OS=Rattus norvegicus GN=Cops7a PE=1 SV=1
F2Z3T9	F2Z3T9_RAT	RAT		0	0	0	0	0	0	0	953	0	0	0	0	0	0	0	957	9.34	8	4	9.25	53120.6	Protein U2af2 OS=Rattus norvegicus GN=U2af2 PE=1 SV=2
Q5U214	Q5U214_RAT	RAT		0	0	0	0	0	0	0	955	0	0	0	0	0	0	0	958	13.17	34	3	9.9	31176.5	Protein Snrpa OS=Rattus norvegicus GN=Snrpa PE=1 SV=1
G3V678	G3V678_RAT	RAT		0	0	0	0	0	0	0	956	0	0	0	0	0	0	0	959	24	4	3	4.55	17143.3	Protein LOC100912534 OS=Rattus norvegicus GN=LOC100912534 PE=1 SV=1
Q5PQK2	Q5PQK2_RAT	RAT		0	0	0	23.9489	20.6552	8.92082	10.9753	361	0	0	0	0	0	0	0	960	6.56	19	3	9.45	52673.2	Fusion, derived from t(1216) malignant liposarcoma (Human) OS=Rattus norvegicus GN=Fus PE=1 SV=1
D4A7I8	D4A7I8_RAT	RAT		0	0	0	0	0	0	0	957	0	0	0	0	0	0	0	961	11.83	12	3	6	40079.6	Protein Sumf1 OS=Rattus norvegicus GN=Sumf1 PE=1 SV=1
P00689	AMYP_RAT	RAT		0	0	0	0	0	0	0	958	0	0	0	0	0	0	0	962	7.28	15	3	8.48	57177.2	Pancreatic alpha-amylase OS=Rattus norvegicus GN=Amy2 PE=2 SV=2
A0A0G2K761	A0A0G2K761_RAT	RAT		0	0	0	0	0	0	0	959	0	0	0	0	0	0	0	963	7.52	4	4	6.78	86969.1	Protein Cul2 OS=Rattus norvegicus GN=Cul2 PE=1 SV=1
Q7TNA8	Q7TNA8_RAT	RAT		0	0	0	0	0	0	0	960	0	0	0	0	0	0	0	964	8.12	52	3	9.51	42049.1	L-lactate dehydrogenase OS=Rattus norvegicus GN=Ldhal6b PE=2 SV=1
Q9R0T4	CADH1_RAT	RAT		0	0	0	0	0	0	0	961	0	0	0	0	0	0	0	965	4.06	21	4	4.68	98715.3	Cadherin-1 OS=Rattus norvegicus GN=Cdh1 PE=1 SV=1
P62718	RL18A_RAT	RAT		0	0	0	0	0	0	0	962	0	0	0	0	0	0	0	966	17.61	12	3	10.83	20732.3	60S ribosomal protein L18a OS=Rattus norvegicus GN=Rpl18a PE=2 SV=1
P62268	RS23_RAT	RAT		0	0	0	0	0	0	0	963	0	0	0	0	0	0	0	967	16.78	26	3	10.6	15807.6	40S ribosomal protein S23 OS=Rattus norvegicus GN=Rps23 PE=1 SV=3
B0BNN0	B0BNN0_RAT	RAT		0	0	0	0	0	0	0	964	0	0	0	0	0	0	0	968	15.47	8	3	6.31	30934	Protein Tsta3 OS=Rattus norvegicus GN=Tsta3 PE=1 SV=1
Q5D008	Q5D008_RAT	RAT		0	0	0	0	0	0	0	965	0	0	0	0	0	0	0	969	4.31	12	3	4.83	89439.5	Tnpo1 protein (Fragment) OS=Rattus norvegicus GN=Tnpo1 PE=2 SV=1
B2GV73	B2GV73_RAT	RAT		0	0	0	0	0	0	0	966	0	0	0	0	0	0	0	970	17.98	14	3	8.95	20535.6	Actin-related protein 2/3 complex subunit 3 OS=Rattus norvegicus GN=Arpc3 PE=1 SV=1
P84817-3	FIS1_RAT	RAT		0	0	0	0	0	0	0	967	0	0	0	0	0	0	0	971	25.52	8	3	9.41	16250.7	Isoform 3 of Mitochondrial fission 1 protein OS=Rattus norvegicus GN=Fis1
P85834	EFTU_RAT	RAT		0	0	0	0	0	0	0	968	0	0	0	0	0	0	0	972	9.96	8	3	7.66	49522.4	Elongation factor Tu, mitochondrial OS=Rattus norvegicus GN=Tufm PE=1 SV=1
P19234	NDUV2_RAT	RAT		0	0	0	0	0	0	0	969	0	0	0	0	0	0	0	973	14.11	6	3	6.53	27378.3	NADH dehydrogenase [ubiquinone] flavoprotein 2, mitochondrial OS=Rattus norvegicus GN=Ndufv2 PE=1 SV=2
M0RD20	M0RD20_RAT	RAT		0	0	0	0	0	0	0	970	0	0	0	0	0	0	0	974	12.35	11	3	5.42	25446.6	Calpain small subunit 1 OS=Rattus norvegicus GN=Capns1 PE=1 SV=1
Q6PDV7	RL10_RAT	RAT		0	0	0	0	0	0	0	971	0	0	0	0	0	0	0	975	17.29	9	3	10.16	24603.9	60S ribosomal protein L10 OS=Rattus norvegicus GN=Rpl10 PE=1 SV=3
D4A1V7	D4A1V7_RAT	RAT		0	0	0	0	0	0	0	972	0	0	0	0	0	0	0	976	14.35	10	3	6.45	25090.8	MOB1, Mps One Binder kinase activator-like 1A (Yeast) (Predicted) OS=Rattus norvegicus GN=Mob1b PE=1 SV=1
D4AAM0	D4AAM0_RAT	RAT		0	0	0	0	0	0	0	973	0	0	0	0	0	0	0	977	5.31	8	4	5.34	104184	Protein Tnpo3 OS=Rattus norvegicus GN=Tnpo3 PE=1 SV=2
Q08163	CAP1_RAT	RAT		0	0	0	0	0	0	0	974	0	0	0	0	0	0	0	978	10.34	7	3	7.63	51588.9	Adenylyl cyclase-associated protein 1 OS=Rattus norvegicus GN=Cap1 PE=1 SV=3
Q66HD3	NASP_RAT	RAT		0	0	0	0	0	0	0	975	0	0	0	0	0	0	0	979	5.28	7	4	4.31	84199.9	Nuclear autoantigenic sperm protein OS=Rattus norvegicus GN=Nasp PE=1 SV=1
Q3SWU3	HNRDL_RAT	RAT		0	0	0	30.1039	0	6.02078	12.0416	418	0	0	0	0	0	0	0	980	8.39	31	3	9.21	35294	Heterogeneous nuclear ribonucleoprotein D-like OS=Rattus norvegicus GN=Hnrnpdl PE=1 SV=1
P45352	TYSY_RAT	RAT		0	0	0	0	0	0	0	977	0	0	0	0	0	0	0	981	12.38	9	3	6.15	35017.1	Thymidylate synthase OS=Rattus norvegicus GN=Tyms PE=1 SV=1
F7FLB2	F7FLB2_RAT	RAT		0	0	0	0	0	0	0	978	0	0	0	0	0	0	0	982	7.9	14	3	6.02	69058.1	Pgm2 protein OS=Rattus norvegicus GN=Pgm2 PE=1 SV=2
Q4VBH2	Q4VBH2_RAT	RAT		0	0	0	0	0	0	0	979	0	0	0	0	0	0	0	983	8.53	7	3	8.18	49822.1	Protein Trnt1 OS=Rattus norvegicus GN=Trnt1 PE=1 SV=1
Q6AY20	MPRD_RAT	RAT		0	0	0	15.5759	0	3.11517	6.23035	529	0	0	0	0	0	0	0	984	14.75	9	3	5.35	31095.4	Cation-dependent mannose-6-phosphate receptor OS=Rattus norvegicus GN=M6pr PE=1 SV=1
Q6AYT0	QOR_RAT	RAT		0	0	0	0	0	0	0	981	0	0	0	0	0	0	0	985	16.11	5	3	8.63	34975.2	Quinone oxidoreductase OS=Rattus norvegicus GN=Cryz PE=2 SV=1
Q91Y81	SEPT2_RAT	RAT		0	0	0	0	0	0	0	982	0	0	0	0	0	0	0	986	11.36	7	3	6.26	41592.6	Septin-2 OS=Rattus norvegicus GN=Sept2 PE=1 SV=1
A0A0A0MY25	A0A0A0MY25_RAT	RAT		0	0	0	0	0	0	0	983	0	0	0	0	0	0	0	987	17.11	12	3	8.62	16973.3	Ribonuclease pancreatic beta-type OS=Rattus norvegicus GN=Rnase1 PE=3 SV=1
O35952-2	GLO2_RAT	RAT		0	0	0	0	0	0	0	984	0	0	0	0	0	0	0	988	13.85	10	3	6.64	28896	Isoform 2 of Hydroxyacylglutathione hydrolase, mitochondrial OS=Rattus norvegicus GN=Hagh
Q505J8	SYFA_RAT	RAT		0	0	0	0	0	0	0	985	0	0	0	0	0	0	0	989	7.09	11	3	8.56	57719.9	Phenylalanine--tRNA ligase alpha subunit OS=Rattus norvegicus GN=Farsa PE=1 SV=1
Q641W2	MYG1_RAT	RAT		0	0	17.0525	16.1778	16.7866	10.0034	8.17263	351	0	0	0	0	0	0	0	990	8.14	20	3	6.11	42888.8	UPF0160 protein MYG1, mitochondrial OS=Rattus norvegicus GN=Myg1 PE=1 SV=1
Q02589	ADPRH_RAT	RAT		0	0	0	0	0	0	0	986	0	0	0	0	0	0	0	991	9.67	6	3	5.72	39961.1	[Protein ADP-ribosylarginine] hydrolase OS=Rattus norvegicus GN=Adprh PE=1 SV=2
P62755	RS6_RAT	RAT		0	0	0	0	0	0	0	987	0	0	0	0	0	0	0	992	16.47	8	3	10.92	28680.7	40S ribosomal protein S6 OS=Rattus norvegicus GN=Rps6 PE=1 SV=1
P16446	PIPNA_RAT	RAT		0	0	0	0	0	0	0	988	0	0	0	0	0	0	0	993	16.61	5	3	6.11	31907.4	Phosphatidylinositol transfer protein alpha isoform OS=Rattus norvegicus GN=Pitpna PE=1 SV=2
P54921	SNAA_RAT	RAT		0	0	0	0	0	0	0	989	0	0	0	0	0	0	0	994	11.19	9	3	5.4	33192.7	Alpha-soluble NSF attachment protein OS=Rattus norvegicus GN=Napa PE=1 SV=2
Q99NA5	IDH3A_RAT	RAT		0	0	0	0	0	0	0	990	0	0	0	0	0	0	0	995	12.3	5	3	6.71	39613.7	Isocitrate dehydrogenase [NAD] subunit alpha, mitochondrial OS=Rattus norvegicus GN=Idh3a PE=1 SV=1
F1M2E9	F1M2E9_RAT	RAT		0	0	0	0	0	0	0	991	0	0	0	0	0	0	0	996	15.24	11	3	11.44	24069.2	60S ribosomal protein L13 OS=Rattus norvegicus GN=LOC100361259 PE=3 SV=3
B5DF65	B5DF65_RAT	RAT		0	0	0	0	0	0	0	992	0	0	0	0	0	0	0	997	13.59	32	3	6.48	22094.2	Biliverdin reductase B (Flavin reductase (NADPH)) OS=Rattus norvegicus GN=Blvrb PE=1 SV=1
P62749	HPCL1_RAT	RAT		0	0	0	0	0	0	0	993	0	0	0	0	0	0	0	998	18.13	6	3	5.47	22338.2	Hippocalcin-like protein 1 OS=Rattus norvegicus GN=Hpcal1 PE=1 SV=2
B0BMY2	B0BMY2_RAT	RAT		0	0	0	0	0	0	0	994	0	0	0	0	0	0	0	999	18.32	11	3	9.52	15207.3	LOC684097 protein OS=Rattus norvegicus GN=LOC684097 PE=2 SV=1
A0A096MKE2	A0A096MKE2_RAT	RAT		0	0	0	0	16.3097	3.26194	6.52389	514	0	0	0	0	0	0	0	1000	14.81	11	3	8.95	18884.5	Protein Snx12 OS=Rattus norvegicus GN=Snx12 PE=1 SV=1
F1M556	F1M556_RAT	RAT		0	0	0	0	0	0	0	996	0	0	0	0	0	0	0	1001	24.44	11	2	7.83	10741.4	Protein Timm8a1 OS=Rattus norvegicus GN=Timm8a1 PE=1 SV=3
Q4KMA2	RD23B_RAT	RAT		0	0	0	0	0	0	0	997	0	0	0	0	0	0	0	1002	8.67	6	3	4.79	43496.6	UV excision repair protein RAD23 homolog B OS=Rattus norvegicus GN=Rad23b PE=1 SV=1
P61972	NTF2_RAT	RAT		0	0	0	0	0	0	0	998	0	0	0	0	0	0	0	1003	22.05	6	3	5.33	14478.5	Nuclear transport factor 2 OS=Rattus norvegicus GN=Nutf2 PE=1 SV=1
P62775	MTPN_RAT	RAT		0	0	0	0	0	0	0	999	0	0	0	0	0	0	0	1004	22.03	3	2	5.5	12860.8	Myotrophin OS=Rattus norvegicus GN=Mtpn PE=1 SV=2
Q06C60	Q06C60_RAT	RAT		0	0	0	0	0	0	0	1000	0	0	0	0	0	0	0	1005	29.93	5	3	9.73	14403.5	BolA-like 1 (E. coli) (Predicted) OS=Rattus norvegicus GN=Bola1 PE=1 SV=1
Q561R9	LACB2_RAT	RAT		0	0	0	0	0	0	0	1001	0	0	0	0	0	0	0	1006	13.19	12	3	6.02	32484.1	Beta-lactamase-like protein 2 OS=Rattus norvegicus GN=Lactb2 PE=2 SV=1
A0A0G2K6L4	A0A0G2K6L4_RAT	RAT		0	0	0	0	0	0	0	1002	0	0	0	0	0	0	0	1007	14.13	10	3	8.32	21624	Glutathione S-transferase, mu 6 (Predicted), isoform CRA_a OS=Rattus norvegicus GN=Gstm6l PE=1 SV=1
P70550	RAB8B_RAT	RAT		0	0	0	0	0	0	0	1003	0	0	0	0	0	0	0	1008	12.56	28	3	9.26	23603.1	Ras-related protein Rab-8B OS=Rattus norvegicus GN=Rab8b PE=1 SV=1
Q9Z0W7	CLIC4_RAT	RAT		0	0	0	0	0	0	0	1004	0	0	0	0	0	0	0	1009	15.02	6	3	6.16	28633	Chloride intracellular channel protein 4 OS=Rattus norvegicus GN=Clic4 PE=1 SV=3
Q99PD4	ARC1A_RAT	RAT		0	0	0	0	0	0	0	1005	0	0	0	0	0	0	0	1010	13.51	4	3	8.61	41599.3	Actin-related protein 2/3 complex subunit 1A OS=Rattus norvegicus GN=Arpc1a PE=2 SV=1
B6DTP5	B6DTP5_RAT	RAT		0	0	0	0	0	0	0	1006	0	0	0	0	0	0	0	1011	5.86	10	3	9.06	69112	DEAD (Asp-Glu-Ala-Asp) box polypeptide 5 (Fragment) OS=Rattus norvegicus GN=Ddx5 PE=2 SV=1
F1MA98	TPR_RAT	RAT		0	0	0	0	0	0	0	1007	0	0	0	0	0	0	0	1012	2.25	5	4	4.95	267306	Nucleoprotein TPR OS=Rattus norvegicus GN=Tpr PE=1 SV=1
Q5U2Q3	CK054_RAT	RAT		0	0	0	0	0	0	0	1008	0	0	0	0	0	0	0	1013	11.43	8	3	6.26	34992.9	Ester hydrolase C11orf54 homolog OS=Rattus norvegicus PE=1 SV=1
B0BNM1	NNRE_RAT	RAT		0	0	0	0	0	0	0	1009	0	0	0	0	0	0	0	1014	13.48	7	3	6.89	30890.7	NAD(P)H-hydrate epimerase OS=Rattus norvegicus GN=Apoa1bp PE=2 SV=1
Q4KM87	Q4KM87_RAT	RAT		0	0	0	0	0	0	0	1010	0	0	0	0	0	0	0	1015	11.89	4	3	5.48	47421	Actin-like 6A OS=Rattus norvegicus GN=Actl6a PE=1 SV=1
B5DFJ2	B5DFJ2_RAT	RAT		0	0	0	0	0	0	0	1011	0	0	0	0	0	0	0	1016	12.33	9	3	8.9	25150.2	Fam3a protein OS=Rattus norvegicus GN=Fam3a PE=1 SV=1
B0BNB9	B0BNB9_RAT	RAT		0	0	0	0	0	0	0	1012	0	0	0	0	0	0	0	1017	9.17	6	3	9.62	49094.4	HtrA serine peptidase 2 OS=Rattus norvegicus GN=Htra2 PE=1 SV=1
Q5VLR5	Q5VLR5_RAT	RAT		0	0	0	0	0	0	0	1013	0	0	0	0	0	0	0	1018	9.61	15	3	5.14	46878.1	BWK4 OS=Rattus norvegicus GN=Erp44 PE=1 SV=1
O35760	IDI1_RAT	RAT		0	0	0	0	0	0	0	1014	0	0	0	0	0	0	0	1019	13.22	6	3	5.7	26396.2	Isopentenyl-diphosphate Delta-isomerase 1 OS=Rattus norvegicus GN=Idi1 PE=2 SV=2
P67779	PHB_RAT	RAT		0	0	0	0	0	0	0	1015	0	0	0	0	0	0	0	1020	11.03	6	3	5.77	29820.1	Prohibitin OS=Rattus norvegicus GN=Phb PE=1 SV=1
D4ADM5	D4ADM5_RAT	RAT		0	0	0	0	0	0	0	1016	0	0	0	0	0	0	0	1021	21.64	13	2	6.64	15047.2	Protein LOC102549852 OS=Rattus norvegicus GN=LOC102549852 PE=4 SV=1
Q5XIC6	Q5XIC6_RAT	RAT		0	0	0	0	0	0	0	1017	0	0	0	0	0	0	0	1022	9.43	5	3	7.53	52936.3	Proteasome (Prosome, macropain) 26S subunit, non-ATPase, 12 OS=Rattus norvegicus GN=Psmd12 PE=1 SV=1
P12749	RL26_RAT	RAT		0	0	0	0	16.046	3.2092	6.4184	521	0	0	0	0	0	0	0	1023	14.48	9	3	10.72	17277.3	60S ribosomal protein L26 OS=Rattus norvegicus GN=Rpl26 PE=1 SV=1
B5DEJ3	B5DEJ3_RAT	RAT		0	0	0	0	0	0	0	1018	0	0	0	0	0	0	0	1024	4.38	5	3	6.9	114896	Alpha-mannosidase OS=Rattus norvegicus GN=Man2b2 PE=2 SV=1
A0A0G2JSJ0	A0A0G2JSJ0_RAT	RAT		0	0	0	0	0	0	0	1019	0	0	0	0	0	0	0	1025	12	7	3	9.54	38910.7	Inhibin beta E chain OS=Rattus norvegicus GN=Inhbe PE=3 SV=1
Q642C0	DNJC8_RAT	RAT		0	0	0	0	0	0	0	1020	0	0	0	0	0	0	0	1026	13.04	6	3	9.15	29812.6	DnaJ homolog subfamily C member 8 OS=Rattus norvegicus GN=Dnajc8 PE=2 SV=1
Q9JKL3	Q9JKL3_RAT	RAT		0	0	0	0	0	0	0	1021	0	0	0	0	0	0	0	1027	15.03	8	2	5.26	19660.8	Apoptosis regulator BAX OS=Rattus norvegicus GN=Bax PE=1 SV=1
Q68FT7	Q68FT7_RAT	RAT		0	0	0	0	0	0	0	1022	0	0	0	0	0	0	0	1028	7.3	4	3	6.84	65651.3	Phenylalanyl-tRNA synthetase, beta subunit OS=Rattus norvegicus GN=Farsb PE=1 SV=1
A0A0G2JT00	A0A0G2JT00_RAT	RAT		0	0	0	0	0	0	0	1024	0	0	0	0	0	0	0	1029	20.78	7	2	6.83	16413.1	Divalent cation tolerant protein CUTA, isoform CRA_c OS=Rattus norvegicus GN=Cuta PE=1 SV=1
P97553	EFNA1_RAT	RAT		0	0	0	0	0	0	0	1025	0	0	0	0	0	0	0	1030	8.78	32	3	6.3	23763.1	Ephrin-A1 OS=Rattus norvegicus GN=Efna1 PE=2 SV=2
Q9JJ19	NHRF1_RAT	RAT		0	0	0	0	0	0	0	1026	0	0	0	0	0	0	0	1031	12.64	5	3	5.79	38830.4	Na(+)/H(+) exchange regulatory cofactor NHE-RF1 OS=Rattus norvegicus GN=Slc9a3r1 PE=1 SV=3
Q5XI22	THIC_RAT	RAT		0	0	0	0	0	0	0	1027	0	0	0	0	0	0	0	1032	9.07	12	3	7.18	41108.4	Acetyl-CoA acetyltransferase, cytosolic OS=Rattus norvegicus GN=Acat2 PE=1 SV=1
B0K014	B0K014_RAT	RAT		0	0	0	0	0	0	0	1028	0	0	0	0	0	0	0	1033	14.35	11	2	8.36	23394.5	D-tyrosyl-tRNA(Tyr) deacylase OS=Rattus norvegicus GN=Dtd1 PE=1 SV=1
F1MAH6	F1MAH6_RAT	RAT		0	0	0	0	0	0	0	1029	0	0	0	0	0	0	0	1034	4.65	12	3	4.74	88036.5	Protein Cdh11 OS=Rattus norvegicus GN=Cdh11 PE=1 SV=1
Q5I0D7	PEPD_RAT	RAT		0	0	0	0	0	0	0	1030	0	0	0	0	0	0	0	1035	5.69	3	3	5.68	54750.5	Xaa-Pro dipeptidase OS=Rattus norvegicus GN=Pepd PE=2 SV=1
G3V918	G3V918_RAT	RAT		0	0	0	0	0	0	0	1032	0	0	0	0	0	0	0	1036	5.05	5	3	6.23	107580	Phosphoribosylglycinamide formyltransferase, isoform CRA_a OS=Rattus norvegicus GN=Gart PE=1 SV=1
P04644	RS17_RAT	RAT		0	0	0	0	0	0	0	1033	0	0	0	0	0	0	0	1037	16.3	6	2	9.89	15510	40S ribosomal protein S17 OS=Rattus norvegicus GN=Rps17 PE=1 SV=3
B0BMX3	B0BMX3_RAT	RAT		0	0	0	0	0	0	0	1034	0	0	0	0	0	0	0	1038	18.7	7	2	5.61	14223.9	Protein S100a16 OS=Rattus norvegicus GN=S100a16 PE=1 SV=1
Q6TXG6	Q6TXG6_RAT	RAT		0	0	0	0	0	0	0	1035	0	0	0	0	0	0	0	1039	1.81	35	4	9.47	230329	LRRGT00033 OS=Rattus norvegicus PE=2 SV=1
P07943	ALDR_RAT	RAT		0	0	0	0	0	0	0	1036	0	0	0	0	0	0	0	1040	7.91	34	3	6.46	35797.3	Aldose reductase OS=Rattus norvegicus GN=Akr1b1 PE=1 SV=3
Q32PX2	AIMP2_RAT	RAT		0	0	0	0	0	0	0	1037	0	0	0	0	0	0	0	1041	10.62	13	3	8.72	35442.8	Aminoacyl tRNA synthase complex-interacting multifunctional protein 2 OS=Rattus norvegicus GN=Aimp2 PE=2 SV=1
Q5PQR0	Q5PQR0_RAT	RAT		0	0	0	0	0	0	0	1038	0	0	0	0	0	0	0	1042	10.85	9	3	9.56	31049.7	Protein Raly OS=Rattus norvegicus GN=Raly PE=1 SV=1
A0A0U1RRV7	A0A0U1RRV7_RAT	RAT		0	0	0	0	0	0	0	1039	0	0	0	0	0	0	0	1043	20.97	20	2	10.32	14203.1	Protein Srsf3 OS=Rattus norvegicus GN=Srsf3 PE=1 SV=1
Q8VHS9	Q8VHS9_RAT	RAT		0	0	0	0	0	0	0	1041	0	0	0	0	0	0	0	1044	5.65	3	3	5.04	122173	L-type calcium channel alpha2/delta subunit OS=Rattus norvegicus GN=Cacna2d1 PE=2 SV=1
Q27W01	RBM8A_RAT	RAT		0	0	0	0	0	0	0	1042	0	0	0	0	0	0	0	1045	25.86	14	2	5.65	19889	RNA-binding protein 8A OS=Rattus norvegicus GN=Rbm8a PE=1 SV=1
P70615	LMNB1_RAT	RAT		0	0	0	0	0	0	0	1043	0	0	0	0	0	0	0	1046	5.28	11	3	5.19	66606.5	Lamin-B1 OS=Rattus norvegicus GN=Lmnb1 PE=1 SV=3
D3ZEB8	D3ZEB8_RAT	RAT		0	0	0	0	0	0	0	1044	0	0	0	0	0	0	0	1047	26.02	15	2	6.29	13516.5	40S ribosomal protein S12 OS=Rattus norvegicus PE=3 SV=1
P55797	APOC4_RAT	RAT		0	0	0	0	0	0	0	1045	0	0	0	0	0	0	0	1048	16.94	9	2	9.81	14531.9	Apolipoprotein C-IV OS=Rattus norvegicus GN=Apoc4 PE=2 SV=2
D3ZSB0	D3ZSB0_RAT	RAT		0	0	0	0	0	0	0	1046	0	0	0	0	0	0	0	1049	23.46	9	2	9.4	9416.76	Cytochrome c oxidase subunit 6B1 OS=Rattus norvegicus GN=Cox6b1 PE=1 SV=1
B0BN46	B0BN46_RAT	RAT		0	0	0	0	0	0	0	1047	0	0	0	0	0	0	0	1050	10.75	4	3	8.43	35937.6	Grhpr protein OS=Rattus norvegicus GN=Grhpr PE=1 SV=1
Q71TY3	RS27_RAT	RAT		0	0	0	0	0	0	0	1048	0	0	0	0	0	0	0	1051	26.19	15	2	9.7	9461.12	40S ribosomal protein S27 OS=Rattus norvegicus GN=Rps27 PE=1 SV=3
Q5U1Y4	AKCL2_RAT	RAT		0	0	0	0	0	0	0	1049	0	0	0	0	0	0	0	1052	5.65	23	3	7.71	34499.8	1,5-anhydro-D-fructose reductase OS=Rattus norvegicus GN=Akr1e2 PE=2 SV=1
D3ZSF9	D3ZSF9_RAT	RAT		0	0	0	0	0	0	0	1050	0	0	0	0	0	0	0	1053	19.67	5	2	9.57	14441.4	Protein Rpl22l2 OS=Rattus norvegicus GN=Rpl22l2 PE=4 SV=1
Q4VSI4	UBP7_RAT	RAT		0	0	0	0	0	0	0	1051	0	0	0	0	0	0	0	1054	4.17	5	3	5.33	128431	Ubiquitin carboxyl-terminal hydrolase 7 OS=Rattus norvegicus GN=Usp7 PE=1 SV=1
Q4KM41	Q4KM41_RAT	RAT		0	0	0	0	0	0	0	1052	0	0	0	0	0	0	0	1055	9.15	32	2	10.01	33075.1	Ewing sarcoma breakpoint region 1 OS=Rattus norvegicus GN=Ewsr1 PE=2 SV=1
E9PTT2	E9PTT2_RAT	RAT		0	0	0	0	0	0	0	1053	0	0	0	0	0	0	0	1056	5.67	5	3	6.63	76126.7	Exostoses (Multiple) 2 (Predicted) OS=Rattus norvegicus GN=Ext2 PE=1 SV=2
M0RCX0	M0RCX0_RAT	RAT		0	0	0	0	0	0	0	1054	0	0	0	0	0	0	0	1057	16.54	15	2	9.51	14133.1	Protein Pcbd2 OS=Rattus norvegicus GN=Pcbd2 PE=1 SV=1
F1M9N7	F1M9N7_RAT	RAT		0	0	0	0	0	0	0	1055	0	0	0	0	0	0	0	1058	5.89	9	3	8.94	58054.9	Arf-GAP domain and FG repeat-containing protein 1 OS=Rattus norvegicus GN=Agfg1 PE=1 SV=2
Q6QMY6	TSK_RAT	RAT		0	0	0	0	0	0	0	1056	0	0	0	0	0	0	0	1059	9.07	6	2	6.18	38090.8	Tsukushin OS=Rattus norvegicus GN=Tsku PE=2 SV=1
A0A0G2K093	A0A0G2K093_RAT	RAT		0	0	0	0	0	0	0	1057	0	0	0	0	0	0	0	1060	6.25	11	2	5.84	47761	Heat shock 70 kDa protein 13 OS=Rattus norvegicus GN=Hspa13 PE=1 SV=1
M0R3V4	M0R3V4_RAT	RAT		0	0	0	0	0	0	0	1058	0	0	0	0	0	0	0	1061	14.46	10	2	6.08	17952.2	Protein Mydgf OS=Rattus norvegicus GN=Mydgf PE=1 SV=2
Q924S5	LONM_RAT	RAT		0	0	0	0	0	0	0	1059	0	0	0	0	0	0	0	1062	3.89	6	3	6.24	105793	Lon protease homolog, mitochondrial OS=Rattus norvegicus GN=Lonp1 PE=2 SV=1
Q7TPL2	Q7TPL2_RAT	RAT		0	0	0	0	0	0	0	1060	0	0	0	0	0	0	0	1063	19.44	7	2	9.04	12504.5	Ac1-130 OS=Rattus norvegicus GN=LOC301444 PE=2 SV=1
Q5FWY5	AIP_RAT	RAT		0	0	0	0	0	0	0	1061	0	0	0	0	0	0	0	1064	8.79	6	2	6.2	37598.9	AH receptor-interacting protein OS=Rattus norvegicus GN=Aip PE=1 SV=1
Q9R1T3	CATZ_RAT	RAT		0	0	0	0	0	0	0	1062	0	0	0	0	0	0	0	1065	7.19	7	2	7.08	34194.4	Cathepsin Z OS=Rattus norvegicus GN=Ctsz PE=1 SV=2
D3ZW55	ITPA_RAT	RAT		0	0	0	0	0	0	0	1063	0	0	0	0	0	0	0	1066	11.11	9	2	5.76	21927.2	Inosine triphosphate pyrophosphatase OS=Rattus norvegicus GN=Itpa PE=3 SV=1
Q66HA6	ARL8B_RAT	RAT		0	0	0	0	0	0	0	1064	0	0	0	0	0	0	0	1067	13.44	6	2	8.9	21539	ADP-ribosylation factor-like protein 8B OS=Rattus norvegicus GN=Arl8b PE=2 SV=1
B3IYD2	B3IYD2_RAT	RAT		0	0	0	0	0	0	0	1065	0	0	0	0	0	0	0	1068	21.51	7	2	5.05	11376.7	Ufm1-conjugating enzyme 1, isoform CRA_a OS=Rattus norvegicus GN=Ufc1 PE=2 SV=1
Q566E4	Q566E4_RAT	RAT		0	0	0	0	0	0	0	1066	0	0	0	0	0	0	0	1069	5.38	6	3	8.4	70874.1	Heterogeneous nuclear ribonucleoprotein R OS=Rattus norvegicus GN=Hnrnpr PE=1 SV=1
D3ZXF9	D3ZXF9_RAT	RAT		0	0	0	0	0	0	0	1067	0	0	0	0	0	0	0	1070	8.33	7	2	9.78	29441.4	Protein Mrpl12 OS=Rattus norvegicus GN=Mrpl12 PE=1 SV=1
P97586	CGRE1_RAT	RAT		0	0	0	0	0	0	0	1068	0	0	0	0	0	0	0	1071	8.54	4	2	4.31	30834.5	Cell growth regulator with EF hand domain protein 1 OS=Rattus norvegicus GN=Cgref1 PE=1 SV=1
O35263	PA1B3_RAT	RAT		0	0	0	0	0	0	0	1069	0	0	0	0	0	0	0	1072	7.33	15	2	6.56	25863.4	Platelet-activating factor acetylhydrolase IB subunit gamma OS=Rattus norvegicus GN=Pafah1b3 PE=2 SV=1
Q8K3W9	Q8K3W9_RAT	RAT		0	0	0	0	0	0	0	1070	0	0	0	0	0	0	0	1073	5.9	11	3	4.26	58717	Protein phosphatase 1G (Formerly 2C), magnesium-dependent, gamma isoform OS=Rattus norvegicus GN=Ppm1g PE=2 SV=1
Q6IFV5	Q6IFV5_RAT	RAT		0	0	0	0	0	0	0	1071	0	0	0	0	0	0	0	1074	5.98	6	3	5.02	52253.9	Protein Krt36 OS=Rattus norvegicus GN=Krt36 PE=2 SV=1
F1LVV4	F1LVV4_RAT	RAT		0	0	0	0	0	0	0	1072	0	0	0	0	0	0	0	1075	7.03	7	2	8.63	46652.1	Protein Rcc2 OS=Rattus norvegicus GN=Rcc2 PE=1 SV=1
F1LY19	F1LY19_RAT	RAT		0	0	0	0	0	0	0	1073	0	0	0	0	0	0	0	1076	3.14	10	3	6.31	122643	Protein Upf1 OS=Rattus norvegicus GN=Upf1 PE=1 SV=3
B0BNB2	B0BNB2_RAT	RAT		0	0	0	0	0	0	0	1074	0	0	0	0	0	0	0	1077	17.53	3	2	5.34	21748.7	Density-regulated protein OS=Rattus norvegicus GN=Denr PE=2 SV=1
Q6P686	OSTF1_RAT	RAT		0	0	0	0	0	0	0	1075	0	0	0	0	0	0	0	1078	9.81	14	2	5.61	23668.6	Osteoclast-stimulating factor 1 OS=Rattus norvegicus GN=Ostf1 PE=1 SV=1
Q9WU82	CTNB1_RAT	RAT		0	0	0	0	0	0	0	1076	0	0	0	0	0	0	0	1079	4.35	3	3	5.57	85454.5	Catenin beta-1 OS=Rattus norvegicus GN=Ctnnb1 PE=1 SV=1
D4A7U6	D4A7U6_RAT	RAT		0	0	0	0	0	0	0	1077	0	0	0	0	0	0	0	1080	12.75	9	2	4.66	11845.4	LSM3 homolog, U6 small nuclear RNA associated (S. cerevisiae) (Predicted) OS=Rattus norvegicus GN=Lsm3 PE=1 SV=1
Q6P9V1	Q6P9V1_RAT	RAT		0	0	0	0	0	0	0	1078	0	0	0	0	0	0	0	1081	15.68	6	2	5.56	25904.5	Tetraspanin OS=Rattus norvegicus GN=Cd81 PE=1 SV=1
A0A0H2UH99	A0A0H2UH99_RAT	RAT		0	0	0	0	0	0	0	1079	0	0	0	0	0	0	0	1082	10.9	18	2	11.46	17675.8	60S ribosomal protein L24 OS=Rattus norvegicus GN=Rpl24 PE=1 SV=1
Q6PEC4	SKP1_RAT	RAT		0	0	0	0	0	0	0	1080	0	0	0	0	0	0	0	1083	12.88	3	2	4.44	18672	S-phase kinase-associated protein 1 OS=Rattus norvegicus GN=Skp1 PE=1 SV=3
P40241	CD9_RAT	RAT		0	0	0	0	0	0	0	1082	0	0	0	0	0	0	0	1084	9.73	18	2	7.52	25214.9	CD9 antigen OS=Rattus norvegicus GN=Cd9 PE=1 SV=2
B0BNE2	RPAB1_RAT	RAT		0	0	0	0	0	0	0	1083	0	0	0	0	0	0	0	1085	10.95	9	2	5.9	24570.3	DNA-directed RNA polymerases I, II, and III subunit RPABC1 OS=Rattus norvegicus GN=Polr2e PE=2 SV=1
P70583	DUT_RAT	RAT		0	0	0	0	0	0	0	1084	0	0	0	0	0	0	0	1086	12.2	3	2	9.16	22003	Deoxyuridine 5'-triphosphate nucleotidohydrolase OS=Rattus norvegicus GN=Dut PE=2 SV=3
M0R5F8	M0R5F8_RAT	RAT		0	0	0	0	0	0	0	1085	0	0	0	0	0	0	0	1087	5.97	6	2	4.33	45460.6	High mobility group nucleosome-binding domain-containing protein 5 OS=Rattus norvegicus GN=Hmgn5 PE=1 SV=1
F1LNB4	F1LNB4_RAT	RAT		0	0	0	0	0	0	0	1086	0	0	0	0	0	0	0	1088	2.78	11	3	7.9	103675	Proprotein convertase subtilisin/kexin type 6 OS=Rattus norvegicus GN=Pcsk6 PE=3 SV=3
Q498E0	TXD12_RAT	RAT		0	0	0	0	0	0	0	1087	0	0	0	0	0	0	0	1089	14.12	5	2	5.39	19018.6	Thioredoxin domain-containing protein 12 OS=Rattus norvegicus GN=Txndc12 PE=2 SV=2
A0A0G2K6H2	A0A0G2K6H2_RAT	RAT		0	0	0	0	0	0	0	1088	0	0	0	0	0	0	0	1090	11.16	7	2	8.32	23862.7	Maleylacetoacetate isomerase OS=Rattus norvegicus GN=Gstz1 PE=1 SV=1
A0A096MK73	A0A096MK73_RAT	RAT		0	0	0	0	0	0	0	1089	0	0	0	0	0	0	0	1091	18.25	5	2	7.91	14636.7	Stathmin (Fragment) OS=Rattus norvegicus GN=Stmn1 PE=1 SV=1
A0A0G2JWA3	A0A0G2JWA3_RAT	RAT		0	0	0	0	0	0	0	1090	0	0	0	0	0	0	0	1092	3.5	3	3	6.02	123780	Protein Xpo7 OS=Rattus norvegicus GN=Xpo7 PE=1 SV=1
P62083	RS7_RAT	RAT		0	0	0	0	0	0	0	1091	0	0	0	0	0	0	0	1093	10.31	12	2	10.16	22126.9	40S ribosomal protein S7 OS=Rattus norvegicus GN=Rps7 PE=1 SV=1
Q5XIM7	Q5XIM7_RAT	RAT		0	0	0	0	0	0	0	1092	0	0	0	0	0	0	0	1094	3.99	9	2	6.24	71623.2	Lysine--tRNA ligase OS=Rattus norvegicus GN=Kars PE=1 SV=1
D4AE49	D4AE49_RAT	RAT		0	0	0	0	0	0	0	1093	0	0	0	0	0	0	0	1095	2.72	6	3	6.29	120703	Protein Skiv2l2 OS=Rattus norvegicus GN=Skiv2l2 PE=1 SV=3
B2RYA5	B2RYA5_RAT	RAT		0	0	0	0	0	0	0	1094	0	0	0	0	0	0	0	1096	4.12	14	3	6.05	74617.8	Cars protein (Fragment) OS=Rattus norvegicus GN=Cars PE=2 SV=1
P40615	DKC1_RAT	RAT		0	0	0	0	0	0	0	1095	0	0	0	0	0	0	0	1097	5.3	3	2	9.46	56615.2	H/ACA ribonucleoprotein complex subunit 4 OS=Rattus norvegicus GN=Dkc1 PE=1 SV=4
Q6NX65	PDC10_RAT	RAT		0	0	0	0	0	0	0	1096	0	0	0	0	0	0	0	1098	10.95	5	2	7.8	24355.2	Programmed cell death protein 10 OS=Rattus norvegicus GN=Pdcd10 PE=2 SV=1
Q5XID1	CPIN1_RAT	RAT		0	0	0	0	0	0	0	1097	0	0	0	0	0	0	0	1099	12.62	5	2	5.4	33041.6	Anamorsin OS=Rattus norvegicus GN=Ciapin1 PE=1 SV=1
Q6AXW1-2	GLRX2_RAT	RAT		0	0	0	0	0	0	0	1098	0	0	0	0	0	0	0	1100	23.39	4	2	9.1	14003.1	Isoform 2 of Glutaredoxin-2, mitochondrial OS=Rattus norvegicus GN=Glrx2
A1L1J8	A1L1J8_RAT	RAT		0	0	0	0	0	0	0	1099	0	0	0	0	0	0	0	1101	12.09	17	2	8.62	23674.8	Protein Rab5b OS=Rattus norvegicus GN=Rab5b PE=1 SV=1
P13832	MRLCA_RAT	RAT		0	0	0	0	0	0	0	1100	0	0	0	0	0	0	0	1102	12.79	4	2	4.68	19895.3	Myosin regulatory light chain RLC-A OS=Rattus norvegicus GN=Rlc-a PE=2 SV=2
P17074	RS19_RAT	RAT		0	0	0	0	0	0	0	1101	0	0	0	0	0	0	0	1103	13.79	3	2	10.52	16085.5	40S ribosomal protein S19 OS=Rattus norvegicus GN=Rps19 PE=2 SV=3
Q5XFW8	SEC13_RAT	RAT		0	0	0	0	0	0	0	1102	0	0	0	0	0	0	0	1104	6.83	8	2	5.23	35547.6	Protein SEC13 homolog OS=Rattus norvegicus GN=Sec13 PE=1 SV=1
Q9WVB1	RAB6A_RAT	RAT		0	0	0	0	0	0	0	1103	0	0	0	0	0	0	0	1105	11.06	27	2	5.72	23589.8	Ras-related protein Rab-6A OS=Rattus norvegicus GN=Rab6a PE=1 SV=2
P19468	GSH1_RAT	RAT		0	0	0	0	0	0	0	1104	0	0	0	0	0	0	0	1106	3.92	4	2	5.45	72619.3	Glutamate--cysteine ligase catalytic subunit OS=Rattus norvegicus GN=Gclc PE=1 SV=2
B2RYN3	B2RYN3_RAT	RAT		0	0	0	0	0	0	0	1105	0	0	0	0	0	0	0	1107	10.92	5	2	8.6	19842.6	Eukaryotic translation elongation factor 1 epsilon 1 OS=Rattus norvegicus GN=Eef1e1 PE=1 SV=1
P12368	KAP2_RAT	RAT		0	0	0	0	0	0	0	1106	0	0	0	0	0	0	0	1108	6.73	8	2	4.84	45540.3	cAMP-dependent protein kinase type II-alpha regulatory subunit OS=Rattus norvegicus GN=Prkar2a PE=1 SV=3
Q6AZ40	Q6AZ40_RAT	RAT		0	0	0	0	0	0	0	1107	0	0	0	0	0	0	0	1109	9.54	4	2	6.71	31292.6	Phosphoribosyl pyrophosphate synthase-associated protein 2 OS=Rattus norvegicus GN=Prpsap2 PE=1 SV=1
Q6IUR5	NENF_RAT	RAT		0	0	0	0	0	0	0	1108	0	0	0	0	0	0	0	1110	11.7	6	2	5.49	18991.6	Neudesin OS=Rattus norvegicus GN=Nenf PE=2 SV=1
Q66HI5	Q66HI5_RAT	RAT		0	0	0	0	0	0	0	1109	0	0	0	0	0	0	0	1111	13.19	10	2	5.74	21099.6	Ferritin OS=Rattus norvegicus GN=Fth1 PE=1 SV=2
P02651	APOA4_RAT	RAT		0	0	0	0	0	0	0	1110	0	0	0	0	0	0	0	1112	5.63	2	2	5.18	44456.4	Apolipoprotein A-IV OS=Rattus norvegicus GN=Apoa4 PE=1 SV=2
P55314	CO8B_RAT	RAT		0	0	0	19.9317	0	3.98634	7.97268	453	0	0	0	0	0	0	0	1113	3.74	4	2	8.47	66666.6	Complement component C8 beta chain OS=Rattus norvegicus GN=C8b PE=2 SV=2
P14630	APOM_RAT	RAT		0	0	0	0	0	0	0	1112	0	0	0	0	0	0	0	1114	12.11	9	2	5.95	21512.6	Apolipoprotein M OS=Rattus norvegicus GN=Apom PE=1 SV=2
A0A0G2JT30	A0A0G2JT30_RAT	RAT		0	0	0	0	0	0	0	1113	0	0	0	0	0	0	0	1115	8.05	6	2	6.14	36236.2	Methionine adenosyltransferase 2 subunit beta OS=Rattus norvegicus GN=Mat2b PE=1 SV=1
A0A140TAA1	A0A140TAA1_RAT	RAT		0	0	0	0	0	0	0	1114	0	0	0	0	0	0	0	1116	4.58	6	2	8.4	65067	Immunoglobulin superfamily, member 8, isoform CRA_b OS=Rattus norvegicus GN=Igsf8 PE=1 SV=1
P19999	MBL1_RAT	RAT		0	0	0	0	0	0	0	1115	0	0	0	0	0	0	0	1117	10.5	4	2	8.08	25307.8	Mannose-binding protein A OS=Rattus norvegicus GN=Mbl1 PE=1 SV=1
A0A0G2JU77	A0A0G2JU77_RAT	RAT		0	0	0	0	0	0	0	1116	0	0	0	0	0	0	0	1118	11.63	5	2	4.93	24792.3	Eukaryotic translation initiation factor 3 subunit K OS=Rattus norvegicus GN=Eif3k PE=1 SV=1
G3V6L9	G3V6L9_RAT	RAT		0	0	0	0	0	0	0	1117	0	0	0	0	0	0	0	1119	8.04	7	2	9.36	25178.8	Peptidyl-prolyl cis-trans isomerase OS=Rattus norvegicus GN=Fkbp3 PE=1 SV=1
E9PSS2	E9PSS2_RAT	RAT		0	0	0	0	0	0	0	1118	0	0	0	0	0	0	0	1120	10.09	4	2	5.9	23982.9	Superoxide dismutase [Cu-Zn] OS=Rattus norvegicus GN=Ccs PE=1 SV=1
Q68FU3	ETFB_RAT	RAT		0	0	0	0	0	0	0	1119	0	0	0	0	0	0	0	1121	12.16	3	2	8.25	27687.4	Electron transfer flavoprotein subunit beta OS=Rattus norvegicus GN=Etfb PE=2 SV=3
P52944	PDLI1_RAT	RAT		0	0	0	0	0	0	0	1120	0	0	0	0	0	0	0	1122	8.87	8	2	7.13	35584.2	PDZ and LIM domain protein 1 OS=Rattus norvegicus GN=Pdlim1 PE=1 SV=4
F1M5A4	F1M5A4_RAT	RAT		0	0	0	0	0	0	0	1121	0	0	0	0	0	0	0	1123	4.28	27	2	7.21	61035.8	Katanin p60 ATPase-containing subunit A-like 2 OS=Rattus norvegicus GN=Katnal2 PE=3 SV=3
Q6IE64	C1RL_RAT	RAT		0	0	0	0	0	0	0	1122	0	0	0	0	0	0	0	1124	5.42	3	2	6.24	51106.9	Complement C1r subcomponent-like protein OS=Rattus norvegicus GN=C1rl PE=2 SV=1
Q6IRH6	Q6IRH6_RAT	RAT		0	0	0	0	0	0	0	1123	0	0	0	0	0	0	0	1125	6.44	8	2	9.43	39621.3	Phosphate carrier protein, mitochondrial OS=Rattus norvegicus GN=Slc25a3 PE=1 SV=1
B5DF16	B5DF16_RAT	RAT		0	0	0	0	0	0	0	1124	0	0	0	0	0	0	0	1126	9.8	3	2	5.71	29414.1	FAM50A protein (Fragment) OS=Rattus norvegicus GN=Fam50a PE=2 SV=1
Q5RKI0	WDR1_RAT	RAT		0	0	0	0	0	0	0	1125	0	0	0	0	0	0	0	1127	5.61	4	2	6.21	66181.5	WD repeat-containing protein 1 OS=Rattus norvegicus GN=Wdr1 PE=1 SV=3
G3V9A3	G3V9A3_RAT	RAT		0	0	0	0	0	0	0	1126	0	0	0	0	0	0	0	1128	7.66	22	2	4.77	27747.1	Protein Sfn OS=Rattus norvegicus GN=Sfn PE=3 SV=1
Q5XIE0	AN32E_RAT	RAT		0	0	0	0	0	0	0	1127	0	0	0	0	0	0	0	1129	5.43	11	2	3.78	29418.3	Acidic leucine-rich nuclear phosphoprotein 32 family member E OS=Rattus norvegicus GN=Anp32e PE=2 SV=1
Q3KR55	Q3KR55_RAT	RAT		0	0	0	0	0	0	0	1128	0	0	0	0	0	0	0	1130	8.79	2	2	9.2	27815	Protein U2af1 OS=Rattus norvegicus GN=U2af1 PE=1 SV=1
A0A0G2JV57	A0A0G2JV57_RAT	RAT		0	0	0	0	0	0	0	1129	0	0	0	0	0	0	0	1131	7.66	9	2	9.26	28575.4	Translation initiation factor eIF-2B subunit alpha OS=Rattus norvegicus GN=Eif2b1 PE=1 SV=1
P05539	CO2A1_RAT	RAT		0	0	0	0	0	0	0	1130	0	0	0	0	0	0	0	1132	1.76	28	2	8.57	134570	Collagen alpha-1(II) chain OS=Rattus norvegicus GN=Col2a1 PE=1 SV=2
A0A0G2JUN5	A0A0G2JUN5_RAT	RAT		0	0	0	0	0	0	0	1131	0	0	0	0	0	0	0	1133	7.77	3	2	7.17	31133.7	Inositol monophosphatase 2 OS=Rattus norvegicus GN=Impa2 PE=1 SV=1
P27008	PARP1_RAT	RAT		0	0	0	0	0	0	0	1132	0	0	0	0	0	0	0	1134	2.66	3	2	9.09	112660	Poly [ADP-ribose] polymerase 1 OS=Rattus norvegicus GN=Parp1 PE=1 SV=4
P11250	RL34_RAT	RAT		0	0	0	0	0	0	0	1133	0	0	0	0	0	0	0	1135	13.68	6	2	11.79	13507.2	60S ribosomal protein L34 OS=Rattus norvegicus GN=Rpl34 PE=1 SV=3
F1MAA5	F1MAA5_RAT	RAT		0	0	0	0	0	0	0	1134	0	0	0	0	0	0	0	1136	3.58	4	2	4.66	63142.6	Protein Rangap1 OS=Rattus norvegicus GN=Rangap1 PE=1 SV=2
P63086	MK01_RAT	RAT		0	0	0	0	0	0	0	1135	0	0	0	0	0	0	0	1137	5.31	6	2	6.67	41275.6	Mitogen-activated protein kinase 1 OS=Rattus norvegicus GN=Mapk1 PE=1 SV=3
Q9EPF2-2	MUC18_RAT	RAT		0	0	0	0	0	0	0	1136	0	0	0	0	0	0	0	1138	4.29	2	2	5.83	66682.8	Isoform 2 of Cell surface glycoprotein MUC18 OS=Rattus norvegicus GN=Mcam
P38918	ARK73_RAT	RAT		0	0	0	0	0	0	0	1137	0	0	0	0	0	0	0	1139	7.34	6	2	7.13	36747.1	Aflatoxin B1 aldehyde reductase member 3 OS=Rattus norvegicus GN=Akr7a3 PE=1 SV=2
A0A0G2JT45	A0A0G2JT45_RAT	RAT		0	0	0	0	0	0	0	1139	0	0	0	0	0	0	0	1140	5.88	28	2	8.09	35203.1	Protein Cab39l OS=Rattus norvegicus GN=Cab39l PE=1 SV=1
Q6EV70	OFUT1_RAT	RAT		0	0	0	0	0	0	0	1140	0	0	0	0	0	0	0	1141	6.84	8	2	8.88	44983	GDP-fucose protein O-fucosyltransferase 1 OS=Rattus norvegicus GN=Pofut1 PE=2 SV=1
B3GNI6-3	SEP11_RAT	RAT		0	0	0	0	0	0	0	1141	0	0	0	0	0	0	0	1142	4.47	7	2	6.5	48964.8	Isoform 3 of Septin-11 OS=Rattus norvegicus GN=Sept11
B2GUY2	TFR2_RAT	RAT		0	0	0	0	0	0	0	1142	0	0	0	0	0	0	0	1143	3.13	8	2	5.77	88328	Transferrin receptor protein 2 OS=Rattus norvegicus GN=Tfr2 PE=2 SV=1
Q6P9Y2	Q6P9Y2_RAT	RAT		0	0	0	0	0	0	0	1143	0	0	0	0	0	0	0	1144	6.71	2	2	4.94	37889.3	Rabggtb protein (Fragment) OS=Rattus norvegicus GN=Rabggtb PE=2 SV=1
Q62826-2	HNRPM_RAT	RAT		0	0	0	0	0	0	0	1144	0	0	0	0	0	0	0	1145	4.3	2	2	9.11	56673.7	Isoform 2 of Heterogeneous nuclear ribonucleoprotein M OS=Rattus norvegicus GN=Hnrnpm
M3ZCQ2	M3ZCQ2_RAT	RAT		0	0	0	0	0	0	0	1145	0	0	0	0	0	0	0	1146	1.4	5	3	5.74	244535	U5 small nuclear ribonucleoprotein 200 kDa helicase OS=Rattus norvegicus GN=Snrnp200 PE=1 SV=1
Q8CGS4	CHMP3_RAT	RAT		0	0	0	0	0	0	0	1146	0	0	0	0	0	0	0	1147	7.62	4	2	5.15	25062	Charged multivesicular body protein 3 OS=Rattus norvegicus GN=Chmp3 PE=1 SV=3
Q6AXW2	Q6AXW2_RAT	RAT		0	0	0	0	0	0	0	1147	0	0	0	0	0	0	0	1148	5.97	5	2	4.82	39471.5	Protein Tmod3 OS=Rattus norvegicus GN=Tmod3 PE=1 SV=1
D4AEL2	D4AEL2_RAT	RAT		0	0	0	0	0	0	0	1148	0	0	0	0	0	0	0	1149	6.3	4	2	5.27	44866.2	Protein Golm1 OS=Rattus norvegicus GN=Golm1 PE=1 SV=2
Q5EBA9	Q5EBA9_RAT	RAT		0	0	0	0	0	0	0	1149	0	0	0	0	0	0	0	1150	6.46	4	2	5.79	41721	Succinyl-CoA ligase subunit beta (Fragment) OS=Rattus norvegicus GN=Suclg2 PE=2 SV=1
P24049	RL17_RAT	RAT		0	0	0	0	0	0	0	1150	0	0	0	0	0	0	0	1151	7.07	4	2	10.26	21397.1	60S ribosomal protein L17 OS=Rattus norvegicus GN=Rpl17 PE=2 SV=3
A0A0G2JSK5	A0A0G2JSK5_RAT	RAT		0	0	0	0	0	0	0	1151	0	0	0	0	0	0	0	1152	4.14	5	2	5.8	88344.5	Integrin beta 1 (Fibronectin receptor beta) OS=Rattus norvegicus GN=Itgb1 PE=1 SV=1
F1M609	F1M609_RAT	RAT		0	0	0	0	0	0	0	1152	0	0	0	0	0	0	0	1153	4.59	3	2	8.26	66063	Acyl-coenzyme A oxidase OS=Rattus norvegicus GN=Acox1 PE=1 SV=3
Q6AYL5	SF3B4_RAT	RAT		0	0	0	0	0	0	0	1153	0	0	0	0	0	0	0	1154	5.19	4	2	8.86	44355.7	Splicing factor 3B subunit 4 OS=Rattus norvegicus GN=Sf3b4 PE=2 SV=1
P63036	DNJA1_RAT	RAT		0	0	0	0	0	0	0	1154	0	0	0	0	0	0	0	1155	6.05	3	2	6.87	44868.2	DnaJ homolog subfamily A member 1 OS=Rattus norvegicus GN=Dnaja1 PE=1 SV=1
F1LNF0	F1LNF0_RAT	RAT		0	0	0	0	0	0	0	1155	0	0	0	0	0	0	0	1156	1.4	8	2	5.51	228914	Protein Myh14 OS=Rattus norvegicus GN=Myh14 PE=1 SV=1
F1M4J1	F1M4J1_RAT	RAT		0	0	0	0	0	0	0	1156	0	0	0	0	0	0	0	1157	2.1	13	2	6.13	115525	Protein LOC100294508 OS=Rattus norvegicus GN=LOC100294508 PE=1 SV=2
Q8VIJ5	OGA_RAT	RAT		0	0	0	0	0	0	0	1157	0	0	0	0	0	0	0	1158	2.73	4	2	4.86	102918	Protein O-GlcNAcase OS=Rattus norvegicus GN=Mgea5 PE=1 SV=1
Q5PPJ6	Q5PPJ6_RAT	RAT		0	0	0	0	0	0	0	1158	0	0	0	0	0	0	0	1159	2.97	2	2	7.1	134279	Leucyl-tRNA synthetase OS=Rattus norvegicus GN=Lars PE=1 SV=1
Q63570	PRS6B_RAT	RAT		0	0	0	0	0	0	0	1159	0	0	0	0	0	0	0	1160	3.83	4	2	5.14	47408.3	26S protease regulatory subunit 6B OS=Rattus norvegicus GN=Psmc4 PE=1 SV=1
D4A4J0	D4A4J0_RAT	RAT		0	0	0	0	0	0	0	1160	0	0	0	0	0	0	0	1161	2.29	5	2	5.53	119866	Protein Supt16h OS=Rattus norvegicus GN=Supt16h PE=1 SV=1
Q9ER24	ATX10_RAT	RAT		0	0	0	0	0	0	0	1161	0	0	0	0	0	0	0	1162	3.79	6	2	5.07	53726.8	Ataxin-10 OS=Rattus norvegicus GN=Atxn10 PE=1 SV=1
P97852	DHB4_RAT	RAT		0	0	0	0	0	0	0	1162	0	0	0	0	0	0	0	1163	3.54	3	2	8.84	79427.8	Peroxisomal multifunctional enzyme type 2 OS=Rattus norvegicus GN=Hsd17b4 PE=1 SV=3
P55280	CADH6_RAT	RAT		0	0	0	0	0	0	0	1163	0	0	0	0	0	0	0	1164	2.66	3	2	4.99	88340.8	Cadherin-6 OS=Rattus norvegicus GN=Cdh6 PE=1 SV=1
Q63514	C4BPA_RAT	RAT		0	0	0	0	0	0	0	1164	0	0	0	0	0	0	0	1165	3.94	4	2	7.33	62266	C4b-binding protein alpha chain OS=Rattus norvegicus GN=C4bpa PE=2 SV=1
Q66H20	PTBP2_RAT	RAT		0	0	0	0	0	0	0	1165	0	0	0	0	0	0	0	1166	2.82	19	2	8.86	57488.8	Polypyrimidine tract-binding protein 2 OS=Rattus norvegicus GN=Ptbp2 PE=1 SV=1
A0A0G2K677	A0A0G2K677_RAT	RAT		0	0	0	0	0	0	0	1166	0	0	0	0	0	0	0	1167	0.82	31	2	5.73	288817	Protein Sptbn4 OS=Rattus norvegicus GN=Sptbn4 PE=1 SV=1
F1LSS1	F1LSS1_RAT	RAT		0	0	0	0	0	0	0	1167	0	0	0	0	0	0	0	1168	1.54	3	2	6.91	142948	Structural maintenance of chromosomes protein OS=Rattus norvegicus GN=Smc1a PE=1 SV=3
Q5SGE0	LPPRC_RAT	RAT		0	0	0	0	0	0	0	1168	0	0	0	0	0	0	0	1169	1.65	5	2	6.25	156653	Leucine-rich PPR motif-containing protein, mitochondrial OS=Rattus norvegicus GN=Lrpprc PE=1 SV=1
F1LMV6	F1LMV6_RAT	RAT		0	0	0	0	0	0	0	1169	0	0	0	0	0	0	0	1170	0.9	3	2	6.49	332393	Protein Dsp OS=Rattus norvegicus GN=Dsp PE=1 SV=1
