# Supplementary material for: Host Proteins in Echinococcus multilocularis Metacestodes
Source: Int J Mol Sci. 2025 Apr 1;26(7):3266. doi: 10.3390/ijms26073266 (PMC11989879; doi:10.3390/ijms26073266)
Supplement: Supplementary file 1 [file ijms-26-03266-s001.zip › TableS2.xlsx]

## Sheet: Overall
Species	Leading_Protein	GN	Protein IDs	Majority protein IDs	Fasta headers	Number of proteins	Razor + unique peptides	Sequence coverage [%]	Mol. weight [kDa]	Sequence length	Q-value	Score	Num Ident byMSMS//byMatch VT	Num Ident byMSMS//byMatch VF	Intensity	MS/MS count	LFQ VT2	LFQ VT4	LFQ VT5	LFQ VT6	LFQ VT9	LFQ VF2	LFQ VF4	LFQ VF5	LFQ VF6	LFQ VF9	MV LFQ VF	SD LFQ VF	iTop3 VT2	iTop3 VT4	iTop3 VT5	iTop3 VT6	iTop3 VT9	iTop3 VF2	iTop3 VF4	iTop3 VF5	iTop3 VF6	iTop3 VF9	MV iTop3 VF	SD iTop3 VF
BOVIN	tr|G3X807|G3X807_BOVIN		tr|G3X807|G3X807_BOVIN;tr|U6HLD5|U6HLD5_ECHMU;tr|E1BLC2|E1BLC2_BOVIN;sp|P62804|H4_RAT;sp|P62803|H4_BOVIN;tr|E1BBP7|E1BBP7_BOVIN;tr|G3N2B8|G3N2B8_BOVIN;tr|E1B9M9|E1B9M9_BOVIN;tr|E1B7N2|E1B7N2_BOVIN;tr|A5D792|A5D792_BOVIN;tr|G3N081|G3N081_BOVIN;tr|G3MYX0|G3MYX0_BOVIN;tr|A0A068Y147|A0A068Y147_ECHMU	tr|G3X807|G3X807_BOVIN;tr|U6HLD5|U6HLD5_ECHMU;tr|E1BLC2|E1BLC2_BOVIN;sp|P62804|H4_RAT;sp|P62803|H4_BOVIN;tr|E1BBP7|E1BBP7_BOVIN;tr|G3N2B8|G3N2B8_BOVIN;tr|E1B9M9|E1B9M9_BOVIN;tr|E1B7N2|E1B7N2_BOVIN;tr|A5D792|A5D792_BOVIN	Histone H4 OS=Bos taurus PE=3 SV=1;Histone H4 OS=Echinococcus multilocularis GN=EmuJ_000031300 PE=3 SV=1;Histone H4 OS=Bos taurus GN=HIST1H4D PE=3 SV=1;Histone H4 OS=Rattus norvegicus GN=Hist1h4b PE=1 SV=2;Histone H4 OS=Bos taurus PE=1 SV=2;Histone H4 OS=B	13	18	65.3	10.949	98	0	83.095	4//0	0//0	142050000000	392	53978000000	38973000000	35722000000	36336000000	47047000000	0	0	0	0	10448000	0.0020896	0.0041792	1.78839e+10	1.87365e+10	1.38289e+10	1.50905e+10	1.79876e+10	1.09804e+06	6.61779e+06	5.01888e+06	1.29991e+07	1.26879e+07	0.00768433	0.00458047
BOVIN	sp|Q3ZC07|ACTC_BOVIN	ACTC1	sp|Q3ZC07|ACTC_BOVIN;sp|P68035|ACTC_RAT;sp|P68138|ACTS_BOVIN;sp|P68136|ACTS_RAT;tr|A0A0G2K4M6|A0A0G2K4M6_RAT;tr|B0BMT0|B0BMT0_RAT;sp|P62739|ACTA_BOVIN;sp|P62738|ACTA_RAT;sp|Q5E9B5|ACTH_BOVIN;sp|P63269|ACTH_RAT;tr|A4IFM8|A4IFM8_BOVIN;tr|G8JKX4|G8JKX4_BOVIN;tr|A5D7J0|A5D7J0_BOVIN;tr|Q58DT9|Q58DT9_BOVIN;tr|F1MKC4|F1MKC4_BOVIN;tr|Q862L0|Q862L0_BOVIN	sp|Q3ZC07|ACTC_BOVIN;sp|P68035|ACTC_RAT;sp|P68138|ACTS_BOVIN;sp|P68136|ACTS_RAT;tr|A0A0G2K4M6|A0A0G2K4M6_RAT;tr|B0BMT0|B0BMT0_RAT;sp|P62739|ACTA_BOVIN;sp|P62738|ACTA_RAT;sp|Q5E9B5|ACTH_BOVIN;sp|P63269|ACTH_RAT;tr|A4IFM8|A4IFM8_BOVIN;tr|G8JKX4|G8JKX4_BOVIN;tr|A5D7J0|A5D7J0_BOVIN;tr|Q58DT9|Q58DT9_BOVIN;tr|F1MKC4|F1MKC4_BOVIN	Actin, alpha cardiac muscle 1 OS=Bos taurus GN=ACTC1 PE=2 SV=1;Actin, alpha cardiac muscle 1 OS=Rattus norvegicus GN=Actc1 PE=2 SV=1;Actin, alpha skeletal muscle OS=Bos taurus GN=ACTA1 PE=1 SV=1;Actin, alpha skeletal muscle OS=Rattus norvegicus GN=Acta1 PE	16	4	41.6	42.019	377	0	163.83	4//0	0//0	234250000000	524	49356000000	34851000000	41697000000	51116000000	69882000000	2196000000	5206900000	6428700000	6979900000	7411700000	5.64464	1.87643	3.73254e+10	3.49578e+10	3.5081e+10	3.70819e+10	4.21369e+10	7.58028e+09	9.43108e+09	8.24083e+09	7.82017e+09	8.19815e+09	8.2541	0.637324
BOVIN	tr|V6F9A2|V6F9A2_BOVIN	APOA1	tr|V6F9A2|V6F9A2_BOVIN;sp|P15497|APOA1_BOVIN;tr|V6F869|V6F869_BOVIN	tr|V6F9A2|V6F9A2_BOVIN;sp|P15497|APOA1_BOVIN;tr|V6F869|V6F869_BOVIN	Apolipoprotein A-I OS=Bos taurus GN=APOA1 PE=1 SV=1;Apolipoprotein A-I OS=Bos taurus GN=APOA1 PE=1 SV=3;Apolipoprotein A-I-like OS=Bos taurus GN=LOC100297695 PE=3 SV=1	3	44	75.1	30.276	265	0	323.31	2//0	0//0	151150000000	790	36418000000	48281000000	43072000000	44303000000	41077000000	98614000	147130000	69281000	92330000	110070000	0.103485	0.025559	7.82108e+09	8.18825e+09	7.46736e+09	7.76093e+09	7.09696e+09	1.48929e+08	2.03837e+08	6.26898e+07	1.02766e+08	9.38225e+07	0.122409	0.0491999
BOVIN	sp|P02081|HBBF_BOVIN		sp|P02081|HBBF_BOVIN;tr|G3N1Y3|G3N1Y3_BOVIN;tr|G3MZ21|G3MZ21_BOVIN;tr|E1BEL8|E1BEL8_BOVIN;tr|Q63223|Q63223_RAT;tr|Q63011|Q63011_RAT;tr|Q6PDU6|Q6PDU6_RAT;tr|Q62670|Q62670_RAT;tr|Q62669|Q62669_RAT;sp|P06643|HBE4_BOVIN;sp|P06642|HBE2_BOVIN	sp|P02081|HBBF_BOVIN;tr|G3N1Y3|G3N1Y3_BOVIN;tr|G3MZ21|G3MZ21_BOVIN	Hemoglobin fetal subunit beta OS=Bos taurus PE=1 SV=1;Uncharacterized protein OS=Bos taurus PE=3 SV=1;Uncharacterized protein OS=Bos taurus PE=3 SV=1	11	16	84.1	15.859	145	0	67.481	3//0	0//0	30034000000	244	7187900000	9050600000	8847100000	7180300000	10842000000	6763000	3684200	0	0	0	0.00208944	0.00273798	2.61801e+09	3.42441e+09	3.012e+09	2.83569e+09	3.88576e+09	7.92888e+06	4.63639e+06	6.9128e+06	3.29369e+06	3.42569e+06	0.00523949	0.00186936
BOVIN	tr|Q3ZCJ0|Q3ZCJ0_BOVIN	RPL36AL	tr|Q3ZCJ0|Q3ZCJ0_BOVIN;tr|B2RYQ8|B2RYQ8_RAT;sp|Q3SZ59|RL36A_BOVIN;sp|P83883|RL36A_RAT;tr|G3N2Y0|G3N2Y0_BOVIN;tr|G8JL02|G8JL02_BOVIN	tr|Q3ZCJ0|Q3ZCJ0_BOVIN;tr|B2RYQ8|B2RYQ8_RAT;sp|Q3SZ59|RL36A_BOVIN;sp|P83883|RL36A_RAT;tr|G3N2Y0|G3N2Y0_BOVIN;tr|G8JL02|G8JL02_BOVIN	Ribosomal protein L36a-like OS=Bos taurus GN=RPL36AL PE=2 SV=1;60S ribosomal protein L36a OS=Rattus norvegicus GN=Rpl36a PE=1 SV=1;60S ribosomal protein L36a OS=Bos taurus GN=RPL36A PE=3 SV=3;60S ribosomal protein L36a OS=Rattus norvegicus GN=Rpl36a PE=1 S	6	3	16	11.055	94	0	5.7775	1//0	0//0	3933800000	20	1090000000	1228400000	1093700000	1627500000	929840000	0	0	28276000	0	0	0.0056552	0.0113104	9.92874e+08	6.53595e+08	6.21057e+08	8.31325e+08	8.09828e+08	0	0	3.2562e+07	0	0	0.0065124	0.0130248
BOVIN	sp|P81644|APOA2_BOVIN	APOA2	sp|P81644|APOA2_BOVIN	sp|P81644|APOA2_BOVIN	Apolipoprotein A-II OS=Bos taurus GN=APOA2 PE=1 SV=2	1	5	32	11.202	100	0	18.87	1//0	0//0	5293900000	61	1156100000	1449300000	1742100000	1493200000	2018100000	0	0	0	0	0	0	0	7.31905e+08	9.36163e+08	1.206e+09	9.67388e+08	1.19144e+09	0	0	0	0	0	0	0
BOVIN	sp|Q76LV2|HS90A_BOVIN	HSP90AA1	sp|Q76LV2|HS90A_BOVIN;sp|P82995|HS90A_RAT	sp|Q76LV2|HS90A_BOVIN;sp|P82995|HS90A_RAT	Heat shock protein HSP 90-alpha OS=Bos taurus GN=HSP90AA1 PE=1 SV=3;Heat shock protein HSP 90-alpha OS=Rattus norvegicus GN=Hsp90aa1 PE=1 SV=3	2	6	8.6	84.73	733	0	16.289	1//0	0//0	40676000000	230	7888700000	6920800000	7466000000	9220800000	7685800000	980190000	1110600000	1133000000	1120500000	1010000000	1.07086	0.0629758	6.51403e+09	5.61109e+09	5.7967e+09	7.08748e+09	4.33497e+09	1.39344e+09	1.27509e+09	2.27057e+09	1.62769e+09	1.58754e+09	1.63086	0.34469
BOVIN	tr|Q32KN6|Q32KN6_BOVIN	PGK2	tr|Q32KN6|Q32KN6_BOVIN	tr|Q32KN6|Q32KN6_BOVIN	Phosphoglycerate kinase OS=Bos taurus GN=PGK2 PE=2 SV=2	1	2	15.3	44.757	417	0	48.589	5//0	5//0	21522000000	150	3093300000	2738300000	4013900000	5574500000	3524400000	372030000	361640000	796780000	688740000	602410000	0.56432	0.17264	3.43515e+09	2.82658e+09	3.46735e+09	4.42733e+09	3.10981e+09	5.52763e+08	5.34848e+08	1.18283e+09	9.82416e+08	8.64766e+08	0.823524	0.250077
BOVIN	tr|A0A140T897|A0A140T897_BOVIN	ALB	tr|A0A140T897|A0A140T897_BOVIN;sp|P02769|ALBU_BOVIN;CON__sp|P02769|ALBU_BOVIN	tr|A0A140T897|A0A140T897_BOVIN;sp|P02769|ALBU_BOVIN;CON__sp|P02769|ALBU_BOVIN	Serum albumin OS=Bos taurus GN=ALB PE=1 SV=1;Serum albumin OS=Bos taurus GN=ALB PE=1 SV=4;	3	107	91.6	69.323	607	0	323.31	5//0	5//0	1314500000000	4305	7655600000	6420500000	7854300000	6674800000	8573700000	59176000000	47945000000	170200000000	242410000000	154830000000	134.912	72.797	2.8574e+09	1.05824e+09	4.29928e+09	3.15316e+09	2.5537e+09	2.04818e+10	1.94973e+10	5.13123e+10	6.23138e+10	4.87699e+10	40.475	17.3377
BOVIN	tr|B0JYN6|B0JYN6_BOVIN	AHSG	tr|B0JYN6|B0JYN6_BOVIN;sp|P12763|FETUA_BOVIN	tr|B0JYN6|B0JYN6_BOVIN;sp|P12763|FETUA_BOVIN	Alpha-2-HS-glycoprotein OS=Bos taurus GN=AHSG PE=1 SV=1;Alpha-2-HS-glycoprotein OS=Bos taurus GN=AHSG PE=1 SV=2	2	26	56.3	38.418	359	0	323.31	2//0	0//0	1079200000000	3538	2400000000	1998000000	1659500000	1652300000	2423600000	101650000000	135090000000	94115000000	156180000000	139250000000	125.257	23.562	1.59717e+09	1.22949e+09	8.59855e+08	1.08204e+09	1.16709e+09	7.69761e+10	1.06924e+11	6.16461e+10	8.39652e+10	8.49389e+10	82.89	14.6236
BOVIN	sp|P34955|A1AT_BOVIN	SERPINA1	sp|P34955|A1AT_BOVIN	sp|P34955|A1AT_BOVIN	Alpha-1-antiproteinase OS=Bos taurus GN=SERPINA1 PE=1 SV=1	1	46	59.9	46.103	416	0	323.31	3//0	0//0	648850000000	2175	2030900000	1772400000	1994700000	1791400000	2335200000	57881000000	44532000000	58759000000	94613000000	110170000000	73.191	24.8611	1.05624e+09	9.37682e+08	9.9183e+08	1.36993e+09	7.26926e+08	3.05606e+10	3.24998e+10	3.31853e+10	4.11704e+10	4.73671e+10	36.9566	6.34235
BOVIN	sp|Q3MHN2|CO9_BOVIN	C9	sp|Q3MHN2|CO9_BOVIN	sp|Q3MHN2|CO9_BOVIN	Complement component C9 OS=Bos taurus GN=C9 PE=2 SV=1	1	17	33.6	61.998	548	0	103.74	2//0	0//0	9763800000	129	2660000000	2539700000	2002800000	2298800000	2443600000	22880000	18111000	10654000	25432000	23089000	0.0200332	0.00525839	1.20805e+09	9.48041e+08	7.8965e+08	9.99228e+08	8.42494e+08	5.38617e+07	4.38144e+07	1.82723e+07	2.79538e+07	4.93604e+07	0.0386525	0.0134345
BOVIN	sp|P01966|HBA_BOVIN	HBA	sp|P01966|HBA_BOVIN;tr|Q63910|Q63910_RAT;tr|B1H216|B1H216_RAT;tr|A0A0G2JSV6|A0A0G2JSV6_RAT;sp|P01946|HBA_RAT	sp|P01966|HBA_BOVIN	Hemoglobin subunit alpha OS=Bos taurus GN=HBA PE=1 SV=2	5	6	69.7	15.184	142	0	20.448	2//0	0//0	2450800000	43	661560000	745470000	822520000	662530000	784540000	0	0	0	0	0	0	0	4.02482e+08	4.52357e+08	4.45903e+08	4.03366e+08	5.04526e+08	0	0	0	0	0	0	0
BOVIN	tr|F1MYX2|F1MYX2_BOVIN	APOM	tr|F1MYX2|F1MYX2_BOVIN;tr|Q3ZBQ9|Q3ZBQ9_BOVIN	tr|F1MYX2|F1MYX2_BOVIN;tr|Q3ZBQ9|Q3ZBQ9_BOVIN	Uncharacterized protein OS=Bos taurus GN=APOM PE=4 SV=1;APOM protein OS=Bos taurus GN=APOM PE=2 SV=1	2	9	54.3	21.158	188	0	30.472	5//0	5//0	2512400000	67	707730000	647260000	762480000	776950000	668780000	0	0	5617800	10938000	12162000	0.00574356	0.00518018	3.75901e+08	4.33238e+08	4.1091e+08	4.2362e+08	2.5895e+08	2.11535e+06	3.15843e+07	5.99032e+06	1.57996e+07	1.29574e+07	0.0136894	0.0101829
BOVIN	tr|E1BGN3|E1BGN3_BOVIN	HIST2H3D	tr|E1BGN3|E1BGN3_BOVIN;tr|D3ZJ08|D3ZJ08_RAT;sp|P84227|H32_BOVIN;tr|M0RBX6|M0RBX6_RAT;tr|G3N2P2|G3N2P2_BOVIN;sp|Q6LED0|H31_RAT;sp|P68432|H31_BOVIN;tr|A0A0G2K0N8|A0A0G2K0N8_RAT;tr|A0A0G2K9I5|A0A0G2K9I5_RAT;tr|A0A0G2K5X7|A0A0G2K5X7_RAT;sp|Q3SZB8|H3CL_BOVIN	tr|E1BGN3|E1BGN3_BOVIN;tr|D3ZJ08|D3ZJ08_RAT;sp|P84227|H32_BOVIN;tr|M0RBX6|M0RBX6_RAT;tr|G3N2P2|G3N2P2_BOVIN;sp|Q6LED0|H31_RAT;sp|P68432|H31_BOVIN;tr|A0A0G2K0N8|A0A0G2K0N8_RAT	Histone H3 OS=Bos taurus GN=HIST2H3D PE=3 SV=1;Histone H3 OS=Rattus norvegicus GN=Hist2h3c2 PE=1 SV=1;Histone H3.2 OS=Bos taurus PE=1 SV=2;Histone H3 OS=Rattus norvegicus GN=LOC690171 PE=1 SV=1;Uncharacterized protein OS=Bos taurus GN=LOC613345 PE=3 SV=1;H	11	2	51.5	15.418	136	0	27.518	1//0	0//0	877180000	13	192800000	164520000	191630000	139420000	369300000	0	0	0	0	0	0	0	2.95905e+08	1.54618e+08	9.68617e+07	6.85722e+07	2.42597e+08	0	0	0	0	0	0	0
BOVIN	tr|Q3ZBS7|Q3ZBS7_BOVIN	VTN	tr|Q3ZBS7|Q3ZBS7_BOVIN	tr|Q3ZBS7|Q3ZBS7_BOVIN	Uncharacterized protein OS=Bos taurus GN=VTN PE=2 SV=1	1	10	22.1	53.575	476	0	26.867	5//0	5//0	4202700000	88	602890000	950370000	645840000	991670000	1629500000	61145000	82447000	66809000	97743000	117280000	0.0850848	0.0205467	2.95709e+08	3.74458e+08	2.53038e+08	4.847e+08	7.68205e+08	4.78775e+07	1.4502e+08	6.89646e+07	1.39494e+08	1.37526e+08	0.107776	0.0409203
BOVIN	tr|Q58D70|Q58D70_BOVIN	PPP2CA	tr|Q58D70|Q58D70_BOVIN;tr|A0A0G2JYA4|A0A0G2JYA4_RAT;sp|Q0P594|PP2AB_BOVIN;sp|P67774|PP2AA_BOVIN;sp|P63331|PP2AA_RAT;sp|P62716|PP2AB_RAT	tr|Q58D70|Q58D70_BOVIN;tr|A0A0G2JYA4|A0A0G2JYA4_RAT;sp|Q0P594|PP2AB_BOVIN;sp|P67774|PP2AA_BOVIN;sp|P63331|PP2AA_RAT;sp|P62716|PP2AB_RAT	Serine/threonine-protein phosphatase OS=Bos taurus GN=PPP2CA PE=2 SV=1;Serine/threonine-protein phosphatase OS=Rattus norvegicus GN=LOC100362453 PE=3 SV=1;Serine/threonine-protein phosphatase 2A catalytic subunit beta isoform OS=Bos taurus GN=PPP2CB PE=1 S	6	2	21	35.58	309	0	33.804	4//0	0//0	3138500000	31	708340000	774790000	918600000	729040000	982840000	38142000	53938000	43517000	29487000	18994000	0.0368156	0.0119261	2.48165e+08	6.29577e+08	7.00364e+08	6.47683e+08	6.39383e+08	3.65864e+07	5.86518e+07	7.66814e+07	3.20101e+07	2.60656e+07	0.0459991	0.0188846
BOVIN	tr|Q2KIH2|Q2KIH2_BOVIN	ApoN	tr|Q2KIH2|Q2KIH2_BOVIN;tr|Q68RU0|Q68RU0_BOVIN	tr|Q2KIH2|Q2KIH2_BOVIN;tr|Q68RU0|Q68RU0_BOVIN	ApoN protein OS=Bos taurus GN=ApoN PE=2 SV=1;Ovarian and testicular apolipoprotein N OS=Bos taurus GN=ApoN PE=2 SV=1	2	10	28.7	28.535	254	0	28.237	5//0	5//0	1670200000	29	438130000	515370000	515190000	440090000	583810000	0	0	0	0	0	0	0	2.78436e+08	3.94017e+08	2.66376e+08	2.15592e+08	3.4031e+08	0	0	0	0	0	0	0
BOVIN	tr|G5E5S3|G5E5S3_BOVIN	KIF14	tr|G5E5S3|G5E5S3_BOVIN	tr|G5E5S3|G5E5S3_BOVIN	Uncharacterized protein OS=Bos taurus GN=KIF14 PE=3 SV=1	1	3	2.5	141.49	1273	0.006402	1.3149	5//0	5//0	5859400000	24	1605500000	1493400000	1572200000	1757200000	1737200000	0	0	62867000	75687000	0	0.0277108	0.0341799	1.21233e+09	1.07701e+09	1.12054e+09	1.13272e+09	1.08584e+09	3.78867e+06	2.35719e+06	7.16486e+07	8.77409e+07	6.15524e+06	0.0343381	0.0374012
BOVIN	tr|Q2KJB2|Q2KJB2_BOVIN	AP1B1	tr|Q2KJB2|Q2KJB2_BOVIN;tr|A0A0G2K2V2|A0A0G2K2V2_RAT;tr|F1MIF2|F1MIF2_BOVIN;tr|G3V9N8|G3V9N8_RAT	tr|Q2KJB2|Q2KJB2_BOVIN;tr|A0A0G2K2V2|A0A0G2K2V2_RAT;tr|F1MIF2|F1MIF2_BOVIN;tr|G3V9N8|G3V9N8_RAT	AP complex subunit beta OS=Bos taurus GN=AP1B1 PE=2 SV=1;AP complex subunit beta OS=Rattus norvegicus GN=Ap1b1 PE=1 SV=1;AP complex subunit beta OS=Bos taurus GN=AP1B1 PE=3 SV=1;AP complex subunit beta OS=Rattus norvegicus GN=Ap1b1 PE=1 SV=3	4	2	9.4	90.483	828	0	29.08	5//0	5//0	2810200000	25	749670000	697260000	740630000	588920000	728530000	15808000	0	0	0	0	0.0031616	0.0063232	6.13152e+08	5.53476e+08	5.80247e+08	5.37163e+08	4.82367e+08	2.68131e+07	0	0	0	0	0.00536261	0.0107252
BOVIN	sp|P00735|THRB_BOVIN	F2	sp|P00735|THRB_BOVIN;tr|G3V843|G3V843_RAT;sp|P18292|THRB_RAT	sp|P00735|THRB_BOVIN	Prothrombin OS=Bos taurus GN=F2 PE=1 SV=2	3	14	30.2	70.505	625	0	29.688	2//0	0//0	3158000000	73	401190000	688150000	648500000	512910000	1122300000	85190000	118670000	84429000	136890000	98631000	0.104762	0.0202964	2.4735e+08	5.02743e+08	3.3045e+08	3.00222e+08	7.13556e+08	9.55833e+07	1.50124e+08	7.0889e+07	1.70789e+08	1.58724e+08	0.129222	0.0389084
BOVIN	tr|B0JYQ0|B0JYQ0_BOVIN	ALB	tr|B0JYQ0|B0JYQ0_BOVIN	tr|B0JYQ0|B0JYQ0_BOVIN	ALB protein OS=Bos taurus GN=ALB PE=2 SV=1	1	12	88.6	69.293	607	0	208.39	5//0	5//0	107470000000	493	622150000	511420000	514280000	562270000	639600000	4866300000	3330600000	12718000000	19557000000	13026000000	10.6996	5.93749	4.60319e+08	3.15907e+08	3.99154e+08	4.85148e+08	4.21662e+08	8.21405e+09	6.52825e+09	2.37557e+10	2.69202e+10	2.01615e+10	17.1159	8.25624
BOVIN	sp|P17697|CLUS_BOVIN	CLU	sp|P17697|CLUS_BOVIN;tr|F1MWI1|F1MWI1_BOVIN	sp|P17697|CLUS_BOVIN	Clusterin OS=Bos taurus GN=CLU PE=1 SV=1	2	5	15.7	51.113	439	0	12.674	2//0	0//0	929580000	22	209500000	326270000	262450000	208800000	300940000	0	0	0	0	2082300	0.00041646	0.00083292	1.36456e+08	1.47511e+08	2.30354e+08	2.09132e+08	1.90114e+08	0	0	0	0	2.35508e+06	0.000471017	0.000942034
BOVIN	tr|G5E600|G5E600_BOVIN	KIAA1033	tr|G5E600|G5E600_BOVIN;tr|D4A7I6|D4A7I6_RAT	tr|G5E600|G5E600_BOVIN;tr|D4A7I6|D4A7I6_RAT	Uncharacterized protein OS=Bos taurus GN=KIAA1033 PE=4 SV=1;Protein RGD1309995 OS=Rattus norvegicus GN=RGD1309995 PE=1 SV=1	2	2	2.3	136.5	1174	0.0016356	2.1916	5//0	5//0	12566000000	10	3365600000	0	5225000000	11798000	8982200000	0	0	0	0	196340000	0.039268	0.078536	2.67251e+09	3.47097e+07	3.62124e+09	7.74409e+06	5.14803e+09	4.56729e+06	5.19704e+06	8.29835e+06	2.19738e+06	2.32395e+08	0.0505311	0.090953
BOVIN	tr|F1MNW4|F1MNW4_BOVIN	ITIH2	tr|F1MNW4|F1MNW4_BOVIN;tr|A5D7R6|A5D7R6_BOVIN;tr|D3ZFH5|D3ZFH5_RAT;tr|Q498S9|Q498S9_RAT	tr|F1MNW4|F1MNW4_BOVIN;tr|A5D7R6|A5D7R6_BOVIN	Inter-alpha-trypsin inhibitor heavy chain H2 OS=Bos taurus GN=ITIH2 PE=4 SV=2;ITIH2 protein OS=Bos taurus GN=ITIH2 PE=2 SV=1	4	39	51.4	106.16	946	0	277.38	5//0	5//0	24776000000	259	328290000	472380000	412740000	332380000	599760000	2446100000	2553500000	1773900000	3271900000	4331900000	2.87546	0.869462	1.79814e+08	3.37113e+08	1.9231e+08	2.08367e+08	3.19146e+08	1.19935e+09	1.01068e+09	1.0373e+09	1.30352e+09	1.8125e+09	1.27267	0.290439
BOVIN	tr|E1BED8|E1BED8_BOVIN		tr|E1BED8|E1BED8_BOVIN;tr|M0R757|M0R757_RAT;tr|E1B9F6|E1B9F6_BOVIN;sp|P68103|EF1A1_BOVIN;sp|P62630|EF1A1_RAT;sp|Q32PH8|EF1A2_BOVIN;sp|P62632|EF1A2_RAT;tr|Q862J5|Q862J5_BOVIN;tr|G3N2F0|G3N2F0_BOVIN;tr|E1B7J1|E1B7J1_BOVIN;tr|F1M6C2|F1M6C2_RAT;tr|Q862R6|Q862R6_BOVIN;tr|Q862L7|Q862L7_BOVIN;tr|O18787|O18787_BOVIN;tr|Q862F6|Q862F6_BOVIN;tr|E1BPF4|E1BPF4_BOVIN	tr|E1BED8|E1BED8_BOVIN;tr|M0R757|M0R757_RAT;tr|E1B9F6|E1B9F6_BOVIN;sp|P68103|EF1A1_BOVIN;sp|P62630|EF1A1_RAT;sp|Q32PH8|EF1A2_BOVIN;sp|P62632|EF1A2_RAT;tr|Q862J5|Q862J5_BOVIN;tr|G3N2F0|G3N2F0_BOVIN;tr|E1B7J1|E1B7J1_BOVIN;tr|F1M6C2|F1M6C2_RAT	Uncharacterized protein OS=Bos taurus PE=4 SV=2;Elongation factor 1-alpha OS=Rattus norvegicus GN=LOC100360413 PE=3 SV=1;Elongation factor 1-alpha OS=Bos taurus PE=3 SV=2;Elongation factor 1-alpha 1 OS=Bos taurus GN=EEF1A1 PE=1 SV=1;Elongation factor 1-alp	16	3	17.6	47.946	443	0	6.624	4//0	0//0	488010000	9	168950000	108650000	63533000	85897000	215570000	0	0	0	0	0	0	0	1.48146e+08	4.61824e+07	9.47466e+07	4.35022e+07	1.71187e+08	0	0	0	0	0	0	0
BOVIN	tr|F1MM86|F1MM86_BOVIN	C6	tr|F1MM86|F1MM86_BOVIN;sp|Q29RU4|CO6_BOVIN	tr|F1MM86|F1MM86_BOVIN;sp|Q29RU4|CO6_BOVIN	Complement component C6 OS=Bos taurus GN=C6 PE=4 SV=1;Complement component C6 OS=Bos taurus GN=C6 PE=2 SV=1	2	11	16.2	104.52	932	0	42.113	2//0	0//0	1184900000	25	313010000	245400000	182220000	326870000	338520000	0	0	0	0	0	0	0	2.5621e+08	2.57224e+08	1.22053e+08	1.87972e+08	1.94535e+08	0	0	0	0	0	0	0
BOVIN	tr|F1MSZ6|F1MSZ6_BOVIN	SERPINC1	tr|F1MSZ6|F1MSZ6_BOVIN;sp|P41361|ANT3_BOVIN;tr|Q7TPI9|Q7TPI9_RAT;tr|A0A096MIW4|A0A096MIW4_RAT	tr|F1MSZ6|F1MSZ6_BOVIN;sp|P41361|ANT3_BOVIN	Antithrombin-III OS=Bos taurus GN=SERPINC1 PE=1 SV=1;Antithrombin-III OS=Bos taurus GN=SERPINC1 PE=1 SV=2	4	36	70.1	52.44	465	0	254.24	5//0	5//0	32496000000	320	54712000	57725000	30533000	759250000	94207000	3704800000	4079100000	2405900000	3892600000	4505400000	3.71756	0.707482	1.14246e+08	1.07531e+08	4.68884e+07	3.4875e+08	1.31908e+08	1.8745e+09	2.18703e+09	1.5879e+09	1.88892e+09	2.39139e+09	1.98595	0.277523
BOVIN	tr|Q2KIH5|Q2KIH5_BOVIN	C8A	tr|Q2KIH5|Q2KIH5_BOVIN;tr|F1MX87|F1MX87_BOVIN;tr|Q1JPD0|Q1JPD0_BOVIN	tr|Q2KIH5|Q2KIH5_BOVIN;tr|F1MX87|F1MX87_BOVIN;tr|Q1JPD0|Q1JPD0_BOVIN	Complement component 8, alpha polypeptide OS=Bos taurus GN=C8A PE=2 SV=1;Uncharacterized protein OS=Bos taurus GN=C8A PE=4 SV=1;Complement component 8, alpha polypeptide (Fragment) OS=Bos taurus GN=C8A PE=2 SV=1	3	4	13.2	66.334	589	0	9.6769	5//0	5//0	492280000	9	123220000	104200000	110290000	79573000	185670000	0	0	0	0	0	0	0	1.49376e+08	1.04214e+08	9.79257e+07	9.63488e+07	7.49369e+07	0	0	0	0	0	0	0
BOVIN	sp|Q58D62|FETUB_BOVIN	FETUB	sp|Q58D62|FETUB_BOVIN	sp|Q58D62|FETUB_BOVIN	Fetuin-B OS=Bos taurus GN=FETUB PE=1 SV=1	1	19	52.7	42.663	387	0	296.58	3//0	0//0	96729000000	426	62929000	67967000	67924000	60675000	109730000	11220000000	10585000000	8494000000	13087000000	14730000000	11.6232	2.13669	3.22816e+07	2.90813e+07	2.94336e+07	3.15699e+07	1.22042e+08	7.0303e+09	8.04837e+09	7.3118e+09	9.60446e+09	9.11669e+09	8.22232	0.99904
BOVIN	tr|E1BNY4|E1BNY4_BOVIN	RPS29	tr|E1BNY4|E1BNY4_BOVIN;sp|P62276|RS29_BOVIN;sp|P62275|RS29_RAT	tr|E1BNY4|E1BNY4_BOVIN;sp|P62276|RS29_BOVIN;sp|P62275|RS29_RAT	40S ribosomal protein S29 OS=Bos taurus GN=RPS29 PE=4 SV=1;40S ribosomal protein S29 OS=Bos taurus GN=RPS29 PE=3 SV=2;40S ribosomal protein S29 OS=Rattus norvegicus GN=Rps29 PE=1 SV=2	3	2	14.3	6.7758	56	0.0038685	1.6009	4//0	0//0	542130000	3	210730000	278530000	0	159500000	176040000	0	0	0	0	0	0	0	1.62943e+08	1.62384e+08	9.14824e+06	1.19831e+08	1.18928e+08	0	0	0	0	0	0	0
BOVIN	sp|P28800|A2AP_BOVIN	SERPINF2	sp|P28800|A2AP_BOVIN	sp|P28800|A2AP_BOVIN	Alpha-2-antiplasmin OS=Bos taurus GN=SERPINF2 PE=1 SV=2	1	25	67.3	54.71	492	0	323.31	3//0	0//0	24891000000	284	36219000	46453000	33340000	32649000	0	2488500000	2276400000	2379800000	3154700000	3963900000	2.85266	0.634723	5.52084e+07	2.87843e+07	1.98572e+07	4.58859e+07	3.48966e+07	1.55733e+09	1.67057e+09	1.40929e+09	2.47496e+09	2.76372e+09	1.97517	0.540221
BOVIN	tr|E1BNR0|E1BNR0_BOVIN	APOB	tr|E1BNR0|E1BNR0_BOVIN;tr|F1M6Z1|F1M6Z1_RAT;sp|Q7TMA5|APOB_RAT	tr|E1BNR0|E1BNR0_BOVIN	Uncharacterized protein OS=Bos taurus GN=APOB PE=4 SV=2	3	32	10	515.75	4567	0	73.392	5//0	5//0	2025100000	70	527490000	548160000	578390000	517550000	234320000	0	0	0	0	0	0	0	2.1164e+08	2.51197e+08	2.37285e+08	2.06565e+08	1.57632e+08	0	0	0	0	0	0	0
BOVIN	sp|Q29RQ1|CO7_BOVIN	C7	sp|Q29RQ1|CO7_BOVIN;tr|F1N045|F1N045_BOVIN;tr|A0A0G2K7X7|A0A0G2K7X7_RAT	sp|Q29RQ1|CO7_BOVIN;tr|F1N045|F1N045_BOVIN	Complement component C7 OS=Bos taurus GN=C7 PE=2 SV=1;Complement component C7 OS=Bos taurus GN=C7 PE=4 SV=1	3	10	13.2	93.089	843	0	19.558	2//0	0//0	435360000	26	77485000	61736000	73385000	45011000	68749000	0	35165000	0	40657000	36678000	0.0225	0.0184586	8.63805e+07	5.95975e+07	5.98118e+07	5.57104e+07	2.57499e+07	2.21827e+07	6.27021e+07	2.51837e+07	5.728e+07	3.16083e+07	0.0397914	0.0168592
BOVIN	tr|G3N1C8|G3N1C8_BOVIN	DNAH1	tr|G3N1C8|G3N1C8_BOVIN	tr|G3N1C8|G3N1C8_BOVIN	Uncharacterized protein OS=Bos taurus GN=DNAH1 PE=4 SV=1	1	3	0.6	492.97	4333	0.00065638	2.3152	5//0	5//0	746000000	10	61477000	140250000	143840000	425670000	288600000	0	0	0	0	0	0	0	3.16439e+07	1.79937e+08	1.57667e+08	3.17942e+08	1.0307e+08	0	0	0	0	0	0	0
BOVIN	tr|F1MKT7|F1MKT7_BOVIN	DIP2C	tr|F1MKT7|F1MKT7_BOVIN;tr|D3ZZB0|D3ZZB0_RAT	tr|F1MKT7|F1MKT7_BOVIN;tr|D3ZZB0|D3ZZB0_RAT	Uncharacterized protein OS=Bos taurus GN=DIP2C PE=4 SV=1;Protein Dip2c OS=Rattus norvegicus GN=Dip2c PE=1 SV=2	2	2	2.7	167.54	1528	0.0076628	1.213	5//0	5//0	1431100000	4	383950000	774480000	664970000	0	0	0	0	0	0	0	0	0	3.26689e+08	4.31707e+08	5.31129e+08	1.03549e+07	1.05312e+08	0	0	0	0	0	0	0
BOVIN	tr|F1MZS3|F1MZS3_BOVIN	SMYD1	tr|F1MZS3|F1MZS3_BOVIN;tr|A3KMV0|A3KMV0_BOVIN	tr|F1MZS3|F1MZS3_BOVIN;tr|A3KMV0|A3KMV0_BOVIN	Uncharacterized protein OS=Bos taurus GN=SMYD1 PE=4 SV=1;SMYD1 protein OS=Bos taurus GN=SMYD1 PE=2 SV=1	2	2	8	56.358	490	0.0085796	1.0894	5//0	5//0	397710000	10	0	0	102730000	88833000	64300000	38763000	0	26793000	23076000	0	0.0177264	0.0153741	1.24832e+08	8.14816e+06	6.87029e+07	6.78603e+07	3.98995e+07	4.49086e+07	2.70461e+06	2.88269e+07	3.17742e+07	1.14968e+06	0.0218728	0.0171692
BOVIN	tr|F1MY85|F1MY85_BOVIN	C5	tr|F1MY85|F1MY85_BOVIN;tr|A0A0F6QMJ3|A0A0F6QMJ3_BOVIN;tr|Q1A7A4|Q1A7A4_BOVIN;tr|A0A096P6L9|A0A096P6L9_RAT	tr|F1MY85|F1MY85_BOVIN;tr|A0A0F6QMJ3|A0A0F6QMJ3_BOVIN	Complement C5a anaphylatoxin OS=Bos taurus GN=C5 PE=4 SV=2;Complement component 5 OS=Bos taurus GN=C5 PE=2 SV=1	4	16	17.4	189.04	1677	0	46.898	5//0	5//0	1163100000	34	446440000	296770000	51844000	376850000	0	15500000	7055900	0	23790000	52576000	0.0197844	0.018238	4.47846e+08	1.01546e+08	6.60551e+07	2.62977e+08	3.16663e+07	4.44601e+07	1.31552e+07	1.02783e+07	2.9356e+07	6.53202e+07	0.032514	0.0204847
BOVIN	tr|Q0ZCB4|Q0ZCB4_BOVIN		tr|Q0ZCB4|Q0ZCB4_BOVIN;tr|A7YWR0|A7YWR0_BOVIN;tr|A0A140T881|A0A140T881_BOVIN;sp|Q03247|APOE_BOVIN	tr|Q0ZCB4|Q0ZCB4_BOVIN;tr|A7YWR0|A7YWR0_BOVIN;tr|A0A140T881|A0A140T881_BOVIN;sp|Q03247|APOE_BOVIN	Apolipoprotein E (Fragment) OS=Bos taurus PE=3 SV=1;Apolipoprotein E OS=Bos taurus GN=APOE PE=2 SV=1;Apolipoprotein E OS=Bos taurus GN=APOE PE=1 SV=1;Apolipoprotein E OS=Bos taurus GN=APOE PE=1 SV=1	4	2	14.3	27.073	237	0	4.5805	1//0	0//0	191310000	9	36652000	39969000	42272000	27856000	0	0	9714100	3943000	23440000	15626000	0.0105446	0.00833752	3.05069e+07	2.7748e+07	2.97205e+07	2.35164e+07	9.38267e+06	1.83298e+07	2.79974e+07	4.68313e+06	2.83951e+07	2.19078e+07	0.0202626	0.00866171
BOVIN	tr|F1MM57|F1MM57_BOVIN	MYH14	tr|F1MM57|F1MM57_BOVIN	tr|F1MM57|F1MM57_BOVIN	Uncharacterized protein OS=Bos taurus GN=MYH14 PE=1 SV=2	1	2	2.8	232.36	2042	0.0085769	1.0876	5//0	5//0	228810000	7	86131000	55008000	94933000	82130000	0	0	0	0	0	0	0	0	2.90045e+07	2.88106e+07	3.97242e+07	1.5306e+08	1.24072e+07	0	0	0	0	0	0	0
BOVIN	sp|Q2UVX4|CO3_BOVIN	C3	sp|Q2UVX4|CO3_BOVIN;tr|G3X7A5|G3X7A5_BOVIN;tr|A0A0F6QNP7|A0A0F6QNP7_BOVIN;tr|Q693V9|Q693V9_BOVIN;tr|O97941|O97941_BOVIN;tr|Q6KDN5|Q6KDN5_BOVIN	sp|Q2UVX4|CO3_BOVIN;tr|G3X7A5|G3X7A5_BOVIN;tr|A0A0F6QNP7|A0A0F6QNP7_BOVIN	Complement C3 OS=Bos taurus GN=C3 PE=1 SV=2;Complement C3 OS=Bos taurus GN=C3 PE=1 SV=1;Complement component 3 OS=Bos taurus GN=C3 PE=2 SV=1	6	103	70.8	187.25	1661	0	323.31	2//0	0//0	37731000000	649	45181000	0	53025000	53894000	61907000	4641500000	5996000000	2805800000	5742300000	8061000000	5.44932	1.72316	4.81228e+07	2.66121e+07	7.32451e+07	3.98222e+07	2.8627e+07	8.985e+08	1.84912e+09	1.09992e+09	1.91745e+09	1.82955e+09	1.51891	0.430076
BOVIN	tr|F1MXG9|F1MXG9_BOVIN	NR6A1	tr|F1MXG9|F1MXG9_BOVIN;tr|E9PSV7|E9PSV7_RAT;tr|G3N294|G3N294_BOVIN	tr|F1MXG9|F1MXG9_BOVIN;tr|E9PSV7|E9PSV7_RAT;tr|G3N294|G3N294_BOVIN	Uncharacterized protein OS=Bos taurus GN=NR6A1 PE=3 SV=2;Protein Nr6a1 OS=Rattus norvegicus GN=Nr6a1 PE=3 SV=3;Uncharacterized protein OS=Bos taurus GN=NR6A1 PE=3 SV=1	3	2	4.5	48.847	425	0.0076531	1.1843	5//0	5//0	425460000	4	353530000	0	69045000	0	0	0	0	0	0	0	0	0	3.01678e+08	9.18082e+07	4.94276e+07	1.41223e+07	7.83955e+06	0	0	0	0	0	0	0
BOVIN	tr|A2VDK8|A2VDK8_BOVIN	HERC1	tr|A2VDK8|A2VDK8_BOVIN;tr|A0A0G2JTT6|A0A0G2JTT6_RAT;tr|F1MNS0|F1MNS0_BOVIN	tr|A2VDK8|A2VDK8_BOVIN;tr|A0A0G2JTT6|A0A0G2JTT6_RAT;tr|F1MNS0|F1MNS0_BOVIN	HERC1 protein OS=Bos taurus GN=HERC1 PE=2 SV=1;Protein Herc1 OS=Rattus norvegicus GN=Herc1 PE=1 SV=1;Uncharacterized protein OS=Bos taurus GN=HERC1 PE=4 SV=2	3	2	5.6	57.926	532	0.0088804	1.0432	5//0	5//0	135750000	4	0	49416000	46149000	63347000	0	0	0	3196700	0	0	0.00063934	0.00127868	6.16013e+06	4.33213e+07	3.34156e+07	5.92211e+07	7.64865e+06	0	0	4.12057e+06	0	0	0.000824114	0.00164823
BOVIN	sp|Q3SYU2|EF2_BOVIN	EEF2	sp|Q3SYU2|EF2_BOVIN;sp|P05197|EF2_RAT	sp|Q3SYU2|EF2_BOVIN;sp|P05197|EF2_RAT	Elongation factor 2 OS=Bos taurus GN=EEF2 PE=2 SV=3;Elongation factor 2 OS=Rattus norvegicus GN=Eef2 PE=1 SV=4	2	2	11.1	95.367	858	0	6.5765	2//0	0//0	151330000	6	68736000	57027000	50876000	0	0	0	0	0	0	0	0	0	4.03392e+07	7.05451e+07	5.12964e+07	3.15826e+07	1.26525e+07	0	0	0	0	0	0	0
BOVIN	sp|P21758|MSRE_BOVIN	MSR1	sp|P21758|MSRE_BOVIN;tr|G3MYI0|G3MYI0_BOVIN;sp|P21758-2|MSRE_BOVIN	sp|P21758|MSRE_BOVIN	Macrophage scavenger receptor types I and II OS=Bos taurus GN=MSR1 PE=1 SV=1	3	3	7.1	50.056	453	0.0060878	1.3465	3//0	0//0	88237000	6	46507000	22386000	46261000	0	0	11067000	0	0	0	0	0.0022134	0.0044268	2.71036e+07	1.18821e+07	3.75483e+07	1.69116e+07	9.75994e+06	1.19812e+07	0	0	0	0	0.00239623	0.00479247
BOVIN	tr|G3MXD5|G3MXD5_BOVIN	KIF21B	tr|G3MXD5|G3MXD5_BOVIN;tr|A0A0G2K7Q9|A0A0G2K7Q9_RAT;tr|F1M5N7|F1M5N7_RAT	tr|G3MXD5|G3MXD5_BOVIN	Uncharacterized protein OS=Bos taurus GN=KIF21B PE=3 SV=1	3	3	2.3	177.01	1596	0.0085714	1.0807	5//0	5//0	645850000	3	0	0	0	35861000	0	0	0	0	0	0	0	0	0	0	5.92343e+08	2.35624e+07	1.07518e+07	0	0	0	0	0	0	0
BOVIN	sp|Q29443|TRFE_BOVIN	TF	sp|Q29443|TRFE_BOVIN;tr|Q64599|Q64599_RAT;tr|Q8MII0|Q8MII0_BOVIN;tr|Q6LBN7|Q6LBN7_BOVIN;tr|C7FE01|C7FE01_BOVIN;tr|B9VPZ5|B9VPZ5_BOVIN;tr|B3VTM3|B3VTM3_BOVIN;sp|P24627|TRFL_BOVIN	sp|Q29443|TRFE_BOVIN	Serotransferrin OS=Bos taurus GN=TF PE=2 SV=1	8	78	87.6	77.752	704	0	323.31	2//0	0//0	443430000000	1761	101180000	0	0	0	45251000	27572000000	15594000000	47834000000	78945000000	73677000000	48.7244	24.8264	8.37152e+07	4.14015e+07	3.23405e+07	4.20893e+07	4.81838e+07	1.17132e+10	9.04821e+09	1.50235e+10	2.02914e+10	2.08861e+10	15.3925	4.6498
BOVIN	tr|A5PJQ6|A5PJQ6_BOVIN	PGRMC2	tr|A5PJQ6|A5PJQ6_BOVIN;sp|Q5XIU9|PGRC2_RAT	tr|A5PJQ6|A5PJQ6_BOVIN;sp|Q5XIU9|PGRC2_RAT	PGRMC2 protein OS=Bos taurus GN=PGRMC2 PE=1 SV=1;Membrane-associated progesterone receptor component 2 OS=Rattus norvegicus GN=Pgrmc2 PE=1 SV=1	2	2	13	23.71	223	0.0088692	0.98082	5//0	5//0	7357600000	18	0	0	0	741180000	739150000	687850000	873710000	1156900000	1077200000	971310000	0.953394	0.163662	8.38763e+06	7.17849e+06	1.56262e+07	3.38575e+08	6.83869e+08	1.13214e+09	1.17393e+09	1.64539e+09	1.16293e+09	1.00291e+09	1.22346	0.219601
BOVIN	tr|E1BGL6|E1BGL6_BOVIN	SULF1	tr|E1BGL6|E1BGL6_BOVIN	tr|E1BGL6|E1BGL6_BOVIN	Uncharacterized protein OS=Bos taurus GN=SULF1 PE=4 SV=2	1	2	5.3	100.98	873	1	-2	5//0	5//0	6070000000	4	0	0	0	0	8735000000	0	0	0	0	15032000	0.0030064	0.0060128	6.7129e+06	9.73291e+06	3.12996e+08	1.14095e+07	4.89899e+09	0	0	0	0	2.49829e+07	0.00499657	0.00999315
BOVIN	sp|P02662|CASA1_BOVIN	CSN1S1	sp|P02662|CASA1_BOVIN;CON__sp|P02662|CASA1_BOVIN;tr|B5B3R8|B5B3R8_BOVIN;tr|D3TJU9|D3TJU9_BOVIN	sp|P02662|CASA1_BOVIN;CON__sp|P02662|CASA1_BOVIN;tr|B5B3R8|B5B3R8_BOVIN	Alpha-S1-casein OS=Bos taurus GN=CSN1S1 PE=1 SV=2;;Alpha S1 casein OS=Bos taurus GN=CSN1S1 PE=2 SV=1	4	9	40.2	24.529	214	0	51.416	1//0	0//0	1300800000	22	0	21279000	0	1987500000	0	37236000	83932000	0	0	0	0.0242336	0.0331505	7.21484e+06	2.916e+07	1.07974e+07	8.93391e+08	9.21793e+06	2.27015e+07	1.21973e+08	1.20992e+07	5.62374e+06	7.5775e+06	0.033995	0.0443846
BOVIN	tr|E1BMJ0|E1BMJ0_BOVIN	SERPING1	tr|E1BMJ0|E1BMJ0_BOVIN;sp|P50448|F12AI_BOVIN;sp|Q6P734|IC1_RAT	tr|E1BMJ0|E1BMJ0_BOVIN;sp|P50448|F12AI_BOVIN	Uncharacterized protein OS=Bos taurus GN=SERPING1 PE=3 SV=2;Factor XIIa inhibitor OS=Bos taurus PE=1 SV=1	3	16	44.7	51.711	468	0	177.64	5//0	5//0	5417300000	114	0	0	103680000	342290000	0	653670000	761550000	403850000	582080000	855380000	0.651306	0.154811	1.47359e+07	1.59002e+07	4.59497e+07	3.23503e+08	1.21131e+07	3.56798e+08	5.3771e+08	2.52195e+08	4.52186e+08	6.15966e+08	0.442971	0.128692
BOVIN	tr|F1N102|F1N102_BOVIN	C8B	tr|F1N102|F1N102_BOVIN	tr|F1N102|F1N102_BOVIN	Uncharacterized protein OS=Bos taurus GN=C8B PE=4 SV=2	1	2	6.4	66.657	590	0.0016329	2.1639	5//0	5//0	111910000	3	44780000	0	0	0	90172000	0	0	0	0	0	0	0	7.54409e+07	2.42409e+07	2.20302e+07	5.49268e+06	3.43913e+07	0	0	0	0	0	0	0
BOVIN	sp|A2VDQ5|NEUL_BOVIN	NLN	sp|A2VDQ5|NEUL_BOVIN;tr|G3X795|G3X795_BOVIN	sp|A2VDQ5|NEUL_BOVIN;tr|G3X795|G3X795_BOVIN	Neurolysin, mitochondrial OS=Bos taurus GN=NLN PE=2 SV=1;Neurolysin, mitochondrial OS=Bos taurus GN=NLN PE=3 SV=1	2	2	2.8	80.727	704	1	-2	2//0	0//0	138090000	3	0	0	64830000	71396000	0	0	34991000	0	0	0	0.0069982	0.0139964	8.44552e+06	1.13601e+07	4.69426e+07	6.67461e+07	1.02141e+07	0	4.4127e+07	0	0	0	0.0088254	0.0176508
BOVIN	tr|D4QBB3|D4QBB3_BOVIN	HBB	tr|D4QBB3|D4QBB3_BOVIN	tr|D4QBB3|D4QBB3_BOVIN	Hemoglobin beta OS=Bos taurus GN=HBB PE=3 SV=1	1	2	55.2	15.979	145	0	4.2133	5//0	5//0	27562000	3	17866000	0	0	0	0	0	0	0	0	0	0	0	2.13218e+07	1.4657e+07	1.03172e+07	5.75928e+06	8.9371e+06	0	0	0	0	0	0	0
BOVIN	tr|G5E6T0|G5E6T0_BOVIN	MAST4	tr|G5E6T0|G5E6T0_BOVIN;tr|F1M4F3|F1M4F3_RAT;tr|E1BH93|E1BH93_BOVIN;tr|G3MXU2|G3MXU2_BOVIN;tr|M0R3L1|M0R3L1_RAT	tr|G5E6T0|G5E6T0_BOVIN;tr|F1M4F3|F1M4F3_RAT;tr|E1BH93|E1BH93_BOVIN;tr|G3MXU2|G3MXU2_BOVIN;tr|M0R3L1|M0R3L1_RAT	Uncharacterized protein OS=Bos taurus GN=MAST4 PE=4 SV=1;Protein Mast4 OS=Rattus norvegicus GN=Mast4 PE=1 SV=3;Uncharacterized protein OS=Bos taurus GN=MAST4 PE=4 SV=2;Uncharacterized protein OS=Bos taurus GN=MAST4 PE=4 SV=1;Protein Mast4 OS=Rattus norvegi	5	2	1.9	149.1	1339	0.0085742	1.0866	5//0	5//0	97388000	3	0	64643000	75160000	0	0	0	0	0	0	0	0	0	1.26898e+07	4.30526e+07	5.02736e+07	7.00579e+06	1.12987e+07	0	0	0	0	0	0	0
BOVIN	tr|Q5DWF9|Q5DWF9_BOVIN	LARG	tr|Q5DWF9|Q5DWF9_BOVIN;tr|F1MZA2|F1MZA2_BOVIN;tr|D3ZYR0|D3ZYR0_RAT;tr|A0A0G2K860|A0A0G2K860_RAT;tr|Q5BMA6|Q5BMA6_RAT	tr|Q5DWF9|Q5DWF9_BOVIN;tr|F1MZA2|F1MZA2_BOVIN;tr|D3ZYR0|D3ZYR0_RAT;tr|A0A0G2K860|A0A0G2K860_RAT;tr|Q5BMA6|Q5BMA6_RAT	Guanine nucleotide exchange factor OS=Bos taurus GN=LARG PE=2 SV=2;Uncharacterized protein OS=Bos taurus GN=ARHGEF12 PE=4 SV=1;Protein Arhgef12 OS=Rattus norvegicus GN=Arhgef12 PE=1 SV=3;Protein Arhgef12 OS=Rattus norvegicus GN=Arhgef12 PE=1 SV=1;Leukemia-	5	2	2.3	172.67	1544	0.0088608	0.96764	5//0	5//0	59258000	2	40750000	0	0	0	0	0	0	0	0	0	0	0	3.67058e+07	0	0	2.87199e+07	0	0	0	0	0	0	0	0
BOVIN	tr|G5E5D5|G5E5D5_BOVIN		tr|G5E5D5|G5E5D5_BOVIN	tr|G5E5D5|G5E5D5_BOVIN	Uncharacterized protein OS=Bos taurus PE=4 SV=1	1	2	0.4	771.03	6835	0.0088636	0.96772	5//0	5//0	68255000	3	40879000	0	0	0	0	0	0	0	0	0	0	0	3.46928e+07	0	0	0	3.01942e+07	0	0	0	0	0	0	0
BOVIN	tr|F1N757|F1N757_BOVIN	TTN	tr|F1N757|F1N757_BOVIN	tr|F1N757|F1N757_BOVIN	Uncharacterized protein OS=Bos taurus GN=TTN PE=4 SV=2	1	3	0.1	3813.9	34340	1	-2	5//0	5//0	1537200000	5	0	75572000	0	0	81979000	859620000	0	11880000	0	0	0.1743	0.342691	1.31277e+07	4.74514e+07	1.46359e+07	1.56583e+07	5.8365e+07	1.47907e+09	3.57569e+06	4.08877e+07	1.66586e+06	6.76774e+06	0.306394	0.586516
BOVIN	tr|A6QPP2|A6QPP2_BOVIN	SERPIND1	tr|A6QPP2|A6QPP2_BOVIN;sp|Q64268|HEP2_RAT;tr|A0A0G2K8K3|A0A0G2K8K3_RAT	tr|A6QPP2|A6QPP2_BOVIN	SERPIND1 protein OS=Bos taurus GN=SERPIND1 PE=2 SV=1	3	23	56.5	55.207	496	0	171.18	5//0	5//0	12645000000	141	0	6524500000	0	0	0	1142800000	924300000	673820000	1015000000	1094300000	0.970044	0.165618	0	4.52957e+09	0	0	0	9.40081e+08	1.08946e+09	6.62101e+08	7.98369e+08	9.07334e+08	0.879469	0.143089
BOVIN	tr|Q0IID5|Q0IID5_BOVIN	GOLGA7B	tr|Q0IID5|Q0IID5_BOVIN;tr|F1M362|F1M362_RAT	tr|Q0IID5|Q0IID5_BOVIN;tr|F1M362|F1M362_RAT	Golgi autoantigen, golgin subfamily a, 7B OS=Bos taurus GN=GOLGA7B PE=2 SV=1;Protein Golga7b OS=Rattus norvegicus GN=Golga7b PE=4 SV=3	2	2	22.8	18.336	167	1	-2	5//0	5//0	182660000	3	0	0	143480000	0	0	0	0	0	0	21224000	0.0042448	0.0084896	0	0	1.09552e+08	0	0	0	5.00182e+07	0	0	3.1552e+07	0.016314	0.0208164
BOVIN	tr|F1MUT4|F1MUT4_BOVIN	F11	tr|F1MUT4|F1MUT4_BOVIN;tr|Q2KJB4|Q2KJB4_BOVIN;sp|Q5NTB3|FA11_BOVIN;tr|Q6PZ62|Q6PZ62_BOVIN;tr|Q6Q0I7|Q6Q0I7_BOVIN	tr|F1MUT4|F1MUT4_BOVIN;tr|Q2KJB4|Q2KJB4_BOVIN;sp|Q5NTB3|FA11_BOVIN;tr|Q6PZ62|Q6PZ62_BOVIN;tr|Q6Q0I7|Q6Q0I7_BOVIN	Coagulation factor XI OS=Bos taurus GN=F11 PE=3 SV=1;F11 protein OS=Bos taurus GN=F11 PE=2 SV=1;Coagulation factor XI OS=Bos taurus GN=F11 PE=1 SV=1;Coagulation factor XI (Fragment) OS=Bos taurus PE=3 SV=1;Blood coagulation factor XI (Fragment) OS=Bos taur	5	4	9.4	69.885	625	0.0076482	1.1794	5//0	5//0	254150000	3	0	0	0	311930000	0	2191800	0	0	1785800	0	0.00079552	0.000982732	0	0	0	2.88497e+08	0	3.60691e+06	3.37347e+06	5.59828e+06	3.17309e+06	6.74414e+06	0.00449918	0.00141914
BOVIN	tr|T1T0C1|T1T0C1_BOVIN	csn2	tr|T1T0C1|T1T0C1_BOVIN;sp|P02666|CASB_BOVIN;CON__sp|P02666|CASB_BOVIN	tr|T1T0C1|T1T0C1_BOVIN;sp|P02666|CASB_BOVIN;CON__sp|P02666|CASB_BOVIN	Beta-casein OS=Bos taurus GN=csn2 PE=2 SV=1;Beta-casein OS=Bos taurus GN=CSN2 PE=1 SV=2;	3	2	14.7	25.001	224	0	3.6335	1//0	0//0	79430000	3	0	0	0	80365000	0	0	32761000	0	0	0	0.0065522	0.0131044	0	0	0	5.28049e+07	0	0	4.6491e+07	0	0	0	0.0092982	0.0185964
BOVIN	tr|A8YXZ2|A8YXZ2_BOVIN	C8G	tr|A8YXZ2|A8YXZ2_BOVIN	tr|A8YXZ2|A8YXZ2_BOVIN	C8G protein OS=Bos taurus GN=C8G PE=2 SV=1	1	2	11.8	25.288	237	0	3.7185	5//0	5//0	76023000	3	90641000	0	0	0	0	0	4860800	0	0	0	0.00097216	0.00194432	7.2046e+07	0	0	0	0	0	1.00563e+07	0	0	0	0.00201127	0.00402254
BOVIN	tr|G3MZI7|G3MZI7_BOVIN	COL5A1	tr|G3MZI7|G3MZI7_BOVIN;tr|K7QCV6|K7QCV6_BOVIN;tr|A0A0G2JX47|A0A0G2JX47_RAT;tr|G3V763|G3V763_RAT;sp|Q9JI03|CO5A1_RAT	tr|G3MZI7|G3MZI7_BOVIN	Uncharacterized protein OS=Bos taurus GN=COL5A1 PE=4 SV=1	5	3	2	199.44	2021	0	3.1419	5//0	5//0	508020000	10	0	0	555130000	0	0	17071000	19714000	13707000	19539000	21035000	0.0182132	0.00259165	0	0	3.90298e+08	0	0	1.63639e+07	3.04246e+07	1.04464e+07	2.72927e+07	2.96469e+07	0.0228349	0.00799035
BOVIN	tr|E1B708|E1B708_BOVIN	LCTL	tr|E1B708|E1B708_BOVIN	tr|E1B708|E1B708_BOVIN	Uncharacterized protein OS=Bos taurus GN=LCTL PE=3 SV=1	1	2	3.2	64.871	567	0.0051381	1.4182	5//0	5//0	543460000	5	0	0	0	0	119080000	138510000	105400000	72187000	0	0	0.0632194	0.0557166	0	0	0	0	6.83133e+07	1.68096e+08	2.16143e+08	1.13873e+08	2.09193e+06	5.93221e+06	0.101227	0.0857273
BOVIN	tr|F1MFW9|F1MFW9_BOVIN	KRT24	tr|F1MFW9|F1MFW9_BOVIN	tr|F1MFW9|F1MFW9_BOVIN	Uncharacterized protein OS=Bos taurus GN=KRT24 PE=3 SV=2	1	2	6.9	50.763	481	0	13.945	5//0	5//0	2377100000	22	61066000	0	0	0	0	33966000	170380000	234360000	43219000	916950000	0.279775	0.327537	4.3585e+07	0	0	0	0	1.43389e+07	2.65337e+08	5.17232e+08	1.10064e+08	1.32855e+09	0.447103	0.472393
BOVIN	tr|D4QBB4|D4QBB4_BOVIN	HBB	tr|D4QBB4|D4QBB4_BOVIN;sp|P02070|HBB_BOVIN;tr|O88752|O88752_RAT	tr|D4QBB4|D4QBB4_BOVIN;sp|P02070|HBB_BOVIN	Hemoglobin beta OS=Bos taurus GN=HBB PE=1 SV=1;Hemoglobin subunit beta OS=Bos taurus GN=HBB PE=1 SV=1	3	2	44.1	15.954	145	0	4.1955	3//0	0//0	17479000	2	25748000	0	0	0	0	0	0	0	0	0	0	0	1.83771e+07	0	0	0	0	0	0	0	0	0	0	0
BOVIN	sp|Q03763|DSG1_BOVIN	DSG1	sp|Q03763|DSG1_BOVIN;tr|F1MIW8|F1MIW8_BOVIN	sp|Q03763|DSG1_BOVIN;tr|F1MIW8|F1MIW8_BOVIN	Desmoglein-1 OS=Bos taurus GN=DSG1 PE=1 SV=1;Desmoglein-1 OS=Bos taurus GN=DSG1 PE=4 SV=2	2	2	2.8	112.24	1043	0.0016239	1.911	1//0	0//0	59236000	2	70657000	0	0	0	0	0	8767500	0	0	0	0.0017535	0.003507	5.04306e+07	0	0	0	0	0	1.51129e+07	0	0	0	0.00302258	0.00604515
BOVIN	tr|V6F867|V6F867_BOVIN	DIXDC1	tr|V6F867|V6F867_BOVIN;tr|F1MD63|F1MD63_BOVIN;sp|Q2VUH7|DIXC1_RAT;tr|A0A0G2K662|A0A0G2K662_RAT	tr|V6F867|V6F867_BOVIN;tr|F1MD63|F1MD63_BOVIN;sp|Q2VUH7|DIXC1_RAT;tr|A0A0G2K662|A0A0G2K662_RAT	DIX domain containing 1 OS=Bos taurus GN=DIXDC1 PE=4 SV=1;Uncharacterized protein OS=Bos taurus GN=DIXDC1 PE=4 SV=1;Dixin OS=Rattus norvegicus GN=Dixdc1 PE=2 SV=1;Dixin OS=Rattus norvegicus GN=Dixdc1 PE=4 SV=1	4	2	3.5	77.185	684	0.0073482	1.265	5//0	5//0	64641000	3	0	0	0	63189000	0	0	18033000	0	0	0	0.0036066	0.0072132	0	0	0	5.17987e+07	0	0	2.78002e+07	0	0	0	0.00556004	0.0111201
BOVIN	tr|Q3SZH5|Q3SZH5_BOVIN	AGT	tr|Q3SZH5|Q3SZH5_BOVIN	tr|Q3SZH5|Q3SZH5_BOVIN	Angiotensinogen OS=Bos taurus GN=AGT PE=2 SV=1	1	18	59.9	45.456	424	0	129.83	5//0	5//0	14590000000	172	0	0	0	20210000	0	1844500000	2229600000	1196100000	1699600000	1698400000	1.73364	0.331547	0	0	0	1.70614e+07	0	1.28007e+09	1.84391e+09	1.01289e+09	1.31764e+09	1.24418e+09	1.33974	0.273567
BOVIN	tr|E1BKZ5|E1BKZ5_BOVIN	GOLGB1	tr|E1BKZ5|E1BKZ5_BOVIN	tr|E1BKZ5|E1BKZ5_BOVIN	Uncharacterized protein OS=Bos taurus GN=GOLGB1 PE=4 SV=2	1	2	0.9	377.65	3273	0.0048185	1.4367	5//0	5//0	29016000	2	0	42391000	0	0	0	0	0	0	0	0	0	0	0	2.75552e+07	0	0	0	0	0	0	0	0	0	0
BOVIN	tr|E1B9F9|E1B9F9_BOVIN	LATS2	tr|E1B9F9|E1B9F9_BOVIN	tr|E1B9F9|E1B9F9_BOVIN	Uncharacterized protein OS=Bos taurus GN=LATS2 PE=4 SV=2	1	2	1.6	117.69	1086	0.0076579	1.1978	5//0	5//0	6817600	1	0	0	0	9526600	0	0	0	0	0	0	0	0	0	0	0	8.04242e+06	0	0	0	0	0	0	0	0
BOVIN	sp|Q3SZ57|FETA_BOVIN	AFP	sp|Q3SZ57|FETA_BOVIN	sp|Q3SZ57|FETA_BOVIN	Alpha-fetoprotein OS=Bos taurus GN=AFP PE=2 SV=1	1	50	80.7	68.587	610	0	323.31	2//0	0//0	109920000000	744	0	0	0	0	0	10005000000	12388000000	11083000000	14136000000	16838000000	12.89	2.40748	0	0	0	0	0	4.87682e+09	5.168e+09	4.93785e+09	6.20273e+09	7.36284e+09	5.70965	0.954863
BOVIN	tr|I7CT57|I7CT57_BOVIN		tr|I7CT57|I7CT57_BOVIN;tr|F1N5M2|F1N5M2_BOVIN	tr|I7CT57|I7CT57_BOVIN;tr|F1N5M2|F1N5M2_BOVIN	Vitamin D binding protein OS=Bos taurus PE=2 SV=1;Vitamin D-binding protein OS=Bos taurus GN=GC PE=1 SV=2	2	41	75.3	53.327	474	0	323.31	5//0	5//0	76957000000	424	0	0	0	0	0	8406600000	9683400000	6312800000	9658900000	11083000000	9.02894	1.60057	0	0	0	0	0	4.92323e+09	6.72109e+09	3.78353e+09	5.47637e+09	7.06135e+09	5.59311	1.19708
BOVIN	sp|O46375|TTHY_BOVIN	TTR	sp|O46375|TTHY_BOVIN	sp|O46375|TTHY_BOVIN	Transthyretin OS=Bos taurus GN=TTR PE=1 SV=1	1	10	67.3	15.727	147	0	195.04	2//0	0//0	14896000000	170	0	0	0	0	0	852820000	781570000	2500900000	4036900000	3227900000	2.28002	1.28966	0	0	0	0	0	8.40182e+08	7.58644e+08	1.99407e+09	3.3498e+09	3.12732e+09	2.014	1.09343
BOVIN	sp|Q3SZV7|HEMO_BOVIN	HPX	sp|Q3SZV7|HEMO_BOVIN	sp|Q3SZV7|HEMO_BOVIN	Hemopexin OS=Bos taurus GN=HPX PE=2 SV=1	1	31	75.6	52.209	459	0	168.1	2//0	0//0	30904000000	260	0	0	0	0	0	3407200000	3624400000	2455500000	3981700000	4352600000	3.56428	0.640838	0	0	0	0	0	2.14336e+09	2.72946e+09	1.87744e+09	2.79832e+09	3.10631e+09	2.53098	0.451495
BOVIN	sp|Q2KJF1|A1BG_BOVIN	A1BG	sp|Q2KJF1|A1BG_BOVIN	sp|Q2KJF1|A1BG_BOVIN	Alpha-1B-glycoprotein OS=Bos taurus GN=A1BG PE=1 SV=1	1	21	59.8	53.553	503	0	203.18	2//0	0//0	15346000000	144	0	0	0	0	0	1290100000	775820000	1548400000	2438000000	2359600000	1.68238	0.636125	0	0	0	0	0	7.39348e+08	5.48971e+08	1.00505e+09	1.363e+09	1.31782e+09	0.994839	0.317503
BOVIN	tr|F1MMD7|F1MMD7_BOVIN	ITIH4	tr|F1MMD7|F1MMD7_BOVIN;sp|Q3T052|ITIH4_BOVIN	tr|F1MMD7|F1MMD7_BOVIN;sp|Q3T052|ITIH4_BOVIN	Inter-alpha-trypsin inhibitor heavy chain H4 OS=Bos taurus GN=ITIH4 PE=1 SV=2;Inter-alpha-trypsin inhibitor heavy chain H4 OS=Bos taurus GN=ITIH4 PE=1 SV=1	2	37	58.8	101.53	916	0	323.31	5//0	5//0	32156000000	457	0	0	0	0	0	4171000000	5125100000	2652400000	4637200000	5580400000	4.43322	1.00761	0	0	0	0	0	1.69168e+09	1.98446e+09	1.26694e+09	2.14856e+09	2.4083e+09	1.89999	0.392798
BOVIN	sp|A2I7M9|SPA32_BOVIN	SERPINA3-2	sp|A2I7M9|SPA32_BOVIN;tr|Q27983|Q27983_BOVIN;tr|Q28922|Q28922_BOVIN	sp|A2I7M9|SPA32_BOVIN	Serpin A3-2 OS=Bos taurus GN=SERPINA3-2 PE=3 SV=1	3	20	55.5	46.236	411	0	211.21	2//0	0//0	15626000000	171	0	0	0	0	0	942970000	753660000	1640600000	2282300000	2823000000	1.68851	0.783801	0	0	0	0	0	5.94233e+08	5.23631e+08	1.93343e+09	2.54473e+09	3.06849e+09	1.7329	1.02391
BOVIN	sp|P18902|RET4_BOVIN	RBP4	sp|P18902|RET4_BOVIN;tr|G1K122|G1K122_BOVIN;tr|Q32L14|Q32L14_BOVIN	sp|P18902|RET4_BOVIN;tr|G1K122|G1K122_BOVIN;tr|Q32L14|Q32L14_BOVIN	Retinol-binding protein 4 OS=Bos taurus GN=RBP4 PE=1 SV=1;Retinol-binding protein 4 OS=Bos taurus GN=RBP4 PE=3 SV=1;RBP4 protein OS=Bos taurus GN=RBP4 PE=2 SV=1	3	13	82.5	21.068	183	0	186.18	3//0	0//0	5791600000	115	0	0	0	0	0	953890000	1025800000	492670000	666460000	700730000	0.76791	0.195785	0	0	0	0	0	1.07607e+09	9.70923e+08	3.0103e+08	4.35374e+08	3.93896e+08	0.63546	0.32153
BOVIN	sp|P01044-2|KNG1_BOVIN	KNG1	sp|P01044-2|KNG1_BOVIN;sp|P01044|KNG1_BOVIN;tr|Q5M8A0|Q5M8A0_RAT;sp|P08934-2|KNG1_RAT;sp|P08934|KNG1_RAT	sp|P01044-2|KNG1_BOVIN;sp|P01044|KNG1_BOVIN	Isoform LMW of Kininogen-1 OS=Bos taurus GN=KNG1;Kininogen-1 OS=Bos taurus GN=KNG1 PE=1 SV=1	5	23	63.3	48.427	436	0	126.37	2//0	0//0	12571000000	128	0	0	0	0	0	1459000000	1758200000	1033300000	1461800000	1640400000	1.47054	0.246166	0	0	0	0	0	9.37449e+08	1.22651e+09	8.30993e+08	1.17949e+09	1.42209e+09	1.1193	0.211181
BOVIN	tr|A0A140T843|A0A140T843_BOVIN	APOH	tr|A0A140T843|A0A140T843_BOVIN;sp|P17690|APOH_BOVIN	tr|A0A140T843|A0A140T843_BOVIN;sp|P17690|APOH_BOVIN	Beta-2-glycoprotein 1 OS=Bos taurus GN=APOH PE=1 SV=1;Beta-2-glycoprotein 1 OS=Bos taurus GN=APOH PE=1 SV=4	2	14	51.9	38.245	345	0	132.72	2//0	0//0	6189300000	79	0	0	0	0	0	756390000	923690000	451820000	773410000	806760000	0.742414	0.15659	0	0	0	0	0	8.76587e+08	1.31984e+09	6.10472e+08	8.77045e+08	1.01849e+09	0.940485	0.231088
BOVIN	sp|Q95121|PEDF_BOVIN	SERPINF1	sp|Q95121|PEDF_BOVIN;tr|Q80ZA3|Q80ZA3_RAT	sp|Q95121|PEDF_BOVIN	Pigment epithelium-derived factor OS=Bos taurus GN=SERPINF1 PE=1 SV=1	2	20	57.2	46.228	416	0	122.36	2//0	0//0	8788500000	132	0	0	0	0	0	980580000	1410100000	723400000	1533200000	1482100000	1.22588	0.318336	0	0	0	0	0	7.38443e+08	1.11449e+09	6.2612e+08	1.04594e+09	1.01734e+09	0.908468	0.190697
BOVIN	sp|P81187|CFAB_BOVIN	CFB	sp|P81187|CFAB_BOVIN;tr|Q3KUS7|Q3KUS7_BOVIN	sp|P81187|CFAB_BOVIN	Complement factor B OS=Bos taurus GN=CFB PE=1 SV=2	2	34	50.7	85.365	761	0	243.42	2//2	0//0	12357000000	236	0	0	0	0	0	1497900000	1603300000	1044600000	1728000000	2016800000	1.57812	0.318313	0	0	0	0	0	6.30662e+08	9.56638e+08	5.60134e+08	1.00104e+09	1.15946e+09	0.861586	0.228652
BOVIN	tr|G3X6N3|G3X6N3_BOVIN	TF	tr|G3X6N3|G3X6N3_BOVIN	tr|G3X6N3|G3X6N3_BOVIN	Serotransferrin OS=Bos taurus GN=TF PE=1 SV=1	1	4	88.6	77.665	704	0	140.37	5//0	5//0	14105000000	60	0	0	0	0	0	736380000	560820000	1743600000	2509000000	1672300000	1.44442	0.7151	0	0	0	0	0	1.16496e+09	1.21816e+09	3.15003e+09	4.22963e+09	2.80731e+09	2.51402	1.17755
BOVIN	tr|A0A0A0MP92|A0A0A0MP92_BOVIN	SERPINA3-7	tr|A0A0A0MP92|A0A0A0MP92_BOVIN;tr|Q5J801|Q5J801_BOVIN;tr|Q3SZQ8|Q3SZQ8_BOVIN;tr|Q27984|Q27984_BOVIN;sp|A2I7N3|SPA37_BOVIN	tr|A0A0A0MP92|A0A0A0MP92_BOVIN;tr|Q5J801|Q5J801_BOVIN;tr|Q3SZQ8|Q3SZQ8_BOVIN;tr|Q27984|Q27984_BOVIN;sp|A2I7N3|SPA37_BOVIN	Serpin A3-7 OS=Bos taurus GN=SERPINA3-7 PE=1 SV=1;Endopin 2B OS=Bos taurus PE=2 SV=1;Endopin 2 OS=Bos taurus GN=SERPINA3-7 PE=2 SV=1;Alpha1-antichymotrypsin isoform pHHK12 (Fragment) OS=Bos taurus PE=2 SV=1;Serpin A3-7 OS=Bos taurus GN=SERPINA3-7 PE=3 SV=1	5	14	37.4	47.015	417	0	100.57	5//0	5//0	6179800000	83	0	0	0	0	0	384190000	243040000	771950000	994550000	1179700000	0.714686	0.354829	0	0	0	0	0	2.55726e+08	1.82685e+08	8.10502e+08	1.05393e+09	1.27366e+09	0.7153	0.431366
BOVIN	tr|F1MMK9|F1MMK9_BOVIN	AMBP	tr|F1MMK9|F1MMK9_BOVIN;sp|P00978|AMBP_BOVIN;sp|Q64240|AMBP_RAT	tr|F1MMK9|F1MMK9_BOVIN;sp|P00978|AMBP_BOVIN	Protein AMBP OS=Bos taurus GN=AMBP PE=4 SV=2;Protein AMBP OS=Bos taurus GN=AMBP PE=1 SV=2	3	19	50.3	39.293	352	0	90.088	5//0	5//0	3728900000	109	0	0	0	0	0	544350000	614040000	424560000	580440000	654380000	0.563554	0.0784493	0	0	0	0	0	4.59048e+08	4.93466e+08	2.75327e+08	4.65026e+08	5.29609e+08	0.444495	0.0881973
BOVIN	sp|P06868|PLMN_BOVIN	PLG	sp|P06868|PLMN_BOVIN	sp|P06868|PLMN_BOVIN	Plasminogen OS=Bos taurus GN=PLG PE=1 SV=2	1	50	65.3	91.215	812	0	208.42	2//0	0//0	10074000000	233	0	0	0	0	0	952560000	1556600000	918550000	1394800000	1522000000	1.2689	0.277668	0	0	0	0	0	3.42829e+08	5.49081e+08	4.34456e+08	6.0837e+08	6.21e+08	0.511147	0.106931
BOVIN	tr|G3MYZ3|G3MYZ3_BOVIN	AFM	tr|G3MYZ3|G3MYZ3_BOVIN;tr|Q5BJP7|Q5BJP7_RAT;tr|G3V9R9|G3V9R9_RAT;sp|P36953|AFAM_RAT	tr|G3MYZ3|G3MYZ3_BOVIN	Uncharacterized protein OS=Bos taurus GN=AFM PE=4 SV=1	4	23	47.5	69.561	604	0	155.65	5//0	5//0	7127800000	114	0	0	0	0	0	572190000	337030000	858400000	1009700000	1178300000	0.791124	0.302106	0	0	0	0	0	4.0163e+08	3.95647e+08	8.09775e+08	8.8804e+08	9.76444e+08	0.694307	0.247113
BOVIN	sp|P56652|ITIH3_BOVIN	ITIH3	sp|P56652|ITIH3_BOVIN;tr|D3ZBS2|D3ZBS2_RAT;sp|Q63416|ITIH3_RAT	sp|P56652|ITIH3_BOVIN	Inter-alpha-trypsin inhibitor heavy chain H3 OS=Bos taurus GN=ITIH3 PE=1 SV=2	3	22	33.2	99.55	891	0	196.32	4//0	0//0	5103000000	128	0	0	0	0	0	494930000	700530000	382980000	694630000	897880000	0.63419	0.178934	0	0	0	0	0	3.17452e+08	3.07602e+08	2.30255e+08	3.18672e+08	4.71944e+08	0.329185	0.0785893
BOVIN	tr|F1MLW7|F1MLW7_BOVIN	IGLL1	tr|F1MLW7|F1MLW7_BOVIN	tr|F1MLW7|F1MLW7_BOVIN	Uncharacterized protein OS=Bos taurus GN=IGLL1 PE=1 SV=2	1	6	31.6	24.397	234	0	18.015	5//0	5//0	1126000000	50	0	0	0	0	0	163440000	175600000	73987000	171970000	267650000	0.170529	0.0613692	0	0	0	0	0	2.06928e+08	2.42628e+08	6.48305e+07	1.57676e+08	2.66143e+08	0.187641	0.0714681
BOVIN	sp|Q3MHN5|VTDB_BOVIN	GC	sp|Q3MHN5|VTDB_BOVIN	sp|Q3MHN5|VTDB_BOVIN	Vitamin D-binding protein OS=Bos taurus GN=GC PE=2 SV=1	1	3	75.3	53.341	474	0	6.8542	2//0	0//0	3123000000	43	0	0	0	0	0	304120000	324220000	293460000	370480000	479400000	0.354336	0.0678766	0	0	0	0	0	4.61361e+08	5.6005e+08	5.6926e+08	6.7177e+08	8.35186e+08	0.619526	0.126743
BOVIN	tr|Q3SYR0|Q3SYR0_BOVIN	SERPINA7	tr|Q3SYR0|Q3SYR0_BOVIN;sp|Q9TT36|THBG_BOVIN	tr|Q3SYR0|Q3SYR0_BOVIN;sp|Q9TT36|THBG_BOVIN	Serpin peptidase inhibitor, clade A (Alpha-1 antiproteinase, antitrypsin), member 7 OS=Bos taurus GN=SERPINA7 PE=2 SV=1;Thyroxine-binding globulin OS=Bos taurus GN=SERPINA7 PE=2 SV=1	2	13	42.1	46.035	411	0	39.123	2//0	0//0	2331800000	60	0	0	0	0	0	283640000	263280000	201820000	273380000	357100000	0.275844	0.0496121	0	0	0	0	0	1.87786e+08	1.8129e+08	1.41147e+08	2.05727e+08	2.50323e+08	0.193254	0.0354982
BOVIN	tr|G3N0V0|G3N0V0_BOVIN		tr|G3N0V0|G3N0V0_BOVIN	tr|G3N0V0|G3N0V0_BOVIN	Uncharacterized protein OS=Bos taurus PE=1 SV=1	1	4	28.8	35.951	326	0	18.601	5//0	5//0	1534300000	21	0	0	0	0	0	167710000	207020000	87773000	221460000	299020000	0.196597	0.0691294	0	0	0	0	0	2.83166e+08	4.3242e+08	1.6798e+08	2.93355e+08	4.30137e+08	0.321411	0.0999353
BOVIN	tr|F1MJH1|F1MJH1_BOVIN	GSN	tr|F1MJH1|F1MJH1_BOVIN;tr|F1N1I6|F1N1I6_BOVIN;sp|Q3SX14|GELS_BOVIN;sp|Q68FP1-2|GELS_RAT;sp|Q68FP1|GELS_RAT	tr|F1MJH1|F1MJH1_BOVIN;tr|F1N1I6|F1N1I6_BOVIN;sp|Q3SX14|GELS_BOVIN;sp|Q68FP1-2|GELS_RAT;sp|Q68FP1|GELS_RAT	Gelsolin OS=Bos taurus GN=GSN PE=1 SV=1;Gelsolin OS=Bos taurus GN=GSN PE=1 SV=1;Gelsolin OS=Bos taurus GN=GSN PE=2 SV=1;Isoform 2 of Gelsolin OS=Rattus norvegicus GN=Gsn;Gelsolin OS=Rattus norvegicus GN=Gsn PE=1 SV=1	5	23	42.1	80.702	731	0	238.28	5//0	5//0	2621800000	94	0	0	0	0	0	329900000	432230000	218660000	391600000	395130000	0.353504	0.0749958	0	0	0	0	0	1.94251e+08	2.79046e+08	1.4536e+08	3.43332e+08	3.76881e+08	0.267774	0.0873284
BOVIN	sp|Q2HJ81|TBB6_BOVIN	TUBB6	sp|Q2HJ81|TBB6_BOVIN;tr|Q4QQV0|Q4QQV0_RAT;tr|G3X7R8|G3X7R8_BOVIN	sp|Q2HJ81|TBB6_BOVIN;tr|Q4QQV0|Q4QQV0_RAT;tr|G3X7R8|G3X7R8_BOVIN	Tubulin beta-6 chain OS=Bos taurus GN=TUBB6 PE=2 SV=1;Protein Tubb6 OS=Rattus norvegicus GN=Tubb6 PE=1 SV=1;Tubulin beta-6 chain OS=Bos taurus GN=TUBB6 PE=3 SV=1	3	2	29.4	49.9	446	0	6.3962	2//0	0//0	1579700000	17	0	0	0	0	0	230250000	164750000	107570000	160930000	264300000	0.18556	0.0553522	0	0	0	0	0	3.09498e+08	2.4845e+08	2.25992e+08	3.25087e+08	4.72942e+08	0.316394	0.0865092
BOVIN	sp|Q9N2I2|IPSP_BOVIN	SERPINA5	sp|Q9N2I2|IPSP_BOVIN	sp|Q9N2I2|IPSP_BOVIN	Plasma serine protease inhibitor OS=Bos taurus GN=SERPINA5 PE=1 SV=1	1	9	30.4	45.296	404	0	89.715	2//0	0//0	1617800000	36	0	0	0	0	0	232790000	240630000	117670000	209650000	227110000	0.20557	0.0451158	0	0	0	0	0	1.93969e+08	2.65725e+08	1.31034e+08	2.65024e+08	3.2841e+08	0.236832	0.067892
BOVIN	tr|A0A0A0MPA0|A0A0A0MPA0_BOVIN	LOC784932	tr|A0A0A0MPA0|A0A0A0MPA0_BOVIN;tr|Q32T06|Q32T06_BOVIN	tr|A0A0A0MPA0|A0A0A0MPA0_BOVIN;tr|Q32T06|Q32T06_BOVIN	Uncharacterized protein OS=Bos taurus GN=LOC784932 PE=3 SV=1;Endopin 2C OS=Bos taurus PE=2 SV=1	2	6	27.8	46.882	417	0	33.947	5//0	5//0	2068300000	26	0	0	0	0	0	63926000	50861000	192630000	419720000	408800000	0.227187	0.160618	0	0	0	0	0	5.91111e+07	6.00265e+07	3.15343e+08	5.63797e+08	6.12198e+08	0.322095	0.23684
BOVIN	sp|Q2KIS7|TETN_BOVIN	CLEC3B	sp|Q2KIS7|TETN_BOVIN	sp|Q2KIS7|TETN_BOVIN	Tetranectin OS=Bos taurus GN=CLEC3B PE=2 SV=1	1	8	55	22.144	202	0	57.998	2//0	0//0	519310000	27	0	0	0	0	0	66049000	86275000	41049000	77909000	99445000	0.0741454	0.0198105	0	0	0	0	0	1.06162e+08	1.83156e+08	3.84701e+07	7.61626e+07	1.18686e+08	0.104527	0.0480702
BOVIN	sp|Q3Y5Z3|ADIPO_BOVIN	ADIPOQ	sp|Q3Y5Z3|ADIPO_BOVIN	sp|Q3Y5Z3|ADIPO_BOVIN	Adiponectin OS=Bos taurus GN=ADIPOQ PE=1 SV=1	1	4	21.7	26.133	240	0	10.753	3//0	0//0	611590000	22	0	0	0	0	0	117290000	99822000	42005000	110030000	143460000	0.102521	0.0335261	0	0	0	0	0	1.09751e+08	1.41806e+08	4.53006e+07	1.52867e+08	1.94444e+08	0.128834	0.0497846
BOVIN	sp|P01035|CYTC_BOVIN	CST3	sp|P01035|CYTC_BOVIN	sp|P01035|CYTC_BOVIN	Cystatin-C OS=Bos taurus GN=CST3 PE=1 SV=2	1	4	43.2	16.265	148	0	34.168	2//0	0//0	269080000	18	0	0	0	0	0	24552000	43757000	29303000	26533000	33219000	0.0314728	0.00679644	0	0	0	0	0	2.58996e+07	7.59437e+07	5.70054e+07	6.0576e+07	8.05077e+07	0.0599865	0.0192193
BOVIN	sp|Q3ZEJ6|SPA33_BOVIN	SERPINA3-3	sp|Q3ZEJ6|SPA33_BOVIN;sp|A2I7N0|SPA34_BOVIN	sp|Q3ZEJ6|SPA33_BOVIN;sp|A2I7N0|SPA34_BOVIN	Serpin A3-3 OS=Bos taurus GN=SERPINA3-3 PE=1 SV=2;Serpin A3-4 OS=Bos taurus GN=SERPINA3-4 PE=3 SV=1	2	4	35.3	46.326	411	0	18.583	3//0	0//0	1040200000	24	0	0	0	0	0	53069000	42064000	99753000	152850000	224400000	0.114427	0.0675084	0	0	0	0	0	7.25128e+07	6.83489e+07	1.79062e+08	2.58607e+08	3.99184e+08	0.195543	0.124123
BOVIN	tr|Q5GN72|Q5GN72_BOVIN	agp	tr|Q5GN72|Q5GN72_BOVIN;sp|Q3SZR3|A1AG_BOVIN	tr|Q5GN72|Q5GN72_BOVIN;sp|Q3SZR3|A1AG_BOVIN	Alpha-1-acid glycoprotein OS=Bos taurus GN=agp PE=2 SV=2;Alpha-1-acid glycoprotein OS=Bos taurus GN=ORM1 PE=2 SV=1	2	8	39.1	23.158	202	0	16.727	2//0	0//0	812330000	26	0	0	0	0	0	40724000	10852000	100050000	185900000	216310000	0.110767	0.0797348	0	0	0	0	0	3.92229e+07	2.56821e+07	1.06853e+08	2.22068e+08	1.81384e+08	0.115042	0.077015
BOVIN	sp|P01045-2|KNG2_BOVIN	KNG2	sp|P01045-2|KNG2_BOVIN;sp|P01045|KNG2_BOVIN	sp|P01045-2|KNG2_BOVIN;sp|P01045|KNG2_BOVIN	Isoform LMW of Kininogen-2 OS=Bos taurus GN=KNG2;Kininogen-2 OS=Bos taurus GN=KNG2 PE=1 SV=1	2	2	50.5	48.148	434	0.00033223	2.7252	2//0	0//0	878500000	11	0	0	0	0	0	139980000	112370000	103850000	65881000	104260000	0.105268	0.0237054	0	0	0	0	0	1.91665e+08	2.48438e+08	1.50906e+08	1.60551e+08	1.52438e+08	0.1808	0.0368808
BOVIN	tr|E1BH06|E1BH06_BOVIN	LOC100852118	tr|E1BH06|E1BH06_BOVIN;sp|P01030|CO4_BOVIN;tr|M0RB00|M0RB00_RAT;tr|A0A0G2JW12|A0A0G2JW12_RAT;tr|Q6MG79|Q6MG79_RAT;sp|P08649|CO4_RAT;tr|F1MP09|F1MP09_BOVIN;tr|A0A0G2JV52|A0A0G2JV52_RAT;tr|F1LNM4|F1LNM4_RAT;tr|A0A0G2JT52|A0A0G2JT52_RAT;sp|Q5XIP6|FEN1_RAT;sp|Q58DH8|FEN1_BOVIN	tr|E1BH06|E1BH06_BOVIN	Uncharacterized protein OS=Bos taurus GN=LOC100852118 PE=1 SV=2	12	36	29.9	192.76	1741	0	134.61	5//0	5//0	3706200000	134	0	0	0	0	0	387560000	405410000	277880000	612090000	843230000	0.505234	0.20058	0	0	0	0	0	1.35973e+08	1.89169e+08	1.4726e+08	2.14076e+08	3.16473e+08	0.20059	0.0644369
BOVIN	sp|Q3SZZ7|FGL1_BOVIN	FGL1	sp|Q3SZZ7|FGL1_BOVIN;tr|Q8K583|Q8K583_RAT;tr|A0A0G2KA83|A0A0G2KA83_RAT;sp|Q5M8C6|FGL1_RAT	sp|Q3SZZ7|FGL1_BOVIN	Fibrinogen-like protein 1 OS=Bos taurus GN=FGL1 PE=2 SV=1	4	9	42.9	36.139	312	0	46.412	2//0	0//0	698550000	31	0	0	0	0	0	149450000	154080000	101550000	94326000	91413000	0.118164	0.0276719	0	0	0	0	0	1.14603e+08	1.64136e+08	1.08688e+08	1.17724e+08	7.93741e+07	0.116905	0.0272499
BOVIN	tr|Q28194|Q28194_BOVIN		tr|Q28194|Q28194_BOVIN;tr|F1N3A1|F1N3A1_BOVIN;sp|Q28178|TSP1_BOVIN;tr|Q71SA3|Q71SA3_RAT;tr|M0R979|M0R979_RAT;tr|A0A0G2JV24|A0A0G2JV24_RAT	tr|Q28194|Q28194_BOVIN;tr|F1N3A1|F1N3A1_BOVIN;sp|Q28178|TSP1_BOVIN	Thrombospondin-1 (Fragment) OS=Bos taurus PE=2 SV=1;Thrombospondin-1 OS=Bos taurus GN=THBS1 PE=4 SV=1;Thrombospondin-1 OS=Bos taurus GN=THBS1 PE=2 SV=2	6	6	33.6	25.015	229	0	12.735	5//0	5//0	554000000	25	0	0	0	0	0	92008000	93606000	69530000	92490000	99539000	0.0894346	0.0103116	0	0	0	0	0	6.48152e+07	9.06176e+07	6.90694e+07	1.00367e+08	1.02633e+08	0.0855006	0.0157392
BOVIN	tr|F1MMP5|F1MMP5_BOVIN	ITIH1	tr|F1MMP5|F1MMP5_BOVIN;sp|Q0VCM5|ITIH1_BOVIN;tr|B2RYM3|B2RYM3_RAT	tr|F1MMP5|F1MMP5_BOVIN;sp|Q0VCM5|ITIH1_BOVIN	Inter-alpha-trypsin inhibitor heavy chain H1 OS=Bos taurus GN=ITIH1 PE=4 SV=1;Inter-alpha-trypsin inhibitor heavy chain H1 OS=Bos taurus GN=ITIH1 PE=1 SV=1	3	21	32.7	101.24	906	0	76.999	2//0	0//0	1767600000	64	0	0	0	0	0	124960000	168840000	54437000	314360000	437350000	0.219989	0.13799	0	0	0	0	0	1.52236e+08	1.62345e+08	8.02507e+07	2.05119e+08	2.68941e+08	0.173778	0.062258
BOVIN	tr|F1MS32|F1MS32_BOVIN	APOD	tr|F1MS32|F1MS32_BOVIN;sp|Q32KY0|APOD_BOVIN;tr|M0R4S2|M0R4S2_RAT;sp|P23593|APOD_RAT	tr|F1MS32|F1MS32_BOVIN;sp|Q32KY0|APOD_BOVIN	Apolipoprotein D OS=Bos taurus GN=APOD PE=3 SV=2;Apolipoprotein D OS=Bos taurus GN=APOD PE=2 SV=1	4	5	34.4	21.4	189	0	9.1031	2//0	0//0	288630000	13	0	0	0	0	0	32164000	67641000	38974000	47978000	60573000	0.049466	0.0131556	0	0	0	0	0	4.25914e+07	1.0344e+08	4.89081e+07	3.80922e+07	9.15244e+07	0.0649112	0.0270786
BOVIN	sp|A2I7N1|SPA35_BOVIN	SERPINA3-5	sp|A2I7N1|SPA35_BOVIN;tr|A0A0A0MP89|A0A0A0MP89_BOVIN;sp|A6QPQ2|SPA38_BOVIN	sp|A2I7N1|SPA35_BOVIN	Serpin A3-5 OS=Bos taurus GN=SERPINA3-5 PE=3 SV=1	3	2	34.5	46.397	411	0	7.0169	2//0	0//0	441550000	8	0	0	0	0	0	41844000	22707000	28760000	69264000	88492000	0.0502134	0.0249603	0	0	0	0	0	5.00603e+07	3.32096e+07	4.5412e+07	1.54506e+08	1.6231e+08	0.0890996	0.0569107
BOVIN	tr|Q32PI4|Q32PI4_BOVIN	CFI	tr|Q32PI4|Q32PI4_BOVIN;tr|F1N4M7|F1N4M7_BOVIN	tr|Q32PI4|Q32PI4_BOVIN;tr|F1N4M7|F1N4M7_BOVIN	Complement factor I OS=Bos taurus GN=CFI PE=2 SV=1;Uncharacterized protein OS=Bos taurus GN=CFI PE=1 SV=2	2	14	27	68.932	618	0	56.012	5//0	5//0	612850000	40	0	0	0	0	0	70349000	94106000	53486000	136100000	146020000	0.100012	0.0360514	0	0	0	0	0	7.17399e+07	1.12304e+08	7.17793e+07	1.32249e+08	1.42702e+08	0.106155	0.0297339
BOVIN	tr|F1MTZ9|F1MTZ9_BOVIN	COMP	tr|F1MTZ9|F1MTZ9_BOVIN;sp|P35445|COMP_BOVIN;tr|M0RBU0|M0RBU0_RAT;sp|P35444|COMP_RAT;tr|A0A0G2JXN9|A0A0G2JXN9_RAT	tr|F1MTZ9|F1MTZ9_BOVIN;sp|P35445|COMP_BOVIN;tr|M0RBU0|M0RBU0_RAT;sp|P35444|COMP_RAT;tr|A0A0G2JXN9|A0A0G2JXN9_RAT	Cartilage oligomeric matrix protein OS=Bos taurus GN=COMP PE=1 SV=2;Cartilage oligomeric matrix protein OS=Bos taurus GN=COMP PE=1 SV=2;Cartilage oligomeric matrix protein OS=Rattus norvegicus GN=Comp PE=4 SV=1;Cartilage oligomeric matrix protein OS=Rattus	5	10	17.2	81.901	755	0	17.85	3//0	0//0	485110000	23	0	0	0	0	0	38293000	53296000	38743000	89869000	89457000	0.0619316	0.0232775	0	0	0	0	0	4.00187e+07	4.59267e+07	4.35541e+07	9.17204e+07	1.18619e+08	0.0679678	0.0315997
BOVIN	sp|Q05443|LUM_BOVIN	LUM	sp|Q05443|LUM_BOVIN	sp|Q05443|LUM_BOVIN	Lumican OS=Bos taurus GN=LUM PE=1 SV=1	1	4	15.8	38.756	342	0	7.5953	1//0	0//0	249340000	9	0	0	0	0	0	27341000	26727000	25180000	35218000	36063000	0.0301058	0.00458141	0	0	0	0	0	5.38163e+07	3.82667e+07	3.21981e+07	4.01005e+07	1.01251e+08	0.0531266	0.0250798
BOVIN	tr|A5PJ69|A5PJ69_BOVIN	SERPINA10	tr|A5PJ69|A5PJ69_BOVIN;sp|Q62975|ZPI_RAT	tr|A5PJ69|A5PJ69_BOVIN	SERPINA10 protein OS=Bos taurus GN=SERPINA10 PE=2 SV=1	2	5	17.3	51.988	452	0	13.894	5//0	5//0	173940000	9	0	0	0	0	0	34861000	23382000	0	0	19542000	0.015557	0.013666	0	0	0	0	0	6.88816e+07	3.72185e+07	1.3304e+07	4.68224e+07	3.15513e+07	0.0395556	0.0182839
BOVIN	tr|F1MMQ6|F1MMQ6_BOVIN	MYO5B	tr|F1MMQ6|F1MMQ6_BOVIN;tr|G3MZH3|G3MZH3_BOVIN;tr|A0A0G2K9S4|A0A0G2K9S4_RAT;tr|A0A0G2K9X3|A0A0G2K9X3_RAT;tr|A0A0G2K4Y7|A0A0G2K4Y7_RAT;sp|Q9QYF3|MYO5A_RAT;tr|F1MHT3|F1MHT3_BOVIN	tr|F1MMQ6|F1MMQ6_BOVIN;tr|G3MZH3|G3MZH3_BOVIN;tr|A0A0G2K9S4|A0A0G2K9S4_RAT;tr|A0A0G2K9X3|A0A0G2K9X3_RAT;tr|A0A0G2K4Y7|A0A0G2K4Y7_RAT;sp|Q9QYF3|MYO5A_RAT;tr|F1MHT3|F1MHT3_BOVIN	Uncharacterized protein OS=Bos taurus GN=MYO5B PE=4 SV=2;Uncharacterized protein OS=Bos taurus GN=MYO5A PE=4 SV=1;Unconventional myosin-Va OS=Rattus norvegicus GN=Myo5a PE=1 SV=1;Unconventional myosin-Va OS=Rattus norvegicus GN=Myo5a PE=1 SV=1;Unconvention	7	2	1	213.41	1845	0.0091656	0.93369	5//0	5//0	466750000	6	0	0	0	0	0	88425000	94927000	58463000	80981000	77252000	0.0800096	0.0123786	0	0	0	0	0	8.54207e+07	1.06822e+08	5.7311e+07	1.49345e+08	7.79659e+07	0.095373	0.0312886
BOVIN	tr|F1MYN5|F1MYN5_BOVIN	FBLN1	tr|F1MYN5|F1MYN5_BOVIN;tr|A5D7S8|A5D7S8_BOVIN;tr|D3ZQ25|D3ZQ25_RAT	tr|F1MYN5|F1MYN5_BOVIN;tr|A5D7S8|A5D7S8_BOVIN;tr|D3ZQ25|D3ZQ25_RAT	Fibulin-1 OS=Bos taurus GN=FBLN1 PE=3 SV=2;Fibulin-1 OS=Bos taurus GN=FBLN1 PE=2 SV=1;Fibulin-1 OS=Rattus norvegicus GN=Fbln1 PE=1 SV=1	3	4	7.5	77.486	706	0	11.406	5//0	5//0	207520000	6	0	0	0	0	0	13013000	11499000	5413400	27409000	75970000	0.0266609	0.0256887	0	0	0	0	0	3.49452e+07	1.90426e+07	1.50145e+07	5.52173e+07	1.01585e+08	0.0451609	0.0315599
BOVIN	tr|F1MTT3|F1MTT3_BOVIN	F12	tr|F1MTT3|F1MTT3_BOVIN;sp|P98140|FA12_BOVIN	tr|F1MTT3|F1MTT3_BOVIN;sp|P98140|FA12_BOVIN	Coagulation factor XII OS=Bos taurus GN=F12 PE=3 SV=1;Coagulation factor XII OS=Bos taurus GN=F12 PE=1 SV=2	2	2	5.7	67.235	612	0	4.0259	1//0	0//0	81719000	4	0	0	0	0	0	5811200	10175000	0	8737100	8125500	0.00656976	0.00357359	0	0	0	0	0	9.00856e+06	1.35727e+07	2.97155e+07	1.43456e+07	1.38446e+07	0.0160974	0.00707422
BOVIN	sp|Q3T0A3|CFAD_BOVIN	CFD	sp|Q3T0A3|CFAD_BOVIN;tr|G3N1I8|G3N1I8_BOVIN	sp|Q3T0A3|CFAD_BOVIN;tr|G3N1I8|G3N1I8_BOVIN	Complement factor D OS=Bos taurus GN=CFD PE=2 SV=1;Uncharacterized protein OS=Bos taurus PE=4 SV=1	2	4	20.5	27.878	259	0	6.2403	2//0	0//0	61600000	8	0	0	0	0	0	7240600	16628000	6778600	5167700	11830000	0.00952898	0.00418361	0	0	0	0	0	4.10729e+06	3.82073e+07	6.68694e+06	3.19792e+06	1.33685e+07	0.0131136	0.0130422
BOVIN	sp|P07224|PROS_BOVIN	PROS1	sp|P07224|PROS_BOVIN;tr|M0R5R0|M0R5R0_RAT;sp|P53813|PROS_RAT	sp|P07224|PROS_BOVIN	Vitamin K-dependent protein S OS=Bos taurus GN=PROS1 PE=1 SV=1	3	3	3.9	75.132	675	0	4.18	2//0	0//0	101890000	6	0	0	0	0	0	11119000	15029000	5883000	13636000	16779000	0.0124892	0.00378649	0	0	0	0	0	2.56291e+07	4.01956e+07	1.25414e+07	2.28812e+07	2.68293e+07	0.0256153	0.0088596
BOVIN	sp|Q28085|CFAH_BOVIN	CFH	sp|Q28085|CFAH_BOVIN;tr|F1MC45|F1MC45_BOVIN;tr|E1BFN5|E1BFN5_BOVIN;tr|G3X7F3|G3X7F3_BOVIN	sp|Q28085|CFAH_BOVIN;tr|F1MC45|F1MC45_BOVIN	Complement factor H OS=Bos taurus GN=CFH PE=1 SV=3;Uncharacterized protein OS=Bos taurus PE=4 SV=2	4	11	12.1	140.37	1236	0	29.891	2//0	0//0	250690000	23	0	0	0	0	0	5161200	50240000	3894000	32079000	83204000	0.0349156	0.0297399	0	0	0	0	0	2.03855e+07	4.6321e+07	1.71944e+07	4.47169e+07	7.00428e+07	0.0397321	0.0193351
BOVIN	sp|Q2KJ63|KLKB1_BOVIN	KLKB1	sp|Q2KJ63|KLKB1_BOVIN	sp|Q2KJ63|KLKB1_BOVIN	Plasma kallikrein OS=Bos taurus GN=KLKB1 PE=2 SV=1	1	3	5.5	70.993	636	0	7.5948	2//0	0//0	81076000	9	0	0	0	0	0	10474000	16708000	6731500	11558000	11110000	0.0113163	0.00319065	0	0	0	0	0	1.86498e+07	3.92948e+07	1.3976e+07	1.44042e+07	1.6569e+07	0.0205788	0.00950591
BOVIN	tr|F1N0K0|F1N0K0_BOVIN	COL11A1	tr|F1N0K0|F1N0K0_BOVIN;tr|Q863E4|Q863E4_BOVIN	tr|F1N0K0|F1N0K0_BOVIN	Collagen alpha-1(XI) chain OS=Bos taurus GN=COL11A1 PE=4 SV=2	2	3	2.4	182.35	1816	0	4.7305	5//0	5//0	90871000	6	0	0	0	0	0	0	19742000	14278000	13919000	16776000	0.012943	0.00679962	0	0	0	0	0	1.55239e+07	3.76185e+07	1.32492e+07	1.59443e+07	1.71042e+07	0.019888	0.00895313
BOVIN	sp|Q2KIT0|HP20_BOVIN		sp|Q2KIT0|HP20_BOVIN	sp|Q2KIT0|HP20_BOVIN	Protein HP-20 homolog OS=Bos taurus PE=2 SV=1	1	2	20.9	20.646	191	0	11.69	2//0	0//0	175460000	10	0	0	0	0	0	0	35457000	18971000	44331000	40836000	0.027919	0.0164473	0	0	0	0	0	5.00569e+06	8.70865e+07	1.84606e+07	4.38114e+07	4.06413e+07	0.0390011	0.0279844
BOVIN	tr|E1BI82|E1BI82_BOVIN	LOC525947	tr|E1BI82|E1BI82_BOVIN;tr|Q2HJF0|Q2HJF0_BOVIN;tr|Q7TP83|Q7TP83_RAT;tr|E9PST1|E9PST1_RAT;tr|Q6QI47|Q6QI47_RAT;tr|A0A0G2K896|A0A0G2K896_RAT	tr|E1BI82|E1BI82_BOVIN;tr|Q2HJF0|Q2HJF0_BOVIN	Uncharacterized protein OS=Bos taurus GN=LOC525947 PE=4 SV=2;Serotransferrin-like OS=Bos taurus GN=LOC525947 PE=2 SV=1	6	12	31.4	69.148	622	0	35.424	5//0	5//0	518980000	31	0	0	0	0	0	84223000	82163000	0	65024000	110020000	0.068286	0.0370457	0	0	0	0	0	7.52993e+07	1.0364e+08	1.87587e+07	6.36406e+07	8.44396e+07	0.0691557	0.028393
BOVIN	tr|Q2KIF2|Q2KIF2_BOVIN	LRG1	tr|Q2KIF2|Q2KIF2_BOVIN	tr|Q2KIF2|Q2KIF2_BOVIN	Leucine-rich alpha-2-glycoprotein 1 OS=Bos taurus GN=LRG1 PE=2 SV=1	1	5	20.2	38.348	346	0	14.399	5//0	5//0	215590000	12	0	0	0	0	0	7304700	5260800	0	26430000	119590000	0.0317171	0.0448363	0	0	0	0	0	1.29412e+07	1.12262e+07	1.12626e+07	8.24309e+07	9.47104e+07	0.0425143	0.0378099
BOVIN	tr|F1MER7|F1MER7_BOVIN	HSPG2	tr|F1MER7|F1MER7_BOVIN	tr|F1MER7|F1MER7_BOVIN	Uncharacterized protein OS=Bos taurus GN=HSPG2 PE=4 SV=1	1	4	1.5	466.02	4374	0	8.6513	5//0	5//0	102230000	9	0	0	0	0	0	12653000	29388000	8382900	17258000	12020000	0.0159404	0.007292	0	0	0	0	0	7.14949e+06	7.65724e+06	1.33654e+07	4.27542e+07	3.64025e+07	0.0214658	0.0150834
BOVIN	sp|Q8SPJ1|PLAK_BOVIN	JUP	sp|Q8SPJ1|PLAK_BOVIN;tr|P70565|P70565_RAT;sp|Q6P0K8|PLAK_RAT;tr|B6DMG1|B6DMG1_RAT;tr|A0A0G2JT93|A0A0G2JT93_RAT;sp|Q9WU82|CTNB1_RAT;sp|Q0VCX4|CTNB1_BOVIN	sp|Q8SPJ1|PLAK_BOVIN;tr|P70565|P70565_RAT;sp|Q6P0K8|PLAK_RAT	Junction plakoglobin OS=Bos taurus GN=JUP PE=2 SV=1;Plakoglobin OS=Rattus norvegicus GN=Jup PE=2 SV=1;Junction plakoglobin OS=Rattus norvegicus GN=Jup PE=1 SV=1	7	10	17	81.82	745	0	19.677	2//0	0//0	282230000	13	0	0	0	0	0	2958400	10871000	4875400	0	159930000	0.035727	0.0622033	0	0	0	0	0	1.01733e+07	3.98265e+07	3.16717e+07	1.39736e+07	1.15278e+08	0.0421845	0.0381556
BOVIN	tr|E1BGI2|E1BGI2_BOVIN	CEP170	tr|E1BGI2|E1BGI2_BOVIN	tr|E1BGI2|E1BGI2_BOVIN	Uncharacterized protein OS=Bos taurus GN=CEP170 PE=4 SV=2	1	2	0.6	175.16	1585	0.0035507	1.6169	5//0	5//0	211860000	5	0	0	0	0	0	58593000	59385000	0	0	0	0.0235956	0.0288997	0	0	0	0	0	6.28488e+07	7.7661e+07	4.23321e+07	5.06535e+07	7.20895e+06	0.0481409	0.023678
BOVIN	sp|Q7SIH1|A2MG_BOVIN	A2M	sp|Q7SIH1|A2MG_BOVIN;tr|R9QSM8|R9QSM8_BOVIN;tr|K4JBR5|K4JBR5_BOVIN;tr|K4JF16|K4JF16_BOVIN;tr|K4JDT2|K4JDT2_BOVIN;tr|K4JR88|K4JR88_BOVIN;tr|K4JR81|K4JR81_BOVIN;tr|K4JDS3|K4JDS3_BOVIN;tr|K4JBS4|K4JBS4_BOVIN;tr|K4JBR9|K4JBR9_BOVIN;tr|K4JR71|K4JR71_BOVIN;tr|K4JBA2|K4JBA2_BOVIN;tr|K4JBT0|K4JBT0_BOVIN;tr|K4JF13|K4JF13_BOVIN;tr|K4JDS8|K4JDS8_BOVIN;tr|M0R9G2|M0R9G2_RAT;sp|P06238|A2MG_RAT;tr|Q5FX35|Q5FX35…	sp|Q7SIH1|A2MG_BOVIN;tr|R9QSM8|R9QSM8_BOVIN;tr|K4JBR5|K4JBR5_BOVIN;tr|K4JF16|K4JF16_BOVIN;tr|K4JDT2|K4JDT2_BOVIN	Alpha-2-macroglobulin OS=Bos taurus GN=A2M PE=1 SV=2;Alpha-2-macroglobulin OS=Bos taurus GN=A2M PE=2 SV=1;Alpha-2-macroglobulin variant 1 OS=Bos taurus GN=A2M PE=2 SV=1;Alpha-2-macroglobulin variant 23 OS=Bos taurus GN=A2M PE=2 SV=1;Alpha-2-macroglobulin v	18	26	26.6	167.57	1510	0	118.04	3//0	0//0	1006900000	38	0	0	0	0	0	5353900	0	0	16598000	628280000	0.130046	0.249191	0	0	0	0	0	1.4389e+07	2.63264e+07	1.57105e+07	4.25343e+07	2.73825e+08	0.074557	0.100142
BOVIN	tr|F1MVK1|F1MVK1_BOVIN		tr|F1MVK1|F1MVK1_BOVIN	tr|F1MVK1|F1MVK1_BOVIN	Uncharacterized protein OS=Bos taurus PE=4 SV=2	1	3	15.6	173.97	1580	0	13.86	5//0	5//0	89902000	7	0	0	0	0	0	15959000	12305000	0	14738000	15864000	0.0117732	0.00603219	0	0	0	0	0	2.35835e+07	2.56139e+07	7.61691e+06	2.19984e+07	2.5853e+07	0.0209332	0.00680582
BOVIN	tr|Q05B55|Q05B55_BOVIN	IGK	tr|Q05B55|Q05B55_BOVIN;tr|F1MZ96|F1MZ96_BOVIN;tr|F1MH40|F1MH40_BOVIN;tr|B0JYP6|B0JYP6_BOVIN	tr|Q05B55|Q05B55_BOVIN;tr|F1MZ96|F1MZ96_BOVIN;tr|F1MH40|F1MH40_BOVIN;tr|B0JYP6|B0JYP6_BOVIN	IGK protein OS=Bos taurus GN=IGK PE=2 SV=1;Uncharacterized protein OS=Bos taurus PE=1 SV=2;Uncharacterized protein OS=Bos taurus PE=1 SV=2;IGK protein OS=Bos taurus GN=IGK PE=2 SV=1	4	7	27.9	26.59	240	0	26.421	5//0	5//0	227950000	5	0	0	0	0	0	0	26265000	0	0	136140000	0.032481	0.0528183	0	0	0	0	0	5.52133e+06	2.43858e+07	8.72364e+06	5.46296e+07	1.14787e+08	0.0416096	0.0405093
BOVIN	tr|Q95ND8|Q95ND8_BOVIN	col1A1	tr|Q95ND8|Q95ND8_BOVIN;sp|P02454|CO1A1_RAT;sp|P02453|CO1A1_BOVIN;tr|A0A068F650|A0A068F650_RAT;tr|Q862S4|Q862S4_BOVIN;tr|Q862R9|Q862R9_BOVIN	tr|Q95ND8|Q95ND8_BOVIN;sp|P02454|CO1A1_RAT;sp|P02453|CO1A1_BOVIN;tr|A0A068F650|A0A068F650_RAT	Pro alpha 1(I) collagen (Fragment) OS=Bos taurus GN=col1A1 PE=4 SV=1;Collagen alpha-1(I) chain OS=Rattus norvegicus GN=Col1a1 PE=1 SV=5;Collagen alpha-1(I) chain OS=Bos taurus GN=COL1A1 PE=1 SV=3;Type I-alpha 1 collagen (Fragment) OS=Rattus norvegicus GN=C	6	4	18.8	31.698	287	0	12.79	3//0	0//0	134650000	6	0	0	0	0	0	47197000	54445000	0	0	21500000	0.0246284	0.0228966	0	0	0	0	0	5.4347e+07	6.55419e+07	1.31973e+07	4.14441e+06	3.51545e+07	0.034477	0.0233803
BOVIN	tr|F1MLW8|F1MLW8_BOVIN		tr|F1MLW8|F1MLW8_BOVIN	tr|F1MLW8|F1MLW8_BOVIN	Uncharacterized protein OS=Bos taurus PE=4 SV=2	1	2	15.5	24.623	233	0.00066379	2.6989	5//0	5//0	99602000	6	0	0	0	0	0	0	22084000	0	28953000	28917000	0.0159908	0.0132939	0	0	0	0	0	4.60976e+06	1.84568e+07	2.74267e+06	1.85214e+07	6.58119e+07	0.0220285	0.0228797
BOVIN	tr|E1BCW0|E1BCW0_BOVIN	HGFAC	tr|E1BCW0|E1BCW0_BOVIN	tr|E1BCW0|E1BCW0_BOVIN	Uncharacterized protein OS=Bos taurus GN=HGFAC PE=3 SV=2	1	2	10.8	32.745	297	0	6.871	5//0	5//0	74902000	5	0	0	0	0	0	0	0	7139400	19291000	20061000	0.00929828	0.00886868	0	0	0	0	0	1.05282e+07	1.13642e+07	1.42462e+07	2.99832e+07	3.28941e+07	0.0198032	0.00962422
BOVIN	tr|H2CNR1|H2CNR1_BOVIN	PGLYRP1	tr|H2CNR1|H2CNR1_BOVIN;sp|Q8SPP7|PGRP1_BOVIN	tr|H2CNR1|H2CNR1_BOVIN;sp|Q8SPP7|PGRP1_BOVIN	Peptidoglycan-recognition protein OS=Bos taurus GN=PGLYRP1 PE=3 SV=1;Peptidoglycan recognition protein 1 OS=Bos taurus GN=PGLYRP1 PE=1 SV=1	2	2	17.9	21.037	190	0	5.5323	2//0	0//0	49255000	5	0	0	0	0	0	0	0	9748600	18387000	0	0.00562712	0.00741343	0	0	0	0	0	4.41525e+06	1.96264e+07	1.0736e+07	2.15761e+07	1.87171e+06	0.0116451	0.00788596
BOVIN	sp|Q2KIG3|CBPB2_BOVIN	CPB2	sp|Q2KIG3|CBPB2_BOVIN	sp|Q2KIG3|CBPB2_BOVIN	Carboxypeptidase B2 OS=Bos taurus GN=CPB2 PE=1 SV=1	1	3	8.3	48.821	423	0	5.1583	2//0	0//0	77023000	6	0	0	0	0	0	14678000	0	0	14422000	15358000	0.0088916	0.0072664	0	0	0	0	0	1.41582e+07	8.88105e+06	8.81291e+06	3.57728e+07	2.95606e+07	0.0194371	0.0111491
BOVIN	tr|E1B726|E1B726_BOVIN	PLG	tr|E1B726|E1B726_BOVIN;tr|A7E350|A7E350_BOVIN	tr|E1B726|E1B726_BOVIN;tr|A7E350|A7E350_BOVIN	Plasminogen OS=Bos taurus GN=PLG PE=3 SV=2;PLG protein OS=Bos taurus GN=PLG PE=2 SV=1	2	2	67.1	91.242	812	0	4.4557	5//0	5//0	67883000	4	0	0	0	0	0	0	15993000	14159000	12121000	0	0.0084546	0.007011	0	0	0	0	0	7.50924e+06	3.23553e+07	2.26509e+07	1.39205e+07	5.34592e+06	0.0163564	0.0100102
BOVIN	tr|Q08E14|Q08E14_BOVIN	COL3A1	tr|Q08E14|Q08E14_BOVIN;tr|F1MXS8|F1MXS8_BOVIN	tr|Q08E14|Q08E14_BOVIN;tr|F1MXS8|F1MXS8_BOVIN	Collagen, type III, alpha 1 OS=Bos taurus GN=COL3A1 PE=2 SV=1;Collagen alpha-1(III) chain OS=Bos taurus GN=COL3A1 PE=4 SV=2	2	3	2.3	138.44	1466	0	4.1223	5//0	5//0	51279000	7	0	0	0	0	0	14955000	0	12411000	0	18755000	0.0092242	0.00779751	0	0	0	0	0	2.79752e+07	3.13566e+06	8.87168e+06	4.08461e+06	1.38024e+07	0.0115739	0.00903953
BOVIN	tr|F1MI18|F1MI18_BOVIN		tr|F1MI18|F1MI18_BOVIN;tr|F1MJK3|F1MJK3_BOVIN	tr|F1MI18|F1MI18_BOVIN;tr|F1MJK3|F1MJK3_BOVIN	Uncharacterized protein OS=Bos taurus PE=4 SV=2;Uncharacterized protein OS=Bos taurus PE=4 SV=2	2	7	7.2	165.76	1478	0	9.9272	5//0	5//0	56923000	6	0	0	0	0	0	0	0	0	0	24259000	0.0048518	0.0097036	0	0	0	0	0	3.12038e+07	1.58645e+06	2.71323e+06	2.84842e+06	3.27814e+07	0.0142267	0.014521
BOVIN	sp|Q27967|SPP24_BOVIN	SPP2	sp|Q27967|SPP24_BOVIN	sp|Q27967|SPP24_BOVIN	Secreted phosphoprotein 24 OS=Bos taurus GN=SPP2 PE=1 SV=2	1	3	18.7	23.134	203	0	8.2899	2//0	0//0	183490000	3	0	0	0	0	0	0	10005000	0	0	0	0.002001	0.004002	0	0	0	0	0	0	1.67162e+07	1.32263e+08	0	0	0.0297959	0.0516411
BOVIN	sp|Q95M17|CHIA_BOVIN	CHIA	sp|Q95M17|CHIA_BOVIN;tr|F1MH27|F1MH27_BOVIN	sp|Q95M17|CHIA_BOVIN;tr|F1MH27|F1MH27_BOVIN	Acidic mammalian chitinase OS=Bos taurus GN=CHIA PE=1 SV=1;Acidic mammalian chitinase OS=Bos taurus GN=CHIA PE=3 SV=1	2	3	7.2	52.129	472	0	3.8811	2//0	0//0	50272000	1	0	0	0	0	0	0	0	0	0	27126000	0.0054252	0.0108504	0	0	0	0	0	2.06883e+06	5.14639e+06	5.57196e+06	7.98122e+06	4.14867e+07	0.012451	0.0146391
BOVIN	tr|E1BI98|E1BI98_BOVIN	COL6A1	tr|E1BI98|E1BI98_BOVIN	tr|E1BI98|E1BI98_BOVIN	Uncharacterized protein OS=Bos taurus GN=COL6A1 PE=1 SV=1	1	2	2.4	108.67	1027	0	4.4333	5//0	5//0	33607000	1	0	0	0	0	0	15993000	0	0	0	0	0.0031986	0.0063972	0	0	0	0	0	2.63181e+07	1.24682e+07	0	0	0	0.00775726	0.0104616
BOVIN	sp|P02465|CO1A2_BOVIN	COL1A2	sp|P02465|CO1A2_BOVIN	sp|P02465|CO1A2_BOVIN	Collagen alpha-2(I) chain OS=Bos taurus GN=COL1A2 PE=1 SV=2	1	2	2.5	129.06	1364	0	7.4414	3//0	0//0	26628000	2	0	0	0	0	0	0	0	0	0	14545000	0.002909	0.005818	0	0	0	0	0	0	1.2576e+07	0	0	1.70476e+07	0.00592473	0.00739278
BOVIN	tr|G5E5V0|G5E5V0_BOVIN	CPN1	tr|G5E5V0|G5E5V0_BOVIN;sp|Q2KJ83|CBPN_BOVIN	tr|G5E5V0|G5E5V0_BOVIN;sp|Q2KJ83|CBPN_BOVIN	Carboxypeptidase N catalytic chain OS=Bos taurus GN=CPN1 PE=4 SV=1;Carboxypeptidase N catalytic chain OS=Bos taurus GN=CPN1 PE=2 SV=1	2	2	2.4	52.634	462	0.0016281	1.9993	2//0	0//0	293020000	2	0	0	0	0	0	166590000	0	0	0	0	0.033318	0.066636	0	0	0	0	0	3.17219e+08	0	0	0	0	0.0634438	0.126888
BOVIN	tr|F1N7I1|F1N7I1_BOVIN	ZBTB9	tr|F1N7I1|F1N7I1_BOVIN;tr|Q6MGD2|Q6MGD2_RAT	tr|F1N7I1|F1N7I1_BOVIN;tr|Q6MGD2|Q6MGD2_RAT	Uncharacterized protein OS=Bos taurus GN=ZBTB9 PE=4 SV=2;Protein Zbtb9 OS=Rattus norvegicus GN=Zbtb9 PE=2 SV=1	2	2	7.4	49.333	461	0.00066181	2.5518	5//0	5//0	123680000	2	0	0	0	0	0	79952000	0	0	0	0	0.0159904	0.0319808	0	0	0	0	0	1.33894e+08	0	0	0	0	0.0267787	0.0535574
BOVIN	tr|E9RHW1|E9RHW1_BOVIN	HSPB1	tr|E9RHW1|E9RHW1_BOVIN;sp|Q3T149|HSPB1_BOVIN;tr|E1BEL7|E1BEL7_BOVIN;tr|G3X7S2|G3X7S2_BOVIN;tr|Q58DP7|Q58DP7_BOVIN;tr|G3V913|G3V913_RAT;sp|P42930|HSPB1_RAT	tr|E9RHW1|E9RHW1_BOVIN;sp|Q3T149|HSPB1_BOVIN;tr|E1BEL7|E1BEL7_BOVIN;tr|G3X7S2|G3X7S2_BOVIN;tr|Q58DP7|Q58DP7_BOVIN;tr|G3V913|G3V913_RAT;sp|P42930|HSPB1_RAT	Heat shock 27kDa protein 1 OS=Bos taurus GN=HSPB1 PE=2 SV=1;Heat shock protein beta-1 OS=Bos taurus GN=HSPB1 PE=2 SV=1;Heat shock protein beta-1 OS=Bos taurus GN=HSPB1 PE=1 SV=2;Heat shock protein beta-1 OS=Bos taurus GN=HSPB1 PE=1 SV=1;Heat shock 27kDa pr	7	2	11.4	22.393	201	0	3.0998	3//0	0//0	16051000	2	0	0	0	0	0	0	0	0	0	10671000	0.0021342	0.0042684	0	0	0	0	0	0	0	0	0	1.58627e+07	0.00317254	0.00634507
BOVIN	sp|P02663|CASA2_BOVIN	CSN1S2	sp|P02663|CASA2_BOVIN;CON__sp|P02663|CASA2_BOVIN	sp|P02663|CASA2_BOVIN;CON__sp|P02663|CASA2_BOVIN	Alpha-S2-casein OS=Bos taurus GN=CSN1S2 PE=1 SV=2;	2	2	9.5	26.018	222	0.00066423	2.7144	1//0	0//0	12140000	2	0	0	0	0	0	0	12910000	0	0	0	0.002582	0.005164	0	0	0	0	0	0	1.62805e+07	0	0	0	0.00325611	0.00651221
BOVIN	tr|A6QPX7|A6QPX7_BOVIN	FGB	tr|A6QPX7|A6QPX7_BOVIN;sp|P02676|FIBB_BOVIN;tr|F1MAV0|F1MAV0_BOVIN;sp|P14480|FIBB_RAT;sp|P14480-2|FIBB_RAT	tr|A6QPX7|A6QPX7_BOVIN;sp|P02676|FIBB_BOVIN;tr|F1MAV0|F1MAV0_BOVIN;sp|P14480|FIBB_RAT;sp|P14480-2|FIBB_RAT	FGB protein (Fragment) OS=Bos taurus GN=FGB PE=2 SV=1;Fibrinogen beta chain OS=Bos taurus GN=FGB PE=1 SV=2;Fibrinogen beta chain OS=Bos taurus GN=FGB PE=1 SV=2;Fibrinogen beta chain OS=Rattus norvegicus GN=Fgb PE=1 SV=4;Isoform 2 of Fibrinogen beta chain O	5	2	6.1	37.931	330	0.0016228	1.8892	3//0	0//0	17386000	2	0	0	0	0	0	0	0	0	0	15191000	0.0030382	0.0060764	0	0	0	0	0	0	0	0	0	1.71823e+07	0.00343647	0.00687293
BOVIN	tr|F1N076|F1N076_BOVIN	CP	tr|F1N076|F1N076_BOVIN;tr|Q32P72|Q32P72_BOVIN	tr|F1N076|F1N076_BOVIN	Uncharacterized protein OS=Bos taurus GN=CP PE=1 SV=2	2	4	5.2	123.81	1085	0	7.786	5//0	5//0	37006000	3	0	0	0	0	0	0	0	0	0	24602000	0.0049204	0.0098408	0	0	0	0	0	0	0	0	0	2.958e+07	0.005916	0.011832
RAT	sp|Q9Z0V5|PRDX4_RAT	Prdx4	sp|Q9Z0V5|PRDX4_RAT;sp|Q9BGI2|PRDX4_BOVIN;tr|Q9BGI4|Q9BGI4_BOVIN;sp|Q5E947|PRDX1_BOVIN	sp|Q9Z0V5|PRDX4_RAT;sp|Q9BGI2|PRDX4_BOVIN	Peroxiredoxin-4 OS=Rattus norvegicus GN=Prdx4 PE=2 SV=1;Peroxiredoxin-4 OS=Bos taurus GN=PRDX4 PE=2 SV=1	4	2	11	31.007	273	0	15.164	3//0	0//0	87996000000	123	21124000000	23784000000	17882000000	24515000000	25422000000	856650000	997540000	1939600000	2309400000	1881300000	1.5969	0.568012	1.59958e+10	1.61349e+10	1.5174e+10	1.47203e+10	1.44616e+10	2.10659e+09	1.90774e+09	2.37117e+09	2.06779e+09	2.10681e+09	2.11202	0.148932
RAT	tr|A0A0G2K793|A0A0G2K793_RAT	Hsp90ab1	tr|A0A0G2K793|A0A0G2K793_RAT;sp|P34058|HS90B_RAT;sp|Q76LV1|HS90B_BOVIN;tr|G5E507|G5E507_BOVIN;tr|Q865A1|Q865A1_BOVIN;tr|G3N2V5|G3N2V5_BOVIN;tr|Q6B437|Q6B437_RAT;tr|Q3T007|Q3T007_BOVIN;tr|A7E3E1|A7E3E1_BOVIN	tr|A0A0G2K793|A0A0G2K793_RAT;sp|P34058|HS90B_RAT;sp|Q76LV1|HS90B_BOVIN;tr|G5E507|G5E507_BOVIN;tr|Q865A1|Q865A1_BOVIN	Heat shock protein HSP 90-beta OS=Rattus norvegicus GN=Hsp90ab1 PE=1 SV=1;Heat shock protein HSP 90-beta OS=Rattus norvegicus GN=Hsp90ab1 PE=1 SV=4;Heat shock protein HSP 90-beta OS=Bos taurus GN=HSP90AB1 PE=2 SV=3;Uncharacterized protein OS=Bos taurus PE=	9	14	15.9	80.021	694	0	162.54	3//0	0//0	154680000000	323	25784000000	29522000000	27638000000	41131000000	30473000000	2912600000	3634500000	3390500000	4120400000	3602500000	3.5321	0.391247	1.92754e+10	1.65169e+10	1.78062e+10	2.00649e+10	1.37403e+10	4.16287e+09	4.47696e+09	7.39123e+09	4.04367e+09	3.54967e+09	4.72488	1.36616
RAT	sp|Q6P9T8|TBB4B_RAT	Tubb4b	sp|Q6P9T8|TBB4B_RAT;sp|Q3MHM5|TBB4B_BOVIN;tr|G3V7C6|G3V7C6_RAT;tr|B4F7C2|B4F7C2_RAT;sp|Q3ZBU7|TBB4A_BOVIN	sp|Q6P9T8|TBB4B_RAT;sp|Q3MHM5|TBB4B_BOVIN;tr|G3V7C6|G3V7C6_RAT;tr|B4F7C2|B4F7C2_RAT;sp|Q3ZBU7|TBB4A_BOVIN	Tubulin beta-4B chain OS=Rattus norvegicus GN=Tubb4b PE=1 SV=1;Tubulin beta-4B chain OS=Bos taurus GN=TUBB4B PE=2 SV=1;Tubulin beta-4B chain OS=Rattus norvegicus GN=Tubb4b PE=1 SV=2;Protein Tubb4a OS=Rattus norvegicus GN=Tubb4a PE=1 SV=1;Tubulin beta-4A ch	5	4	51.7	49.8	445	0	113.45	2//0	0//0	42494000000	140	10317000000	10797000000	9543200000	7231300000	10499000000	784210000	932970000	566640000	469780000	511040000	0.652928	0.177076	7.97238e+09	7.03991e+09	7.30737e+09	8.29945e+09	6.3859e+09	1.16638e+09	1.64445e+09	1.16152e+09	8.12299e+08	7.88516e+08	1.11463	0.310916
RAT	tr|Q6SA19|Q6SA19_RAT	LOC500959	tr|Q6SA19|Q6SA19_RAT;sp|Q5E956|TPIS_BOVIN;sp|P48500|TPIS_RAT;tr|A0A0G2JWU1|A0A0G2JWU1_RAT;tr|A0A0G2JWJ4|A0A0G2JWJ4_RAT	tr|Q6SA19|Q6SA19_RAT;sp|Q5E956|TPIS_BOVIN;sp|P48500|TPIS_RAT;tr|A0A0G2JWU1|A0A0G2JWU1_RAT;tr|A0A0G2JWJ4|A0A0G2JWJ4_RAT	Triosephosphate isomerase OS=Rattus norvegicus GN=LOC500959 PE=2 SV=1;Triosephosphate isomerase OS=Bos taurus GN=TPI1 PE=2 SV=3;Triosephosphate isomerase OS=Rattus norvegicus GN=Tpi1 PE=1 SV=2;Triosephosphate isomerase OS=Rattus norvegicus GN=LOC500959 PE=	5	2	11.2	26.867	249	0	7.4029	3//0	0//0	32628000000	105	6692100000	7578800000	9602200000	8278500000	8080500000	658650000	653520000	830560000	702330000	641650000	0.697342	0.0697007	5.89236e+09	5.04352e+09	6.35455e+09	5.7829e+09	4.97126e+09	7.94831e+08	1.07107e+09	9.57025e+08	8.78126e+08	7.55822e+08	0.891375	0.113553
RAT	tr|V9GZ85|V9GZ85_RAT	Actg1	tr|V9GZ85|V9GZ85_RAT;sp|P63259|ACTG_RAT;sp|P63258|ACTG_BOVIN;sp|P60712|ACTB_BOVIN;sp|P60711|ACTB_RAT;tr|A0A0G2K3K2|A0A0G2K3K2_RAT;tr|F1MRD0|F1MRD0_BOVIN;tr|A1Z0K8|A1Z0K8_RAT;tr|Q862P9|Q862P9_BOVIN;tr|Q99NC6|Q99NC6_RAT;tr|A0A068F1Y2|A0A068F1Y2_RAT;tr|Q9TTW4|Q9TTW4_BOVIN;tr|Q2QJG3|Q2QJG3_BOVIN;tr|H6S1N4|H6S1N4_BOVIN;tr|Q9JLX9|Q9JLX9_RAT;tr|Q63030|Q63030_RAT;tr|A0A068Y343|A0A068Y343_ECHMU	tr|V9GZ85|V9GZ85_RAT;sp|P63259|ACTG_RAT;sp|P63258|ACTG_BOVIN;sp|P60712|ACTB_BOVIN;sp|P60711|ACTB_RAT;tr|A0A0G2K3K2|A0A0G2K3K2_RAT;tr|F1MRD0|F1MRD0_BOVIN;tr|A1Z0K8|A1Z0K8_RAT	Actin, cytoplasmic 2 OS=Rattus norvegicus GN=Actg1 PE=3 SV=2;Actin, cytoplasmic 2 OS=Rattus norvegicus GN=Actg1 PE=1 SV=1;Actin, cytoplasmic 2 OS=Bos taurus GN=ACTG1 PE=1 SV=1;Actin, cytoplasmic 1 OS=Bos taurus GN=ACTB PE=1 SV=1;Actin, cytoplasmic 1 OS=Rat	17	5	77.9	41.792	375	0	30.104	4//0	0//0	9439300000	89	1282200000	1342100000	1206800000	1549000000	1694400000	241540000	391720000	567880000	627420000	548030000	0.475318	0.14045	1.13833e+09	1.00219e+09	9.78006e+08	1.20589e+09	1.31027e+09	3.88909e+08	6.06767e+08	8.90667e+08	6.72563e+08	7.33517e+08	0.658485	0.164367
RAT	sp|P04797|G3P_RAT	Gapdh	sp|P04797|G3P_RAT;tr|Q0QEU1|Q0QEU1_RAT;tr|M0R660|M0R660_RAT;tr|M0R590|M0R590_RAT;tr|D3ZGY4|D3ZGY4_RAT;tr|Q0QES8|Q0QES8_BOVIN;tr|Q712W6|Q712W6_BOVIN;sp|P10096|G3P_BOVIN;tr|A0A0G2K8S2|A0A0G2K8S2_RAT;tr|E9PTN6|E9PTN6_RAT;tr|E9PTV9|E9PTV9_RAT;tr|F1M2N4|F1M2N4_RAT;tr|B1WBQ8|B1WBQ8_RAT;sp|Q9ESV6|G3PT_RAT;tr|A0A0G2K7M1|A0A0G2K7M1_RAT;sp|Q2KJE5|G3PT_BOVIN;tr|Q4H0Z3|Q4H0Z3_BOVIN;tr|D3ZEN2|D3ZEN2_RAT;tr|Q8…	sp|P04797|G3P_RAT;tr|Q0QEU1|Q0QEU1_RAT;tr|M0R660|M0R660_RAT;tr|M0R590|M0R590_RAT;tr|D3ZGY4|D3ZGY4_RAT;tr|Q0QES8|Q0QES8_BOVIN;tr|Q712W6|Q712W6_BOVIN;sp|P10096|G3P_BOVIN	Glyceraldehyde-3-phosphate dehydrogenase OS=Rattus norvegicus GN=Gapdh PE=1 SV=3;Glyceraldehyde-3-phosphate dehydrogenase (Fragment) OS=Rattus norvegicus GN=GAPDH PE=2 SV=1;Glyceraldehyde-3-phosphate dehydrogenase OS=Rattus norvegicus PE=1 SV=1;Glyceraldeh	31	11	54.1	35.828	333	0	50.222	2//0	0//0	11103000000	106	922060000	1527900000	1107300000	1110500000	1534300000	1181900000	933800000	1046300000	1129500000	1299500000	1.1182	0.123473	7.42615e+08	1.07391e+09	5.10685e+08	6.71886e+08	6.55733e+08	1.5635e+09	4.37942e+08	1.33345e+09	1.43864e+09	1.66419e+09	1.28754	0.439266
RAT	tr|D3ZRN3|D3ZRN3_RAT	Actbl2	tr|D3ZRN3|D3ZRN3_RAT	tr|D3ZRN3|D3ZRN3_RAT	Protein Actbl2 OS=Rattus norvegicus GN=Actbl2 PE=1 SV=1	1	2	38	41.963	376	0	5.9449	5//0	5//0	27088000000	19	12249000000	8511000000	6478700000	1345400000	3959200000	0	71709000	145620000	0	0	0.0434658	0.0581395	2.03307e+10	6.05883e+09	2.90175e+08	6.0217e+08	5.26515e+07	1.3085e+06	3.46418e+07	3.70376e+08	4.07174e+06	5.58791e+06	0.0831971	0.144096
RAT	sp|Q00715|H2B1_RAT		sp|Q00715|H2B1_RAT;tr|Q32S29|Q32S29_BOVIN;tr|Q2KII5|Q2KII5_BOVIN;tr|M0R4L7|M0R4L7_RAT;tr|G3V9C7|G3V9C7_RAT;tr|G3V8B3|G3V8B3_RAT;tr|F2Z4F9|F2Z4F9_BOVIN;tr|F2Z4E8|F2Z4E8_BOVIN;tr|F1MUD2|F1MUD2_BOVIN;tr|D3ZWM5|D3ZWM5_RAT;tr|A0A0G2JXE0|A0A0G2JXE0_RAT;sp|Q2M2T1|H2B1K_BOVIN;sp|P62808|H2B1_BOVIN;tr|D3ZNH4|D3ZNH4_RAT;tr|A0A0G2JXI9|A0A0G2JXI9_RAT;tr|D3ZLY9|D3ZLY9_RAT;tr|G3N068|G3N068_BOVIN;sp|Q32L48|H2B1N…	sp|Q00715|H2B1_RAT;tr|Q32S29|Q32S29_BOVIN;tr|Q2KII5|Q2KII5_BOVIN;tr|M0R4L7|M0R4L7_RAT;tr|G3V9C7|G3V9C7_RAT;tr|G3V8B3|G3V8B3_RAT;tr|F2Z4F9|F2Z4F9_BOVIN;tr|F2Z4E8|F2Z4E8_BOVIN;tr|F1MUD2|F1MUD2_BOVIN;tr|D3ZWM5|D3ZWM5_RAT;tr|A0A0G2JXE0|A0A0G2JXE0_RAT;sp|Q2M2T1|H2B1K_BOVIN;sp|P62808|H2B1_BOVIN;tr|D3ZNH4|D3ZNH4_RAT;tr|A0A0G2JXI9|A0A0G2JXI9_RAT;tr|D3ZLY9|D3ZLY9_RAT;tr|G3N068|G3N068_BOVIN;sp|Q32L48|H2B1N…	Histone H2B type 1 OS=Rattus norvegicus PE=1 SV=2;Histone H2B OS=Bos taurus GN=H2B PE=3 SV=1;Histone H2B OS=Bos taurus GN=HIST1H2BI PE=2 SV=1;Histone H2B OS=Rattus norvegicus GN=Hist1h2bl PE=3 SV=1;Histone H2B OS=Rattus norvegicus GN=Hist1h2bk PE=3 SV=1;Hi	69	3	41.6	13.99	125	0	11.863	4//0	0//0	1419600000	25	268910000	386840000	259150000	306050000	729570000	0	0	0	0	0	0	0	1.78362e+08	2.6655e+08	1.27561e+08	1.72288e+08	5.79422e+08	0	0	0	0	0	0	0
RAT	tr|Q6IRK8|Q6IRK8_RAT	Sptan1	tr|Q6IRK8|Q6IRK8_RAT;tr|E9PSZ3|E9PSZ3_RAT;sp|P16086|SPTN1_RAT;tr|A0A0G2K1E7|A0A0G2K1E7_RAT;tr|A0A0G2JZ69|A0A0G2JZ69_RAT;tr|C9EH87|C9EH87_RAT;tr|A0A0G2K1Y8|A0A0G2K1Y8_RAT;tr|E1BFB0|E1BFB0_BOVIN;tr|Q63363|Q63363_RAT	tr|Q6IRK8|Q6IRK8_RAT;tr|E9PSZ3|E9PSZ3_RAT;sp|P16086|SPTN1_RAT;tr|A0A0G2K1E7|A0A0G2K1E7_RAT;tr|A0A0G2JZ69|A0A0G2JZ69_RAT;tr|C9EH87|C9EH87_RAT;tr|A0A0G2K1Y8|A0A0G2K1Y8_RAT;tr|E1BFB0|E1BFB0_BOVIN	Spectrin alpha chain, non-erythrocytic 1 OS=Rattus norvegicus GN=Sptan1 PE=1 SV=1;RCG45607, isoform CRA_b OS=Rattus norvegicus GN=Sptan1 PE=1 SV=3;Spectrin alpha chain, non-erythrocytic 1 OS=Rattus norvegicus GN=Sptan1 PE=1 SV=2;Spectrin alpha chain, non-e	9	6	2.6	282.38	2452	0	23.107	2//0	0//0	12315000000	74	2623000000	2809000000	2727300000	3181300000	3920000000	27646000	26253000	39804000	24559000	22304000	0.0281132	0.00611118	2.23986e+09	2.17989e+09	2.03743e+09	2.25277e+09	1.2433e+09	4.25452e+07	3.47652e+07	7.92231e+07	3.20841e+07	4.7585e+07	0.0472405	0.0169139
RAT	sp|P55063|HS71L_RAT	Hspa1l	sp|P55063|HS71L_RAT;sp|P0CB32|HS71L_BOVIN	sp|P55063|HS71L_RAT;sp|P0CB32|HS71L_BOVIN	Heat shock 70 kDa protein 1-like OS=Rattus norvegicus GN=Hspa1l PE=2 SV=2;Heat shock 70 kDa protein 1-like OS=Bos taurus GN=HSPA1L PE=3 SV=1	2	2	10.8	70.548	641	0	3.6568	3//0	0//0	2884900000	23	582050000	524340000	586660000	617110000	662890000	50295000	61212000	64116000	60080000	53321000	0.0578048	0.00515981	4.12925e+08	4.7622e+08	5.66167e+08	3.4853e+08	4.93984e+08	6.62278e+07	8.84851e+07	1.30096e+08	1.57093e+08	8.98826e+07	0.106357	0.0326768
RAT	sp|P06687|AT1A3_RAT	Atp1a3	sp|P06687|AT1A3_RAT;tr|F1MR06|F1MR06_BOVIN;sp|P06686|AT1A2_RAT;sp|A2VDL6|AT1A2_BOVIN;sp|Q64541|AT1A4_RAT;tr|Q5PQV3|Q5PQV3_RAT;tr|E1B8N5|E1B8N5_BOVIN;tr|F1MI32|F1MI32_BOVIN;sp|Q08DA1|AT1A1_BOVIN;sp|P06685|AT1A1_RAT;tr|A0A0G2JWS9|A0A0G2JWS9_RAT;sp|P54708-2|AT12A_RAT;tr|G3V8S4|G3V8S4_RAT;sp|P54708|AT12A_RAT;tr|F1N1K4|F1N1K4_BOVIN;tr|Q64608|Q64608_RAT;tr|Q8HYW7|Q8HYW7_BOVIN;tr|F1MXW4|F1MXW4_BOVIN;tr|…	sp|P06687|AT1A3_RAT;tr|F1MR06|F1MR06_BOVIN;sp|P06686|AT1A2_RAT;sp|A2VDL6|AT1A2_BOVIN;sp|Q64541|AT1A4_RAT;tr|Q5PQV3|Q5PQV3_RAT;tr|E1B8N5|E1B8N5_BOVIN;tr|F1MI32|F1MI32_BOVIN;sp|Q08DA1|AT1A1_BOVIN;sp|P06685|AT1A1_RAT	Sodium/potassium-transporting ATPase subunit alpha-3 OS=Rattus norvegicus GN=Atp1a3 PE=1 SV=2;Sodium/potassium-transporting ATPase subunit alpha OS=Bos taurus GN=ATP1A3 PE=3 SV=2;Sodium/potassium-transporting ATPase subunit alpha-2 OS=Rattus norvegicus GN=	20	3	7.6	111.69	1013	0	36.409	2//0	0//0	1680600000	9	206900000	150860000	311890000	243380000	1227700000	0	0	0	0	0	0	0	1.99007e+08	4.93075e+08	8.16464e+07	4.56479e+08	5.07862e+08	0	0	0	0	0	0	0
RAT	tr|A0A0G2JV81|A0A0G2JV81_RAT	Arf3	tr|A0A0G2JV81|A0A0G2JV81_RAT;sp|Q5E9I6|ARF3_BOVIN;sp|P84080|ARF1_BOVIN;sp|P84079|ARF1_RAT;sp|P61206|ARF3_RAT;tr|A0A0G2K9H8|A0A0G2K9H8_RAT;tr|A0A0G2K4Q4|A0A0G2K4Q4_RAT;sp|P84082|ARF2_RAT;sp|P84081|ARF2_BOVIN;tr|Q7M3H4|Q7M3H4_BOVIN	tr|A0A0G2JV81|A0A0G2JV81_RAT;sp|Q5E9I6|ARF3_BOVIN;sp|P84080|ARF1_BOVIN;sp|P84079|ARF1_RAT;sp|P61206|ARF3_RAT;tr|A0A0G2K9H8|A0A0G2K9H8_RAT;tr|A0A0G2K4Q4|A0A0G2K4Q4_RAT;sp|P84082|ARF2_RAT;sp|P84081|ARF2_BOVIN	ADP-ribosylation factor 3 OS=Rattus norvegicus GN=Arf3 PE=1 SV=1;ADP-ribosylation factor 3 OS=Bos taurus GN=ARF3 PE=2 SV=3;ADP-ribosylation factor 1 OS=Bos taurus GN=ARF1 PE=1 SV=2;ADP-ribosylation factor 1 OS=Rattus norvegicus GN=Arf1 PE=1 SV=2;ADP-ribosy	10	3	56.9	20.568	181	0	12.231	4//0	0//0	245620000	10	22426000	74528000	77715000	81636000	81341000	0	0	0	0	0	0	0	5.15111e+07	8.30653e+07	2.9046e+07	5.86356e+07	7.03283e+07	0	0	0	0	0	0	0
RAT	tr|Q6TXE9|Q6TXE9_RAT	Eprs	tr|Q6TXE9|Q6TXE9_RAT;tr|A0A0G2JZI2|A0A0G2JZI2_RAT;tr|G3X6L9|G3X6L9_BOVIN;tr|Q5I0H2|Q5I0H2_RAT	tr|Q6TXE9|Q6TXE9_RAT;tr|A0A0G2JZI2|A0A0G2JZI2_RAT;tr|G3X6L9|G3X6L9_BOVIN	LRRGT00050 OS=Rattus norvegicus GN=Eprs PE=1 SV=1;Protein Eprs OS=Rattus norvegicus GN=Eprs PE=1 SV=1;Uncharacterized protein OS=Bos taurus GN=EPRS PE=1 SV=1	4	2	2.7	166.78	1486	0	11.177	5//0	5//0	1508500000	19	393740000	357810000	321950000	325670000	312030000	0	20552000	0	24896000	21275000	0.0133446	0.0109948	4.15027e+08	3.22136e+08	2.53681e+08	2.61869e+08	1.68719e+08	5.27096e+06	3.24721e+07	5.62883e+06	4.01891e+07	2.65434e+07	0.0220209	0.0142058
RAT	sp|Q62636|RAP1B_RAT	Rap1b	sp|Q62636|RAP1B_RAT;sp|P62836|RAP1A_RAT;sp|P62833|RAP1A_BOVIN;sp|P61223|RAP1B_BOVIN;tr|O08813|O08813_RAT;tr|O08814|O08814_RAT	sp|Q62636|RAP1B_RAT;sp|P62836|RAP1A_RAT;sp|P62833|RAP1A_BOVIN;sp|P61223|RAP1B_BOVIN;tr|O08813|O08813_RAT;tr|O08814|O08814_RAT	Ras-related protein Rap-1b OS=Rattus norvegicus GN=Rap1b PE=1 SV=2;Ras-related protein Rap-1A OS=Rattus norvegicus GN=Rap1a PE=1 SV=1;Ras-related protein Rap-1A OS=Bos taurus GN=RAP1A PE=1 SV=1;Ras-related protein Rap-1b OS=Bos taurus GN=RAP1B PE=2 SV=1;Ra	6	2	27.7	20.798	184	0	5.3405	4//0	0//0	180950000	7	36217000	79916000	42479000	52105000	63048000	0	0	0	0	0	0	0	2.89008e+07	3.74973e+07	4.83804e+07	2.16312e+07	5.96407e+07	0	0	0	0	0	0	0
RAT	tr|A0A0G2K1E3|A0A0G2K1E3_RAT	Kmt2b	tr|A0A0G2K1E3|A0A0G2K1E3_RAT;tr|E1BKN0|E1BKN0_BOVIN	tr|A0A0G2K1E3|A0A0G2K1E3_RAT;tr|E1BKN0|E1BKN0_BOVIN	Protein Kmt2b OS=Rattus norvegicus GN=Kmt2b PE=1 SV=1;Uncharacterized protein OS=Bos taurus GN=KMT2B PE=4 SV=2	2	2	1	294.91	2714	0.0016324	2.1394	5//0	5//0	666170000	9	118890000	193550000	179250000	117180000	223210000	0	0	0	0	0	0	0	1.12342e+08	1.42383e+08	2.47043e+08	1.67003e+08	4.13794e+07	0	0	0	0	0	0	0
RAT	sp|P0C219|SLMAP_RAT	Slmap	sp|P0C219|SLMAP_RAT;tr|B5DF63|B5DF63_RAT;tr|D3ZKE6|D3ZKE6_RAT;tr|A0A0G2JWA5|A0A0G2JWA5_RAT	sp|P0C219|SLMAP_RAT;tr|B5DF63|B5DF63_RAT;tr|D3ZKE6|D3ZKE6_RAT;tr|A0A0G2JWA5|A0A0G2JWA5_RAT	Sarcolemmal membrane-associated protein OS=Rattus norvegicus GN=Slmap PE=1 SV=1;Sarcolemmal membrane-associated protein OS=Rattus norvegicus GN=Slmap PE=1 SV=1;Sarcolemma associated protein (Predicted) OS=Rattus norvegicus GN=Slmap PE=1 SV=1;Sarcolemmal me	4	2	3.1	98.223	858	0.00066401	2.7137	3//0	0//0	257850000	4	141460000	110090000	0	0	0	0	0	0	0	0	0	0	1.23622e+08	1.10983e+08	2.71828e+07	3.70477e+07	1.83285e+07	0	0	0	0	0	0	0
RAT	tr|D3Z8I4|D3Z8I4_RAT	Map4k1	tr|D3Z8I4|D3Z8I4_RAT	tr|D3Z8I4|D3Z8I4_RAT	Mitogen-activated protein kinase kinase kinase kinase OS=Rattus norvegicus GN=Map4k1 PE=1 SV=1	1	2	3.1	91.557	827	0.002589	1.7209	5//0	5//0	138070000	5	40808000	0	44811000	50662000	58658000	0	0	0	0	0	0	0	7.4319e+07	8.60028e+06	1.9485e+07	2.64384e+07	2.12312e+07	0	0	0	0	0	0	0
RAT	tr|D3ZTG5|D3ZTG5_RAT	Ptprb	tr|D3ZTG5|D3ZTG5_RAT;tr|A0A0G2K2W0|A0A0G2K2W0_RAT	tr|D3ZTG5|D3ZTG5_RAT;tr|A0A0G2K2W0|A0A0G2K2W0_RAT	Protein Ptprb OS=Rattus norvegicus GN=Ptprb PE=1 SV=2;Protein Ptprb OS=Rattus norvegicus GN=Ptprb PE=1 SV=1	2	3	2.4	224.12	2000	0.001625	1.9393	5//0	5//0	381860000	9	148100000	108100000	140100000	0	94306000	0	0	0	13099000	0	0.0026198	0.0052396	1.61122e+08	9.32456e+07	5.87104e+07	1.3501e+07	9.27144e+07	0	0	0	2.22804e+07	0	0.00445608	0.00891217
RAT	sp|Q64595|KGP2_RAT	Prkg2	sp|Q64595|KGP2_RAT;tr|F1MDQ6|F1MDQ6_BOVIN;tr|D5HSX1|D5HSX1_BOVIN	sp|Q64595|KGP2_RAT;tr|F1MDQ6|F1MDQ6_BOVIN;tr|D5HSX1|D5HSX1_BOVIN	cGMP-dependent protein kinase 2 OS=Rattus norvegicus GN=Prkg2 PE=1 SV=1;Uncharacterized protein OS=Bos taurus GN=PRKG2 PE=4 SV=2;cGMP-dependent protein kinase OS=Bos taurus GN=PRKG2 PE=3 SV=1	3	2	2.6	87.181	762	1	-2	3//0	0//0	103230000	4	0	42819000	34412000	30721000	0	0	0	0	0	0	0	0	3.41746e+07	2.62655e+07	2.67395e+07	2.33607e+07	1.40042e+07	0	0	0	0	0	0	0
RAT	tr|D4A885|D4A885_RAT	Abca13	tr|D4A885|D4A885_RAT	tr|D4A885|D4A885_RAT	Protein Abca13 OS=Rattus norvegicus GN=Abca13 PE=4 SV=3	1	2	0.8	492.24	4347	0.0082697	1.1017	5//0	5//0	497940000	6	362350000	125540000	0	0	111230000	0	0	0	0	0	0	0	2.72149e+08	1.08231e+08	9.22455e+06	4.78787e+07	7.75707e+07	0	0	0	0	0	0	0
RAT	sp|P62963|PROF1_RAT	Pfn1	sp|P62963|PROF1_RAT	sp|P62963|PROF1_RAT	Profilin-1 OS=Rattus norvegicus GN=Pfn1 PE=1 SV=2	1	3	22.9	14.957	140	0	6.2123	4//0	0//0	84973000	3	0	34207000	0	0	58480000	0	0	0	0	0	0	0	1.08803e+07	3.16254e+07	1.00904e+07	5.04563e+07	2.65914e+07	0	0	0	0	0	0	0
RAT	tr|F1M953|F1M953_RAT	Hspa9	tr|F1M953|F1M953_RAT;sp|Q3ZCH0|GRP75_BOVIN;sp|P48721|GRP75_RAT	tr|F1M953|F1M953_RAT;sp|Q3ZCH0|GRP75_BOVIN;sp|P48721|GRP75_RAT	Stress-70 protein, mitochondrial OS=Rattus norvegicus GN=Hspa9 PE=1 SV=1;Stress-70 protein, mitochondrial OS=Bos taurus GN=HSPA9 PE=2 SV=1;Stress-70 protein, mitochondrial OS=Rattus norvegicus GN=Hspa9 PE=1 SV=3	3	2	5	73.744	679	0	8.3912	3//0	0//0	364450000	13	76003000	96062000	0	140380000	0	0	0	0	0	0	0	0	1.93582e+08	1.26606e+08	1.48521e+07	7.79229e+07	1.43266e+07	0	0	0	0	0	0	0
RAT	sp|P04937-4|FINC_RAT	Fn1	sp|P04937-4|FINC_RAT;tr|F1LST1|F1LST1_RAT;sp|P04937-2|FINC_RAT;sp|P04937-3|FINC_RAT;tr|A0A096P6L8|A0A096P6L8_RAT;sp|P04937|FINC_RAT;tr|B8Y9T0|B8Y9T0_BOVIN;tr|B8Y9S9|B8Y9S9_BOVIN;tr|G5E5A9|G5E5A9_BOVIN;sp|P07589|FINC_BOVIN	sp|P04937-4|FINC_RAT;tr|F1LST1|F1LST1_RAT;sp|P04937-2|FINC_RAT;sp|P04937-3|FINC_RAT;tr|A0A096P6L8|A0A096P6L8_RAT;sp|P04937|FINC_RAT;tr|B8Y9T0|B8Y9T0_BOVIN;tr|B8Y9S9|B8Y9S9_BOVIN;tr|G5E5A9|G5E5A9_BOVIN;sp|P07589|FINC_BOVIN	Isoform 4 of Fibronectin OS=Rattus norvegicus GN=Fn1;Fibronectin OS=Rattus norvegicus GN=Fn1 PE=1 SV=3;Isoform 2 of Fibronectin OS=Rattus norvegicus GN=Fn1;Isoform 3 of Fibronectin OS=Rattus norvegicus GN=Fn1;Fibronectin OS=Rattus norvegicus GN=Fn1 PE=1 SV	10	2	0.8	259.35	2358	0	3.1576	2//0	0//0	140930000	9	0	13684000	0	9401400	43460000	0	19755000	10298000	13056000	12385000	0.0110988	0.00639123	6.22258e+06	1.1996e+07	9.47964e+06	8.78914e+06	2.50037e+07	3.80578e+06	2.61316e+07	2.58345e+07	1.70386e+07	2.08017e+07	0.0187224	0.00818709
RAT	tr|D4A2D3|D4A2D3_RAT	Mycbp2	tr|D4A2D3|D4A2D3_RAT;tr|E1BH40|E1BH40_BOVIN	tr|D4A2D3|D4A2D3_RAT;tr|E1BH40|E1BH40_BOVIN	Protein Mycbp2 OS=Rattus norvegicus GN=Mycbp2 PE=1 SV=3;Uncharacterized protein OS=Bos taurus GN=MYCBP2 PE=4 SV=2	2	2	0.7	498.91	4538	0.0035541	1.6402	5//0	5//0	55067000	3	22362000	0	0	0	25230000	0	0	0	0	0	0	0	1.77736e+07	5.43942e+06	5.91507e+06	4.30713e+07	1.36284e+07	0	0	0	0	0	0	0
RAT	tr|A0A0G2JSH5|A0A0G2JSH5_RAT	Alb	tr|A0A0G2JSH5|A0A0G2JSH5_RAT;sp|P02770|ALBU_RAT	tr|A0A0G2JSH5|A0A0G2JSH5_RAT;sp|P02770|ALBU_RAT	Serum albumin OS=Rattus norvegicus GN=Alb PE=1 SV=1;Serum albumin OS=Rattus norvegicus GN=Alb PE=1 SV=2	2	14	31.7	68.758	608	0	45.491	3//0	0//0	15511000000	43	0	0	2661900000	0	629800000	1155200000	634120000	1791900000	1849800000	1570100000	1.40022	0.454167	1.17408e+07	5.14118e+06	1.82533e+09	8.33315e+06	3.45824e+08	1.55041e+09	1.17985e+09	3.61089e+09	3.26668e+09	2.50354e+09	2.42227	0.941935
RAT	tr|Q4JFV5|Q4JFV5_RAT		tr|Q4JFV5|Q4JFV5_RAT	tr|Q4JFV5|Q4JFV5_RAT	Nucleic acid binding protein OS=Rattus norvegicus PE=2 SV=1	1	2	7	47.349	402	0.0076555	1.1951	5//0	5//0	948070000	12	0	0	0	412890000	871750000	13623000	0	5617400	43777000	13180000	0.0152395	0.0151398	8.89453e+06	5.63652e+06	7.93246e+06	2.99713e+08	5.16107e+08	1.25517e+07	2.01164e+06	7.64579e+06	5.48737e+07	1.26866e+07	0.0179539	0.0188701
RAT	tr|D4A3V5|D4A3V5_RAT	Cgnl1	tr|D4A3V5|D4A3V5_RAT	tr|D4A3V5|D4A3V5_RAT	Protein Cgnl1 OS=Rattus norvegicus GN=Cgnl1 PE=1 SV=1	1	2	1.7	147.94	1292	1	-2	5//0	5//0	806900000	2	0	0	943260000	0	0	0	0	0	0	0	0	0	0	9.07794e+07	6.86976e+08	0	0	0	0	0	0	0	0	0
RAT	sp|P11980-2|KPYM_RAT	Pkm	sp|P11980-2|KPYM_RAT;tr|M0RD14|M0RD14_RAT;tr|Q6P7S0|Q6P7S0_RAT;tr|A0A0G2JVG3|A0A0G2JVG3_RAT	sp|P11980-2|KPYM_RAT;tr|M0RD14|M0RD14_RAT;tr|Q6P7S0|Q6P7S0_RAT;tr|A0A0G2JVG3|A0A0G2JVG3_RAT	Isoform M2 of Pyruvate kinase PKM OS=Rattus norvegicus GN=Pkm;Pyruvate kinase OS=Rattus norvegicus GN=LOC100362738 PE=3 SV=2;Pyruvate kinase OS=Rattus norvegicus GN=Pkm PE=2 SV=1;Pyruvate kinase OS=Rattus norvegicus GN=Pkm PE=1 SV=1	4	3	9.4	57.78	531	0	5.0301	3//0	0//0	156870000	4	0	0	0	78552000	155280000	0	0	0	0	0	0	0	8.22923e+06	9.5123e+06	7.53093e+06	3.29914e+07	1.1039e+08	0	0	0	0	0	0	0
RAT	tr|G3V9G5|G3V9G5_RAT	Synm	tr|G3V9G5|G3V9G5_RAT;tr|A0A096MJR2|A0A096MJR2_RAT;tr|Q810D0|Q810D0_RAT;tr|A0A096MK54|A0A096MK54_RAT	tr|G3V9G5|G3V9G5_RAT;tr|A0A096MJR2|A0A096MJR2_RAT;tr|Q810D0|Q810D0_RAT;tr|A0A096MK54|A0A096MK54_RAT	Protein Synm OS=Rattus norvegicus GN=Synm PE=1 SV=2;Protein Synm (Fragment) OS=Rattus norvegicus GN=Synm PE=1 SV=5;Desmuslin OS=Rattus norvegicus GN=Synm PE=2 SV=1;Protein Synm OS=Rattus norvegicus GN=Synm PE=1 SV=1	4	2	1.7	172.88	1557	0.0022676	1.8083	5//0	5//0	2279100000	3	13635000	0	0	0	3236100000	0	0	0	0	0	0	0	1.10555e+07	8.96899e+06	6.31785e+06	5.04538e+06	1.94282e+09	0	0	0	0	0	0	0
RAT	tr|D4A0A1|D4A0A1_RAT	Soga3	tr|D4A0A1|D4A0A1_RAT;tr|E1BGU5|E1BGU5_BOVIN	tr|D4A0A1|D4A0A1_RAT;tr|E1BGU5|E1BGU5_BOVIN	Protein Soga3 OS=Rattus norvegicus GN=Soga3 PE=1 SV=1;Uncharacterized protein OS=Bos taurus GN=SOGA3 PE=4 SV=1	2	2	2.1	103.02	944	0.0019468	1.87	5//0	5//0	162160000	2	189670000	0	0	0	0	0	0	0	0	0	0	0	1.40864e+08	2.67603e+07	0	0	0	0	0	0	0	0	0	0
RAT	tr|F1MAL4|F1MAL4_RAT	Vom2r47	tr|F1MAL4|F1MAL4_RAT;tr|Q99PC1|Q99PC1_RAT	tr|F1MAL4|F1MAL4_RAT;tr|Q99PC1|Q99PC1_RAT	Protein Vom2r47 OS=Rattus norvegicus GN=Vom2r47 PE=3 SV=1;Putative pheromone receptor V2R2a (Fragment) OS=Rattus norvegicus GN=Vom2r47 PE=2 SV=1	2	2	3	92.728	821	0.0051315	1.3958	5//0	5//0	102410000	1	0	0	0	0	137590000	0	0	0	0	0	0	0	0	1.35278e+07	0	0	7.55051e+07	0	0	0	0	0	0	0
RAT	tr|A0A0G2K5J3|A0A0G2K5J3_RAT	Mfn1	tr|A0A0G2K5J3|A0A0G2K5J3_RAT;tr|D3ZR27|D3ZR27_RAT;sp|Q8R4Z9|MFN1_RAT;tr|F1MPL1|F1MPL1_BOVIN	tr|A0A0G2K5J3|A0A0G2K5J3_RAT;tr|D3ZR27|D3ZR27_RAT;sp|Q8R4Z9|MFN1_RAT;tr|F1MPL1|F1MPL1_BOVIN	Mitofusin-1 OS=Rattus norvegicus GN=Mfn1 PE=1 SV=1;Mitofusin-1 OS=Rattus norvegicus GN=Mfn1 PE=1 SV=3;Mitofusin-1 OS=Rattus norvegicus GN=Mfn1 PE=1 SV=1;Uncharacterized protein OS=Bos taurus GN=MFN1 PE=3 SV=2	4	2	4.2	75.524	666	0.0019462	1.8506	2//0	0//0	69797000	3	32486000	0	0	44490000	0	0	0	0	0	0	0	0	4.45555e+07	9.68636e+06	6.71937e+06	3.2345e+07	1.16502e+07	0	0	0	0	0	0	0
RAT	tr|A0A0G2JX30|A0A0G2JX30_RAT	LOC103692579	tr|A0A0G2JX30|A0A0G2JX30_RAT;tr|A0A096MKB6|A0A096MKB6_RAT;tr|Q66HB4|Q66HB4_RAT;tr|A0A096MJU1|A0A096MJU1_RAT;tr|F1MEU3|F1MEU3_BOVIN;tr|F1MEY1|F1MEY1_BOVIN	tr|A0A0G2JX30|A0A0G2JX30_RAT;tr|A0A096MKB6|A0A096MKB6_RAT;tr|Q66HB4|Q66HB4_RAT;tr|A0A096MJU1|A0A096MJU1_RAT;tr|F1MEU3|F1MEU3_BOVIN;tr|F1MEY1|F1MEY1_BOVIN	Protein Atad2b OS=Rattus norvegicus GN=LOC103692579 PE=1 SV=1;Protein Atad2b (Fragment) OS=Rattus norvegicus GN=Atad2b PE=1 SV=1;Uncharacterized protein OS=Rattus norvegicus GN=Atad2b PE=2 SV=1;Protein Atad2b (Fragment) OS=Rattus norvegicus GN=Atad2b PE=1	6	2	2.1	162.9	1453	1	-2	5//0	5//0	126130000	2	0	79096000	0	0	0	0	0	0	0	0	0	0	7.28429e+07	5.3985e+07	0	0	0	0	0	0	0	0	0	0
RAT	tr|Q6P743|Q6P743_RAT	Ahcy	tr|Q6P743|Q6P743_RAT;sp|Q3MHL4|SAHH_BOVIN;sp|P10760|SAHH_RAT	tr|Q6P743|Q6P743_RAT;sp|Q3MHL4|SAHH_BOVIN;sp|P10760|SAHH_RAT	Adenosylhomocysteinase OS=Rattus norvegicus GN=Ahcy PE=2 SV=1;Adenosylhomocysteinase OS=Bos taurus GN=AHCY PE=2 SV=3;Adenosylhomocysteinase OS=Rattus norvegicus GN=Ahcy PE=1 SV=3	3	2	13	47.688	432	0	2.8974	3//0	0//0	26898000	3	0	0	22653000	0	0	0	0	0	0	0	0	0	2.08532e+07	1.89013e+07	1.5927e+07	2.17082e+07	3.15817e+07	0	0	0	0	0	0	0
RAT	tr|D3ZV60|D3ZV60_RAT	Cenpe	tr|D3ZV60|D3ZV60_RAT	tr|D3ZV60|D3ZV60_RAT	Protein Cenpe OS=Rattus norvegicus GN=Cenpe PE=3 SV=3	1	2	0.7	281.97	2439	0.0076409	1.1377	5//0	5//0	93638000	3	0	44349000	58805000	0	0	0	0	0	7349800	0	0.00146996	0.00293992	1.56933e+07	3.16805e+07	4.96536e+07	1.58492e+07	7.2925e+06	0	0	0	8.53304e+06	0	0.00170661	0.00341321
RAT	tr|F1LUB9|F1LUB9_RAT	Ccdc38	tr|F1LUB9|F1LUB9_RAT	tr|F1LUB9|F1LUB9_RAT	Protein Ccdc38 OS=Rattus norvegicus GN=Ccdc38 PE=4 SV=3	1	2	4.4	76.859	666	1	-2	5//0	5//0	1598000000	3	0	0	0	0	2199700000	39845000	0	0	0	0	0.007969	0.015938	0	0	0	0	1.30682e+09	7.79226e+07	0	0	0	0	0.0155845	0.031169
RAT	sp|P0DMW1|HS71B_RAT	Hspa1a	sp|P0DMW1|HS71B_RAT;sp|P0DMW0|HS71A_RAT;tr|K8FK38|K8FK38_BOVIN;sp|Q27975|HS71A_BOVIN;sp|Q27965|HS71B_BOVIN	sp|P0DMW1|HS71B_RAT;sp|P0DMW0|HS71A_RAT;tr|K8FK38|K8FK38_BOVIN;sp|Q27975|HS71A_BOVIN;sp|Q27965|HS71B_BOVIN	Heat shock 70 kDa protein 1B OS=Rattus norvegicus GN=Hspa1a PE=2 SV=1;Heat shock 70 kDa protein 1A OS=Rattus norvegicus GN=Hspa1a PE=2 SV=1;Heat Shock Protein 70 (Fragment) OS=Bos taurus GN=HSP70 PE=3 SV=1;Heat shock 70 kDa protein 1A OS=Bos taurus GN=HSPA	5	2	22.3	70.184	641	0.0097823	0.88145	3//0	0//0	1134600000	2	0	0	0	0	1653800000	0	0	0	0	0	0	0	0	0	0	0	9.71628e+08	0	0	0	0	0	0	0
RAT	sp|P07824|ARGI1_RAT	Arg1	sp|P07824|ARGI1_RAT	sp|P07824|ARGI1_RAT	Arginase-1 OS=Rattus norvegicus GN=Arg1 PE=1 SV=2	1	6	25.7	34.973	323	0	13.966	2//0	0//0	763010000	19	0	0	0	0	265370000	85073000	201110000	57983000	122680000	68906000	0.10715	0.0518402	0	0	0	0	1.52915e+08	7.28999e+07	2.78308e+08	5.35286e+07	1.11645e+08	8.77928e+07	0.120835	0.0809962
RAT	sp|Q568Z0|T11L2_RAT	Tcp11l2	sp|Q568Z0|T11L2_RAT	sp|Q568Z0|T11L2_RAT	T-complex protein 11-like protein 2 OS=Rattus norvegicus GN=Tcp11l2 PE=1 SV=1	1	2	5	57.979	517	1	-2	3//0	0//0	186550000	3	135720000	0	0	0	0	0	0	0	66032000	0	0.0132064	0.0264128	1.11698e+08	0	0	0	0	4.28125e+06	2.78611e+06	4.78698e+06	7.7286e+07	7.289e+06	0.0192859	0.0290363
RAT	tr|Q71DI1|Q71DI1_RAT		tr|Q71DI1|Q71DI1_RAT	tr|Q71DI1|Q71DI1_RAT	Dermcidin OS=Rattus norvegicus PE=2 SV=1	1	2	22.7	11.284	110	0	3.5924	5//0	5//0	208500000	12	16279000	0	0	0	0	83572000	59555000	12377000	0	0	0.0311008	0.0341993	1.16188e+07	0	0	0	0	1.19859e+08	8.79337e+07	1.63683e+07	8.1082e+06	5.21219e+06	0.0474963	0.0472862
RAT	tr|D3ZFP6|D3ZFP6_RAT	Ticrr	tr|D3ZFP6|D3ZFP6_RAT	tr|D3ZFP6|D3ZFP6_RAT	Protein Ticrr OS=Rattus norvegicus GN=Ticrr PE=1 SV=3	1	2	1.6	208.09	1884	1	-2	5//0	5//0	125530000	2	0	0	0	0	173900000	0	0	0	0	0	0	0	0	0	0	0	1.07501e+08	0	0	0	0	0	0	0
RAT	sp|P25113|PGAM1_RAT	Pgam1	sp|P25113|PGAM1_RAT;sp|Q3SZ62|PGAM1_BOVIN;tr|G3N3V1|G3N3V1_BOVIN;tr|F1N2F2|F1N2F2_BOVIN;sp|Q32KV0|PGAM2_BOVIN;sp|P16290|PGAM2_RAT;tr|F1M1Y1|F1M1Y1_RAT	sp|P25113|PGAM1_RAT;sp|Q3SZ62|PGAM1_BOVIN;tr|G3N3V1|G3N3V1_BOVIN;tr|F1N2F2|F1N2F2_BOVIN;sp|Q32KV0|PGAM2_BOVIN;sp|P16290|PGAM2_RAT	Phosphoglycerate mutase 1 OS=Rattus norvegicus GN=Pgam1 PE=1 SV=4;Phosphoglycerate mutase 1 OS=Bos taurus GN=PGAM1 PE=2 SV=3;Uncharacterized protein OS=Bos taurus GN=PGAM4 PE=3 SV=1;Phosphoglycerate mutase 2 OS=Bos taurus GN=PGAM2 PE=3 SV=2;Phosphoglycerat	7	4	18.1	28.832	254	0	4.5808	3//0	0//0	213530000	17	0	0	0	0	31905000	33210000	30008000	21455000	42105000	31214000	0.0315984	0.00661138	0	0	0	0	1.72346e+07	3.13389e+07	4.81241e+07	2.61054e+07	5.17788e+07	3.82837e+07	0.0391262	0.00971539
RAT	tr|D4AAV5|D4AAV5_RAT	Nkd1	tr|D4AAV5|D4AAV5_RAT;tr|A7Z042|A7Z042_BOVIN	tr|D4AAV5|D4AAV5_RAT;tr|A7Z042|A7Z042_BOVIN	Protein Nkd1 OS=Rattus norvegicus GN=Nkd1 PE=4 SV=3;NKD1 protein OS=Bos taurus GN=NKD1 PE=2 SV=1	2	2	4.5	52.417	471	1	-2	5//0	5//0	45633000	2	52883000	0	0	0	0	5388100	0	0	0	0	0.00107762	0.00215524	3.77446e+07	0	0	0	0	1.05373e+07	0	0	0	0	0.00210746	0.00421492
RAT	tr|A0A0G2JY53|A0A0G2JY53_RAT	Myh15	tr|A0A0G2JY53|A0A0G2JY53_RAT	tr|A0A0G2JY53|A0A0G2JY53_RAT	Protein Myh15 OS=Rattus norvegicus GN=Myh15 PE=3 SV=1	1	2	1.6	220.29	1915	0.0097884	0.89261	5//0	5//0	110810000	2	0	154180000	0	0	0	0	0	0	0	0	0	0	0	1.05231e+08	0	0	0	0	0	0	0	0	0	0
RAT	tr|D4ABM3|D4ABM3_RAT	Daam1	tr|D4ABM3|D4ABM3_RAT;tr|A2VDK3|A2VDK3_BOVIN;tr|A0A0G2K988|A0A0G2K988_RAT	tr|D4ABM3|D4ABM3_RAT;tr|A2VDK3|A2VDK3_BOVIN;tr|A0A0G2K988|A0A0G2K988_RAT	Dishevelled associated activator of morphogenesis 1 (Predicted) OS=Rattus norvegicus GN=Daam1 PE=1 SV=1;Dishevelled associated activator of morphogenesis 1 OS=Bos taurus GN=DAAM1 PE=2 SV=1;Protein Daam2 OS=Rattus norvegicus GN=Daam2 PE=1 SV=1	3	2	1.9	112.64	968	0.008872	0.99002	5//0	5//0	66833000	1	0	0	0	0	90516000	0	0	0	0	4666400	0.00093328	0.00186656	0	0	0	0	5.12234e+07	0	0	0	0	6.93697e+06	0.00138739	0.00277479
RAT	tr|Q6PAH0|Q6PAH0_RAT	Apoe	tr|Q6PAH0|Q6PAH0_RAT;sp|P02650|APOE_RAT;tr|Q65ZS7|Q65ZS7_RAT;tr|A0A0G2K151|A0A0G2K151_RAT	tr|Q6PAH0|Q6PAH0_RAT;sp|P02650|APOE_RAT;tr|Q65ZS7|Q65ZS7_RAT;tr|A0A0G2K151|A0A0G2K151_RAT	Apolipoprotein E OS=Rattus norvegicus GN=Apoe PE=2 SV=1;Apolipoprotein E OS=Rattus norvegicus GN=Apoe PE=1 SV=2;Rat apolipoprotein E protein OS=Rattus norvegicus PE=3 SV=1;Apolipoprotein E OS=Rattus norvegicus GN=Apoe PE=1 SV=1	4	2	8	35.763	312	0.00066225	2.5821	3//0	0//0	31919000	2	17255000	0	0	0	0	0	7375400	0	0	5258300	0.00252674	0.0031662	1.45833e+07	0	0	0	0	3.67143e+06	1.52584e+07	2.22652e+06	6.43193e+06	6.59206e+06	0.00683607	0.00452595
RAT	sp|Q78PB6-2|NDEL1_RAT	Ndel1	sp|Q78PB6-2|NDEL1_RAT;tr|E1BDZ5|E1BDZ5_BOVIN;sp|Q78PB6|NDEL1_RAT;tr|G3N184|G3N184_BOVIN	sp|Q78PB6-2|NDEL1_RAT;tr|E1BDZ5|E1BDZ5_BOVIN;sp|Q78PB6|NDEL1_RAT;tr|G3N184|G3N184_BOVIN	Isoform 2 of Nuclear distribution protein nudE-like 1 OS=Rattus norvegicus GN=Ndel1;Uncharacterized protein OS=Bos taurus GN=NDEL1 PE=4 SV=1;Nuclear distribution protein nudE-like 1 OS=Rattus norvegicus GN=Ndel1 PE=1 SV=1;Uncharacterized protein OS=Bos tau	4	2	7	37.03	328	1	-2	3//0	0//0	32592000	3	0	0	0	22860000	0	0	0	0	0	9038000	0.0018076	0.0036152	8.6278e+06	1.44592e+07	3.87965e+06	2.05178e+07	6.90016e+06	0	0	0	0	1.5021e+07	0.00300419	0.00600838
RAT	sp|Q6IFV3|K1C15_RAT	Krt15	sp|Q6IFV3|K1C15_RAT	sp|Q6IFV3|K1C15_RAT	Keratin, type I cytoskeletal 15 OS=Rattus norvegicus GN=Krt15 PE=1 SV=1	1	3	14.5	48.87	447	0	3.6728	3//0	0//0	38521000	3	25328000	0	0	0	0	0	3361900	0	0	0	0.00067238	0.00134476	1.80775e+07	0	0	0	0	0	4.23086e+06	0	0	1.79588e+07	0.00443794	0.0069562
RAT	tr|Q7TQ70|Q7TQ70_RAT	Fga	tr|Q7TQ70|Q7TQ70_RAT;tr|A1L114|A1L114_RAT;sp|P06399-2|FIBA_RAT;sp|P06399|FIBA_RAT	tr|Q7TQ70|Q7TQ70_RAT;tr|A1L114|A1L114_RAT;sp|P06399-2|FIBA_RAT;sp|P06399|FIBA_RAT	Ac1873 OS=Rattus norvegicus GN=Fga PE=1 SV=1;Fga protein OS=Rattus norvegicus GN=Fga PE=2 SV=1;Isoform 2 of Fibrinogen alpha chain OS=Rattus norvegicus GN=Fga;Fibrinogen alpha chain OS=Rattus norvegicus GN=Fga PE=1 SV=3	4	2	3.2	86.656	782	0.0035518	1.6212	5//0	5//0	23254000	2	0	0	22442000	0	0	0	0	0	5851100	0	0.00117022	0.00234044	0	0	1.55242e+07	0	0	0	0	0	6.91012e+06	0	0.00138202	0.00276405
RAT	tr|F1M1X0|F1M1X0_RAT	Pkd1l1	tr|F1M1X0|F1M1X0_RAT	tr|F1M1X0|F1M1X0_RAT	Protein Pkd1l1 OS=Rattus norvegicus GN=Pkd1l1 PE=4 SV=3	1	2	2.5	289.12	2605	1	-2	5//0	5//0	220450000	2	0	0	0	0	57534000	0	0	68623000	0	0	0.0137246	0.0274492	0	0	0	0	3.55654e+07	0	0	1.38366e+08	0	0	0.0276733	0.0553466
RAT	tr|E9PT83|E9PT83_RAT	Cenpf	tr|E9PT83|E9PT83_RAT	tr|E9PT83|E9PT83_RAT	Protein Cenpf OS=Rattus norvegicus GN=Cenpf PE=1 SV=2	1	2	0.9	341.63	2985	0.0088748	1.0096	5//0	5//0	73833000	2	0	0	0	110560000	0	0	0	0	0	0	0	0	0	0	0	8.70981e+07	0	0	0	0	0	0	0	0
RAT	tr|C0JPT7|C0JPT7_RAT	Flna	tr|C0JPT7|C0JPT7_RAT;tr|F1N169|F1N169_BOVIN	tr|C0JPT7|C0JPT7_RAT;tr|F1N169|F1N169_BOVIN	Filamin alpha OS=Rattus norvegicus GN=Flna PE=1 SV=1;Uncharacterized protein OS=Bos taurus GN=FLNA PE=1 SV=2	2	2	1.4	280.49	2639	0.00033367	2.8497	5//0	5//0	50839000	2	0	0	0	70262000	0	0	3023400	0	0	0	0.00060468	0.00120936	0	0	0	5.66188e+07	0	0	3.81285e+06	0	0	0	0.000762571	0.00152514
RAT	tr|M0RBJ7|M0RBJ7_RAT	C3	tr|M0RBJ7|M0RBJ7_RAT;tr|M0RBF1|M0RBF1_RAT;sp|P01026|CO3_RAT	tr|M0RBJ7|M0RBJ7_RAT;tr|M0RBF1|M0RBF1_RAT;sp|P01026|CO3_RAT	Complement C3 OS=Rattus norvegicus GN=C3 PE=1 SV=1;Complement C3 OS=Rattus norvegicus GN=C3 PE=1 SV=1;Complement C3 OS=Rattus norvegicus GN=C3 PE=1 SV=3	3	2	7.8	186.23	1662	0.0064041	1.3292	2//0	0//0	51292000	2	0	0	55601000	0	0	11560000	0	0	0	0	0.002312	0.004624	0	0	3.37585e+07	0	0	1.76882e+07	0	0	0	0	0.00353765	0.00707529
RAT	tr|A0A0G2KB51|A0A0G2KB51_RAT	Ttf2	tr|A0A0G2KB51|A0A0G2KB51_RAT;tr|A0A0G2K8A6|A0A0G2K8A6_RAT;tr|Q05B68|Q05B68_BOVIN;tr|F1N2E8|F1N2E8_BOVIN	tr|A0A0G2KB51|A0A0G2KB51_RAT;tr|A0A0G2K8A6|A0A0G2K8A6_RAT;tr|Q05B68|Q05B68_BOVIN;tr|F1N2E8|F1N2E8_BOVIN	Protein Ttf2 OS=Rattus norvegicus GN=Ttf2 PE=4 SV=1;Protein Ttf2 OS=Rattus norvegicus GN=Ttf2 PE=4 SV=1;Transcription termination factor, RNA polymerase II OS=Bos taurus GN=TTF2 PE=2 SV=1;Uncharacterized protein OS=Bos taurus GN=TTF2 PE=4 SV=1	4	2	2.1	124.74	1131	0.0082645	1.0936	5//0	5//0	144630000	5	0	0	22579000	0	0	31912000	37577000	0	26799000	21345000	0.0235266	0.012936	0	0	1.76828e+07	0	0	3.1455e+07	4.31454e+07	3.09597e+06	3.603e+07	2.73312e+07	0.0282115	0.0136105
RAT	tr|D3ZVJ3|D3ZVJ3_RAT	Kntc1	tr|D3ZVJ3|D3ZVJ3_RAT	tr|D3ZVJ3|D3ZVJ3_RAT	Kinetochore associated 1 (Predicted) OS=Rattus norvegicus GN=Kntc1 PE=4 SV=2	1	2	1.8	233.24	2050	0.0082671	1.1014	5//0	5//0	97431000	2	0	0	0	54041000	0	0	0	0	0	42547000	0.0085094	0.0170188	0	0	0	3.55076e+07	0	0	0	0	0	6.65421e+07	0.0133084	0.0266168
RAT	tr|F1MAN8|F1MAN8_RAT	Lama5	tr|F1MAN8|F1MAN8_RAT	tr|F1MAN8|F1MAN8_RAT	Laminin, alpha 5, isoform CRA_a OS=Rattus norvegicus GN=Lama5 PE=1 SV=2	1	2	0.6	403.77	3713	0.0097761	0.86439	5//0	5//0	30497000	2	0	44008000	0	0	0	0	0	0	0	0	0	0	0	2.89619e+07	0	0	0	0	0	0	0	0	0	0
RAT	tr|Q498D4|Q498D4_RAT	Tln1	tr|Q498D4|Q498D4_RAT;tr|G3V852|G3V852_RAT;tr|F1MDH3|F1MDH3_BOVIN	tr|Q498D4|Q498D4_RAT;tr|G3V852|G3V852_RAT;tr|F1MDH3|F1MDH3_BOVIN	Tln1 protein OS=Rattus norvegicus GN=Tln1 PE=2 SV=1;Protein Tln1 OS=Rattus norvegicus GN=Tln1 PE=1 SV=1;Uncharacterized protein OS=Bos taurus GN=TLN1 PE=1 SV=2	3	2	2.4	161.98	1552	0	2.8926	5//0	5//0	16887000	2	0	0	0	0	26772000	0	0	0	0	0	0	0	0	0	0	0	1.44617e+07	0	0	0	0	0	0	0
RAT	tr|M0R410|M0R410_RAT	Rp1l1	tr|M0R410|M0R410_RAT	tr|M0R410|M0R410_RAT	Protein Rp1l1 OS=Rattus norvegicus GN=Rp1l1 PE=4 SV=2	1	2	1.1	200.4	1860	1	-2	5//0	5//0	10980000	2	0	5936200	0	0	0	0	0	2562800	0	0	0.00051256	0.00102512	0	4.12112e+06	0	0	0	0	0	5.13509e+06	0	0	0.00102702	0.00205404
RAT	sp|P24090|FETUA_RAT	Ahsg	sp|P24090|FETUA_RAT;tr|F1LM19|F1LM19_RAT;tr|Q7TP75|Q7TP75_RAT	sp|P24090|FETUA_RAT;tr|F1LM19|F1LM19_RAT;tr|Q7TP75|Q7TP75_RAT	Alpha-2-HS-glycoprotein OS=Rattus norvegicus GN=Ahsg PE=1 SV=2;Alpha-2-HS-glycoprotein OS=Rattus norvegicus GN=Ahsg PE=1 SV=3;Aa2-066 OS=Rattus norvegicus GN=Ahsg PE=1 SV=1	3	9	47.7	37.982	352	0	46.401	3//0	0//0	1552600000	50	0	0	0	0	0	231670000	251890000	149340000	225100000	183800000	0.20836	0.0368917	0	0	0	0	0	2.06417e+08	2.79484e+08	1.3141e+08	2.40055e+08	1.6236e+08	0.203945	0.0529279
RAT	sp|P19804|NDKB_RAT	Nme2	sp|P19804|NDKB_RAT;tr|F1MPL4|F1MPL4_BOVIN;sp|Q3T0Q4|NDKB_BOVIN;sp|Q05982|NDKA_RAT;tr|Q9QWQ4|Q9QWQ4_RAT;tr|Q6LCQ4|Q6LCQ4_RAT;tr|A1A4N9|A1A4N9_BOVIN;sp|P52175|NDKA2_BOVIN;sp|P52174|NDKA1_BOVIN;tr|G1K1A3|G1K1A3_BOVIN;tr|Q56JV4|Q56JV4_BOVIN	sp|P19804|NDKB_RAT;tr|F1MPL4|F1MPL4_BOVIN;sp|Q3T0Q4|NDKB_BOVIN;sp|Q05982|NDKA_RAT	Nucleoside diphosphate kinase B OS=Rattus norvegicus GN=Nme2 PE=1 SV=1;Nucleoside diphosphate kinase B OS=Bos taurus GN=NME2 PE=3 SV=2;Nucleoside diphosphate kinase B OS=Bos taurus GN=NME2 PE=1 SV=1;Nucleoside diphosphate kinase A OS=Rattus norvegicus GN=N	11	6	56.6	17.283	152	0	12.977	3//0	0//0	455160000	26	0	0	0	0	0	51674000	74791000	23735000	104740000	85985000	0.068185	0.0280897	0	0	0	0	0	7.46964e+07	9.72318e+07	3.18306e+07	1.38443e+08	8.6219e+07	0.0856842	0.0344618
RAT	tr|B5DEN4|B5DEN4_RAT	Ldha	tr|B5DEN4|B5DEN4_RAT;sp|P04642|LDHA_RAT;tr|Q6P9U7|Q6P9U7_RAT;sp|P19858|LDHA_BOVIN;tr|B0JYN3|B0JYN3_BOVIN;sp|Q5E9B1|LDHB_BOVIN;sp|P42123|LDHB_RAT;tr|Q2KJG0|Q2KJG0_BOVIN;tr|F1MK19|F1MK19_BOVIN;tr|E1BNS9|E1BNS9_BOVIN	tr|B5DEN4|B5DEN4_RAT;sp|P04642|LDHA_RAT;tr|Q6P9U7|Q6P9U7_RAT	L-lactate dehydrogenase OS=Rattus norvegicus GN=Ldha PE=1 SV=1;L-lactate dehydrogenase A chain OS=Rattus norvegicus GN=Ldha PE=1 SV=1;L-lactate dehydrogenase OS=Rattus norvegicus GN=Ldha PE=2 SV=1	10	11	38.3	36.45	332	0	28.855	2//0	0//0	478920000	35	0	0	0	0	0	130320000	124790000	7502500	125370000	48206000	0.0872377	0.0502026	1.9393e+07	9.17372e+06	8.05833e+06	1.28265e+07	8.101e+06	7.3652e+07	9.01859e+07	2.48286e+07	7.97175e+07	4.72737e+07	0.0631315	0.0238172
RAT	sp|P12346|TRFE_RAT	Tf	sp|P12346|TRFE_RAT;tr|Q7TMC7|Q7TMC7_RAT;tr|A0A0G2QC06|A0A0G2QC06_RAT;tr|Q7TP24|Q7TP24_RAT;sp|P12346-2|TRFE_RAT	sp|P12346|TRFE_RAT;tr|Q7TMC7|Q7TMC7_RAT;tr|A0A0G2QC06|A0A0G2QC06_RAT;tr|Q7TP24|Q7TP24_RAT;sp|P12346-2|TRFE_RAT	Serotransferrin OS=Rattus norvegicus GN=Tf PE=1 SV=3;Ab2-417 OS=Rattus norvegicus GN=Tf PE=2 SV=1;Serotransferrin OS=Rattus norvegicus GN=Tf PE=1 SV=1;Ba1-667 OS=Rattus norvegicus GN=Srprb PE=2 SV=1;Isoform 2 of Serotransferrin OS=Rattus norvegicus GN=Tf	5	10	17.9	76.394	698	0	15.082	3//0	0//0	351490000	20	0	0	0	0	0	31216000	22753000	14423000	103320000	39778000	0.042298	0.0316603	0	0	0	0	0	4.81791e+07	3.07411e+07	2.46165e+07	1.34965e+08	3.80051e+07	0.0553014	0.0405979
RAT	tr|D3ZRA3|D3ZRA3_RAT	Acaca	tr|D3ZRA3|D3ZRA3_RAT;tr|A0A0G2K5G8|A0A0G2K5G8_RAT;sp|P11497-2|ACACA_RAT;sp|P11497|ACACA_RAT;tr|E1BGH6|E1BGH6_BOVIN;sp|Q9TTS3|ACACA_BOVIN	tr|D3ZRA3|D3ZRA3_RAT;tr|A0A0G2K5G8|A0A0G2K5G8_RAT;sp|P11497-2|ACACA_RAT;sp|P11497|ACACA_RAT;tr|E1BGH6|E1BGH6_BOVIN;sp|Q9TTS3|ACACA_BOVIN	Acetyl-CoA carboxylase 1 OS=Rattus norvegicus GN=Acaca PE=1 SV=3;Acetyl-CoA carboxylase 1 OS=Rattus norvegicus GN=Acaca PE=1 SV=1;Isoform 2 of Acetyl-CoA carboxylase 1 OS=Rattus norvegicus GN=Acaca;Acetyl-CoA carboxylase 1 OS=Rattus norvegicus GN=Acaca PE=	6	2	1	236.56	2083	0.0088832	1.0458	3//0	0//0	283690000	5	0	0	0	0	0	32469000	0	36367000	67548000	45675000	0.0364118	0.0218935	0	0	0	0	0	5.44452e+07	3.42356e+07	4.61216e+07	8.79836e+07	5.75706e+07	0.0560713	0.0178834
RAT	sp|O08628|PCOC1_RAT	Pcolce	sp|O08628|PCOC1_RAT;tr|Q2HJB6|Q2HJB6_BOVIN;tr|Q5RJN2|Q5RJN2_RAT	sp|O08628|PCOC1_RAT;tr|Q2HJB6|Q2HJB6_BOVIN;tr|Q5RJN2|Q5RJN2_RAT	Procollagen C-endopeptidase enhancer 1 OS=Rattus norvegicus GN=Pcolce PE=1 SV=1;Procollagen C-endopeptidase enhancer OS=Bos taurus GN=PCOLCE PE=2 SV=1;Pcolce protein OS=Rattus norvegicus GN=Pcolce PE=1 SV=1	3	3	8.3	50.184	468	0	3.3874	2//0	0//0	27598000	7	0	0	0	0	0	4450700	7113600	3672900	5173400	4625600	0.00500724	0.0011576	0	0	0	0	0	3.36906e+06	1.70275e+07	2.82135e+06	4.272e+06	3.65814e+06	0.00622961	0.00541919
RAT	sp|P26644|APOH_RAT	Apoh	sp|P26644|APOH_RAT;tr|Q5I0M1|Q5I0M1_RAT	sp|P26644|APOH_RAT;tr|Q5I0M1|Q5I0M1_RAT	Beta-2-glycoprotein 1 OS=Rattus norvegicus GN=Apoh PE=2 SV=2;Apolipoprotein H OS=Rattus norvegicus GN=Apoh PE=1 SV=1	2	2	13.1	33.197	297	0.00033378	2.8539	3//0	0//0	306830000	4	0	0	0	0	0	0	0	0	17082000	12129000	0.0058422	0.00732463	0	0	0	0	0	1.00079e+08	1.36626e+07	1.33164e+08	3.54079e+07	2.3115e+07	0.0610858	0.0470444
RAT	tr|Q6AY07|Q6AY07_RAT	Aldoart2	tr|Q6AY07|Q6AY07_RAT;tr|A6QLL8|A6QLL8_BOVIN;sp|P05065|ALDOA_RAT;sp|P09117|ALDOC_RAT;tr|Q66HT1|Q66HT1_RAT;tr|Q3ZBY4|Q3ZBY4_BOVIN;tr|A5PK73|A5PK73_BOVIN;sp|Q3T0S5|ALDOB_BOVIN;sp|P00884|ALDOB_RAT;tr|A0A0G2K3Q6|A0A0G2K3Q6_RAT	tr|Q6AY07|Q6AY07_RAT;tr|A6QLL8|A6QLL8_BOVIN;sp|P05065|ALDOA_RAT	Fructose-bisphosphate aldolase OS=Rattus norvegicus GN=Aldoart2 PE=2 SV=1;Fructose-bisphosphate aldolase OS=Bos taurus GN=ALDOA PE=1 SV=1;Fructose-bisphosphate aldolase A OS=Rattus norvegicus GN=Aldoa PE=1 SV=2	10	3	6	39.491	364	0	5.1404	2//0	0//0	55135000	6	0	0	0	0	0	13900000	9076500	0	15974000	10538000	0.0098977	0.00551341	0	0	0	0	0	8.85248e+06	1.55672e+07	1.49448e+07	2.91981e+07	1.91336e+07	0.0175393	0.00670151
RAT	sp|P02773|FETA_RAT	Afp	sp|P02773|FETA_RAT;sp|P02773-2|FETA_RAT;tr|Q4QR90|Q4QR90_RAT;tr|G3V6D0|G3V6D0_RAT	sp|P02773|FETA_RAT;sp|P02773-2|FETA_RAT;tr|Q4QR90|Q4QR90_RAT;tr|G3V6D0|G3V6D0_RAT	Alpha-fetoprotein OS=Rattus norvegicus GN=Afp PE=2 SV=1;Isoform 2 of Alpha-fetoprotein OS=Rattus norvegicus GN=Afp;Alpha-fetoprotein OS=Rattus norvegicus GN=Afp PE=2 SV=1;Alpha-fetoprotein OS=Rattus norvegicus GN=Afp PE=4 SV=1	4	2	5.4	68.385	611	0	7.2058	1//0	0//0	77662000	5	0	0	0	0	0	3702100	0	9939500	18730000	8296200	0.00813356	0.0063461	0	0	0	0	0	3.24954e+06	4.83967e+06	1.06233e+07	5.14688e+07	7.35433e+06	0.0155071	0.0181527
RAT	sp|P20059|HEMO_RAT	Hpx	sp|P20059|HEMO_RAT	sp|P20059|HEMO_RAT	Hemopexin OS=Rattus norvegicus GN=Hpx PE=1 SV=3	1	6	13.7	51.35	460	0	5.3332	3//0	0//0	94932000	9	0	0	0	0	0	0	0	0	35547000	15598000	0.010229	0.0140266	0	0	0	0	0	1.36221e+07	1.05621e+07	1.3587e+07	5.77218e+07	1.88557e+07	0.0228697	0.0176292
RAT	tr|F1LY25|F1LY25_RAT	Kcnq5	tr|F1LY25|F1LY25_RAT;tr|G3N279|G3N279_BOVIN;tr|F1N6U1|F1N6U1_BOVIN;tr|F1MPK2|F1MPK2_BOVIN;tr|G3N2R2|G3N2R2_BOVIN;tr|A0A0G2K666|A0A0G2K666_RAT;tr|F1LPA2|F1LPA2_RAT;tr|F1MCH6|F1MCH6_BOVIN;tr|F1LSD6|F1LSD6_RAT;sp|O88944-2|KCNQ3_RAT;sp|O88943-3|KCNQ2_RAT;sp|O88943-9|KCNQ2_RAT;tr|F1M6X3|F1M6X3_RAT;sp|O88943|KCNQ2_RAT;sp|O88943-6|KCNQ2_RAT;sp|O88943-8|KCNQ2_RAT;sp|P58126|KCNQ3_BOVIN;sp|O88943-4|KCNQ2_R…	tr|F1LY25|F1LY25_RAT;tr|G3N279|G3N279_BOVIN;tr|F1N6U1|F1N6U1_BOVIN;tr|F1MPK2|F1MPK2_BOVIN;tr|G3N2R2|G3N2R2_BOVIN;tr|A0A0G2K666|A0A0G2K666_RAT;tr|F1LPA2|F1LPA2_RAT;tr|F1MCH6|F1MCH6_BOVIN;tr|F1LSD6|F1LSD6_RAT;sp|O88944-2|KCNQ3_RAT;sp|O88943-3|KCNQ2_RAT;sp|O88943-9|KCNQ2_RAT;tr|F1M6X3|F1M6X3_RAT;sp|O88943|KCNQ2_RAT;sp|O88943-6|KCNQ2_RAT;sp|O88943-8|KCNQ2_RAT;sp|P58126|KCNQ3_BOVIN;sp|O88943-4|KCNQ2_R…	Protein Kcnq5 OS=Rattus norvegicus GN=Kcnq5 PE=1 SV=3;Uncharacterized protein OS=Bos taurus GN=KCNQ5 PE=4 SV=1;Uncharacterized protein OS=Bos taurus GN=KCNQ4 PE=3 SV=1;Uncharacterized protein OS=Bos taurus GN=KCNQ5 PE=3 SV=2;Uncharacterized protein OS=Bos	23	2	2.8	91.091	821	0.0067136	1.2839	5//0	5//0	86246000	3	0	0	0	0	0	18390000	0	0	0	18238000	0.0073256	0.00897212	0	0	0	0	0	2.40479e+07	2.81628e+06	3.96518e+06	3.30458e+07	3.25943e+07	0.0192939	0.0133798
RAT	sp|Q6AYI5|SHOC2_RAT	Shoc2	sp|Q6AYI5|SHOC2_RAT;sp|A6QLV3|SHOC2_BOVIN	sp|Q6AYI5|SHOC2_RAT;sp|A6QLV3|SHOC2_BOVIN	Leucine-rich repeat protein SHOC-2 OS=Rattus norvegicus GN=Shoc2 PE=2 SV=1;Leucine-rich repeat protein SHOC-2 OS=Bos taurus GN=SHOC2 PE=2 SV=1	2	2	2.6	64.92	582	0.0022668	1.8034	3//0	0//0	68133000	3	0	0	0	0	0	0	4775600	0	3817900	0	0.0017187	0.00212664	0	0	0	0	0	3.12893e+06	9.07698e+06	4.74842e+07	6.78385e+06	3.74535e+06	0.0140439	0.0168572
RAT	tr|Q5XI38|Q5XI38_RAT	Lcp1	tr|Q5XI38|Q5XI38_RAT;tr|A0A0G2K014|A0A0G2K014_RAT;tr|F1LPK7|F1LPK7_RAT;sp|Q63598|PLST_RAT;sp|A7E3Q8|PLST_BOVIN;tr|Q2KJ75|Q2KJ75_BOVIN;tr|F1MSB7|F1MSB7_BOVIN	tr|Q5XI38|Q5XI38_RAT;tr|A0A0G2K014|A0A0G2K014_RAT	Lymphocyte cytosolic protein 1 OS=Rattus norvegicus GN=Lcp1 PE=1 SV=1;Protein Lcp1 OS=Rattus norvegicus GN=Lcp1 PE=1 SV=1	7	3	7.7	70.121	627	0	5.1057	5//0	5//0	33709000	5	0	0	0	0	0	5301800	6783900	0	9891500	0	0.00439544	0.00388259	0	0	0	0	0	1.63061e+07	1.6109e+07	4.5147e+06	6.38534e+06	4.59147e+06	0.00958132	0.00545191
RAT	sp|P07150|ANXA1_RAT	Anxa1	sp|P07150|ANXA1_RAT;tr|I6YIV1|I6YIV1_BOVIN;tr|F1N650|F1N650_BOVIN;sp|P46193|ANXA1_BOVIN	sp|P07150|ANXA1_RAT;tr|I6YIV1|I6YIV1_BOVIN;tr|F1N650|F1N650_BOVIN;sp|P46193|ANXA1_BOVIN	Annexin A1 OS=Rattus norvegicus GN=Anxa1 PE=1 SV=2;Annexin OS=Bos taurus PE=2 SV=1;Annexin OS=Bos taurus GN=ANXA1 PE=1 SV=1;Annexin A1 OS=Bos taurus GN=ANXA1 PE=1 SV=2	4	2	5.5	38.829	346	0	2.9645	2//0	0//0	11518000	4	0	0	0	0	0	3583100	5480900	2488600	0	0	0.00231052	0.00211563	0	0	0	0	0	1.80178e+06	1.10124e+07	1.26989e+06	2.37389e+06	3.36208e+06	0.003964	0.00359176
RAT	tr|Q8CIP8|Q8CIP8_RAT	C2	tr|Q8CIP8|Q8CIP8_RAT;tr|Q6MG73|Q6MG73_RAT;tr|A0A096MKF9|A0A096MKF9_RAT;tr|A0A0U1RRP9|A0A0U1RRP9_RAT;tr|Q7TP05|Q7TP05_RAT	tr|Q8CIP8|Q8CIP8_RAT;tr|Q6MG73|Q6MG73_RAT;tr|A0A096MKF9|A0A096MKF9_RAT;tr|A0A0U1RRP9|A0A0U1RRP9_RAT;tr|Q7TP05|Q7TP05_RAT	Complement component C2 OS=Rattus norvegicus GN=C2 PE=2 SV=1;Complement component 2 OS=Rattus norvegicus GN=C2 PE=1 SV=1;Protein C2 (Fragment) OS=Rattus norvegicus GN=C2 PE=1 SV=1;Protein C2 OS=Rattus norvegicus GN=C2 PE=1 SV=1;Da1-24 OS=Rattus norvegicus	5	2	2.9	83.809	758	0.00066116	2.5041	5//0	5//0	3512900	7	0	0	0	0	0	0	444710	344070	1254600	0	0.000408676	0.000459367	0	0	0	0	0	6.95477e+06	5.91085e+06	4.21747e+06	6.67532e+06	1.17234e+07	0.00709637	0.00250202
RAT	sp|P00507|AATM_RAT	Got2	sp|P00507|AATM_RAT	sp|P00507|AATM_RAT	Aspartate aminotransferase, mitochondrial OS=Rattus norvegicus GN=Got2 PE=1 SV=2	1	2	8.6	47.314	430	0	5.4425	2//0	0//0	25293000	1	0	0	0	0	0	0	0	0	17218000	0	0.0034436	0.0068872	0	0	0	0	0	0	5.58236e+06	0	2.03346e+07	0	0.0051834	0.00787809
RAT	tr|Q63714|Q63714_RAT	Golgb1	tr|Q63714|Q63714_RAT;tr|G3V6A8|G3V6A8_RAT;tr|A0A0G2JWG6|A0A0G2JWG6_RAT	tr|Q63714|Q63714_RAT;tr|G3V6A8|G3V6A8_RAT;tr|A0A0G2JWG6|A0A0G2JWG6_RAT	Rat GCP360 OS=Rattus norvegicus GN=Golgb1 PE=2 SV=1;Golgi autoantigen, golgin subfamily b, macrogolgin 1, isoform CRA_c OS=Rattus norvegicus GN=Golgb1 PE=1 SV=1;Protein Golgb1 OS=Rattus norvegicus GN=Golgb1 PE=1 SV=1	3	2	0.8	364.29	3187	0.0097792	0.86672	5//0	5//0	73236000	1	0	0	0	0	0	0	0	0	43477000	0	0.0086954	0.0173908	0	0	0	0	0	0	0	1.63467e+07	5.01372e+07	0	0.0132968	0.0194779
RAT	tr|G3V7S1|G3V7S1_RAT	Igsf10	tr|G3V7S1|G3V7S1_RAT;sp|Q6WRH9|IGS10_RAT	tr|G3V7S1|G3V7S1_RAT;sp|Q6WRH9|IGS10_RAT	Immunoglobulin superfamily member 10 OS=Rattus norvegicus GN=Igsf10 PE=1 SV=1;Immunoglobulin superfamily member 10 OS=Rattus norvegicus GN=Igsf10 PE=1 SV=1	2	2	1	284.48	2597	0.0088776	1.0381	3//0	0//0	34916000	2	0	0	0	0	0	0	0	12672000	0	0	0.0025344	0.0050688	0	0	0	0	0	0	2.41589e+07	1.30701e+07	0	0	0.0074458	0.00977016
																											493.646	178.236											273.95	72.9614

## Sheet: Overall_A_B_highlighted
Leading_Protein	GN	Protein IDs	Majority protein IDs	Fasta headers	iBAQ VT2	iBAQ VT4	iBAQ VT5	iBAQ VT6	iBAQ VT9	VT MV	VT SD	VT MV (% of total)	VT SD (% of total)	Ranking VT	iBAQ VF2	iBAQ VF4	iBAQ VF5	iBAQ VF6	iBAQ VF9	VF MV	VF SD	VF MV (% of total)	VF SD (% of total)	Ranking VF	Group
B0JYN6	AHSG	tr|B0JYN6|B0JYN6_BOVIN;sp|P12763|FETUA_BOVIN	tr|B0JYN6|B0JYN6_BOVIN;sp|P12763|FETUA_BOVIN	Alpha-2-HS-glycoprotein	139460000	130230000	83192000	84553000	153560000	118199000	2.8999e+07	0.857651	0.210417	15	12393000000	13725000000	14896000000	18073000000	17411000000	15299600000	2.15594e+09	40.5991	5.72101	1
P34955	SERPINA1	sp|P34955|A1AT_BOVIN	sp|P34955|A1AT_BOVIN	Alpha-1-antiproteinase	88740000	72439000	79734000	83968000	62458000	77467800	9.21991e+06	0.562106	0.0668996	16	4529400000	3580200000	6912200000	8002900000	9030200000	6410980000	2.0591e+09	17.0122	5.46404	2
A0A140T897	ALB	tr|A0A140T897|A0A140T897_BOVIN;sp|P02769|ALBU_BOVIN;CON__sp|P02769|ALBU_BOVIN	tr|A0A140T897|A0A140T897_BOVIN;sp|P02769|ALBU_BOVIN;CON__sp|P02769|ALBU_BOVIN	Serum albumin	135560000	82870000	199690000	132470000	133300000	136778000	3.71379e+07	0.99246	0.269473	14	2480300000	1693400000	9962800000	10054000000	6423300000	6122760000	3.55465e+09	16.2474	9.43264	3
Q29443	TF	sp|Q29443|TRFE_BOVIN;tr|Q64599|Q64599_RAT;tr|Q8MII0|Q8MII0_BOVIN;tr|Q6LBN7|Q6LBN7_BOVIN;tr|C7FE01|C7FE01_BOVIN;tr|B9VPZ5|B9VPZ5_BOVIN;tr|B3VTM3|B3VTM3_BOVIN;sp|P24627|TRFL_BOVIN	sp|Q29443|TRFE_BOVIN	Serotransferrin	2185800	0	182610	0	616430	596968	825736	0.0043316	0.00599154	84	959100000	632640000	2570100000	3339700000	2807800000	2061868000	1.0683e+09	5.47139	2.83486	4
Q58D62	FETUB	sp|Q58D62|FETUB_BOVIN	sp|Q58D62|FETUB_BOVIN	Fetuin-B	2193100	2187400	2176800	1911500	10179000	3729560	3.22647e+06	0.0270617	0.0234113	52	1065700000	943180000	1513100000	1694600000	1673900000	1378096000	3.13893e+08	3.65693	0.832949	5
Q3SZ57	AFP	sp|Q3SZ57|FETA_BOVIN	sp|Q3SZ57|FETA_BOVIN	Alpha-fetoprotein	0	0	0	0	0	0	0	0	0	131	486550000	434460000	678610000	752400000	788460000	628096000	1.42302e+08	1.66672	0.377615	6	A
I7CT57		tr|I7CT57|I7CT57_BOVIN;tr|F1N5M2|F1N5M2_BOVIN	tr|I7CT57|I7CT57_BOVIN;tr|F1N5M2|F1N5M2_BOVIN	Vitamin D binding protein	0	0	0	0	0	0	0	0	0	132	474240000	591950000	577800000	682000000	752300000	615658000	9.49386e+07	1.63372	0.25193	7	A
B0JYQ0	ALB	tr|B0JYQ0|B0JYQ0_BOVIN	tr|B0JYQ0|B0JYQ0_BOVIN	ALB protein	11342000	8768400	10527000	10420000	12442000	10699880	1.20716e+06	0.0776383	0.00875912	39	193050000	128190000	855830000	798870000	529420000	501072000	2.99753e+08	1.32965	0.795427	8
O46375	TTR	sp|O46375|TTHY_BOVIN	sp|O46375|TTHY_BOVIN	Transthyretin	0	0	0	0	0	0	0	0	0	133	154640000	89378000	579220000	704350000	600480000	425613600	2.52328e+08	1.12941	0.669581	9	A
Q3ZC07	ACTC1	sp|Q3ZC07|ACTC_BOVIN;sp|P68035|ACTC_RAT;sp|P68138|ACTS_BOVIN;sp|P68136|ACTS_RAT;tr|A0A0G2K4M6|A0A0G2K4M6_RAT;tr|B0BMT0|B0BMT0_RAT;sp|P62739|ACTA_BOVIN;sp|P62738|ACTA_RAT;sp|Q5E9B5|ACTH_BOVIN;sp|P63269|ACTH_RAT;tr|A4IFM8|A4IFM8_BOVIN;tr|G8JKX4|G8JKX4_BOVIN;tr|A5D7J0|A5D7J0_BOVIN;tr|Q58DT9|Q58DT9_BOVIN;tr|F1MKC4|F1MKC4_BOVIN;tr|Q862L0|Q862L0_BOVIN	sp|Q3ZC07|ACTC_BOVIN;sp|P68035|ACTC_RAT;sp|P68138|ACTS_BOVIN;sp|P68136|ACTS_RAT;tr|A0A0G2K4M6|A0A0G2K4M6_RAT;tr|B0BMT0|B0BMT0_RAT;sp|P62739|ACTA_BOVIN;sp|P62738|ACTA_RAT;sp|Q5E9B5|ACTH_BOVIN;sp|P63269|ACTH_RAT;tr|A4IFM8|A4IFM8_BOVIN;tr|G8JKX4|G8JKX4_BOVIN;tr|A5D7J0|A5D7J0_BOVIN;tr|Q58DT9|Q58DT9_BOVIN;tr|F1MKC4|F1MKC4_BOVIN	Actin, alpha cardiac muscle 1	1809300000	1852400000	1825800000	1638200000	2517300000	1928600000	3.03811e+08	13.9939	2.20445	2	350090000	351630000	538780000	410770000	418330000	413920000	6.8664e+07	1.09838	0.182207	10
P28800	SERPINF2	sp|P28800|A2AP_BOVIN	sp|P28800|A2AP_BOVIN	Alpha-2-antiplasmin	3088800	1318200	768390	2288100	1409600	1774618	817898	0.0128766	0.00593466	66	217470000	193110000	252560000	352690000	439490000	291064000	9.20018e+07	0.77237	0.244137	11
Q3SZV7	HPX	sp|Q3SZV7|HEMO_BOVIN	sp|Q3SZV7|HEMO_BOVIN	Hemopexin	0	0	0	0	0	0	0	0	0	134	196790000	236800000	271140000	315620000	323320000	268734000	4.77063e+07	0.713115	0.126594	12	A
F1MSZ6	SERPINC1	tr|F1MSZ6|F1MSZ6_BOVIN;sp|P41361|ANT3_BOVIN;tr|Q7TPI9|Q7TPI9_RAT;tr|A0A096MIW4|A0A096MIW4_RAT	tr|F1MSZ6|F1MSZ6_BOVIN;sp|P41361|ANT3_BOVIN	Antithrombin-III	3505300	4193800	1386000	8984600	4324300	4478800	2.48678e+06	0.0324981	0.0180441	50	164240000	169710000	180270000	240530000	271120000	205174000	4.27842e+07	0.544451	0.113532	13
Q2KJF1	A1BG	sp|Q2KJF1|A1BG_BOVIN	sp|Q2KJF1|A1BG_BOVIN	Alpha-1B-glycoprotein	0	0	0	0	0	0	0	0	0	135	106250000	61209000	258260000	322900000	274460000	204615800	1.01969e+08	0.54297	0.270586	14	A
A0A0G2K793	Hsp90ab1	tr|A0A0G2K793|A0A0G2K793_RAT;sp|P34058|HS90B_RAT;sp|Q76LV1|HS90B_BOVIN;tr|G5E507|G5E507_BOVIN;tr|Q865A1|Q865A1_BOVIN;tr|G3N2V5|G3N2V5_BOVIN;tr|Q6B437|Q6B437_RAT;tr|Q3T007|Q3T007_BOVIN;tr|A7E3E1|A7E3E1_BOVIN	tr|A0A0G2K793|A0A0G2K793_RAT;sp|P34058|HS90B_RAT;sp|Q76LV1|HS90B_BOVIN;tr|G5E507|G5E507_BOVIN;tr|Q865A1|Q865A1_BOVIN	Heat shock protein HSP 90-beta	749350000	731290000	719870000	617220000	701810000	703908000	4.6019e+07	5.10755	0.333914	5	122160000	120620000	359570000	162910000	134760000	180004000	9.10555e+07	0.47766	0.241626	15
A2I7M9	SERPINA3-2	sp|A2I7M9|SPA32_BOVIN;tr|Q27983|Q27983_BOVIN;tr|Q28922|Q28922_BOVIN	sp|A2I7M9|SPA32_BOVIN	Serpin A3-2	0	0	0	0	0	0	0	0	0	136	50351000	34409000	222730000	249660000	310950000	173620000	1.11021e+08	0.460719	0.294606	16	A
F1MMD7	ITIH4	tr|F1MMD7|F1MMD7_BOVIN;sp|Q3T052|ITIH4_BOVIN	tr|F1MMD7|F1MMD7_BOVIN;sp|Q3T052|ITIH4_BOVIN	Inter-alpha-trypsin inhibitor heavy chain H4	0	0	0	0	0	0	0	0	0	137	139810000	136000000	138120000	187210000	223370000	164902000	3.49238e+07	0.437585	0.0926741	17	A
Q3SZH5	AGT	tr|Q3SZH5|Q3SZH5_BOVIN	tr|Q3SZH5|Q3SZH5_BOVIN	Angiotensinogen	0	0	0	803500	0	160700	321400	0.00116604	0.00233208	111	155430000	178290000	156520000	176720000	142770000	161946000	1.36016e+07	0.429741	0.0360933	18
A5PJQ6	PGRMC2	tr|A5PJQ6|A5PJQ6_BOVIN;sp|Q5XIU9|PGRC2_RAT	tr|A5PJQ6|A5PJQ6_BOVIN;sp|Q5XIU9|PGRC2_RAT	PGRMC2 protein	0	0	0	35877000	99820000	27139400	3.89062e+07	0.196923	0.282303	31	130720000	109420000	265950000	151050000	126850000	156798000	5.61584e+07	0.41608	0.149022	19
Q9Z0V5	Prdx4	sp|Q9Z0V5|PRDX4_RAT;sp|Q9BGI2|PRDX4_BOVIN;tr|Q9BGI4|Q9BGI4_BOVIN;sp|Q5E947|PRDX1_BOVIN	sp|Q9Z0V5|PRDX4_RAT;sp|Q9BGI2|PRDX4_BOVIN	Peroxiredoxin-4	1014300000	1132700000	1047400000	831900000	1125800000	1030420000	1.09103e+08	7.47672	0.791648	4	129730000	94839000	204410000	143250000	142120000	142869800	3.54048e+07	0.379121	0.0939506	20
P18902	RBP4	sp|P18902|RET4_BOVIN;tr|G1K122|G1K122_BOVIN;tr|Q32L14|Q32L14_BOVIN	sp|P18902|RET4_BOVIN;tr|G1K122|G1K122_BOVIN;tr|Q32L14|Q32L14_BOVIN	Retinol-binding protein 4	0	0	0	0	0	0	0	0	0	138	187620000	179630000	78975000	111110000	86170000	128701000	4.61654e+07	0.341522	0.122505	21	A
P01044-2	KNG1	sp|P01044-2|KNG1_BOVIN;sp|P01044|KNG1_BOVIN;tr|Q5M8A0|Q5M8A0_RAT;sp|P08934-2|KNG1_RAT;sp|P08934|KNG1_RAT	sp|P01044-2|KNG1_BOVIN;sp|P01044|KNG1_BOVIN	Isoform LMW of Kininogen-1	0	0	0	0	0	0	0	0	0	139	75908000	89331000	103500000	107710000	107050000	96699800	1.23385e+07	0.256603	0.0327415	22	A
F1MNW4	ITIH2	tr|F1MNW4|F1MNW4_BOVIN;tr|A5D7R6|A5D7R6_BOVIN;tr|D3ZFH5|D3ZFH5_RAT;tr|Q498S9|Q498S9_RAT	tr|F1MNW4|F1MNW4_BOVIN;tr|A5D7R6|A5D7R6_BOVIN	Inter-alpha-trypsin inhibitor heavy chain H2	3289000	9534800	3829300	3396800	10928000	6195580	3.32947e+06	0.0449551	0.0241586	45	73581000	55566000	87845000	103480000	125010000	89096400	2.39301e+07	0.236427	0.0635012	23
P04797	Gapdh	sp|P04797|G3P_RAT;tr|Q0QEU1|Q0QEU1_RAT;tr|M0R660|M0R660_RAT;tr|M0R590|M0R590_RAT;tr|D3ZGY4|D3ZGY4_RAT;tr|Q0QES8|Q0QES8_BOVIN;tr|Q712W6|Q712W6_BOVIN;sp|P10096|G3P_BOVIN;tr|A0A0G2K8S2|A0A0G2K8S2_RAT;tr|E9PTN6|E9PTN6_RAT;tr|E9PTV9|E9PTV9_RAT;tr|F1M2N4|F1M2N4_RAT;tr|B1WBQ8|B1WBQ8_RAT;sp|Q9ESV6|G3PT_RAT;tr|A0A0G2K7M1|A0A0G2K7M1_RAT;sp|Q2KJE5|G3PT_BOVIN;tr|Q4H0Z3|Q4H0Z3_BOVIN;tr|D3ZEN2|D3ZEN2_RAT;tr|Q8…	sp|P04797|G3P_RAT;tr|Q0QEU1|Q0QEU1_RAT;tr|M0R660|M0R660_RAT;tr|M0R590|M0R590_RAT;tr|D3ZGY4|D3ZGY4_RAT;tr|Q0QES8|Q0QES8_BOVIN;tr|Q712W6|Q712W6_BOVIN;sp|P10096|G3P_BOVIN	Glyceraldehyde-3-phosphate dehydrogenase	48886000	77638000	38065000	46553000	65689000	55366200	1.4294e+07	0.401737	0.103717	19	90263000	20410000	107770000	93432000	105250000	83425000	3.22081e+07	0.221377	0.0854676	24
Q2UVX4	C3	sp|Q2UVX4|CO3_BOVIN;tr|G3X7A5|G3X7A5_BOVIN;tr|A0A0F6QNP7|A0A0F6QNP7_BOVIN;tr|Q693V9|Q693V9_BOVIN;tr|O97941|O97941_BOVIN;tr|Q6KDN5|Q6KDN5_BOVIN	sp|Q2UVX4|CO3_BOVIN;tr|G3X7A5|G3X7A5_BOVIN;tr|A0A0F6QNP7|A0A0F6QNP7_BOVIN	Complement C3	467060	0	773870	229430	250020	344076	260855	0.00249661	0.00189276	98	46079000	75042000	46825000	97639000	117700000	76657000	2.81153e+07	0.203418	0.0746069	25
A0A0G2JSH5	Alb	tr|A0A0G2JSH5|A0A0G2JSH5_RAT;sp|P02770|ALBU_RAT	tr|A0A0G2JSH5|A0A0G2JSH5_RAT;sp|P02770|ALBU_RAT	Serum albumin	0	0	52500000	0	11217000	12743400	2.03475e+07	0.092466	0.147641	38	42594000	24085000	129700000	100400000	70368000	73429400	3.81808e+07	0.194853	0.101317	26
A0A140T843	APOH	tr|A0A140T843|A0A140T843_BOVIN;sp|P17690|APOH_BOVIN	tr|A0A140T843|A0A140T843_BOVIN;sp|P17690|APOH_BOVIN	Beta-2-glycoprotein 1	0	0	0	0	0	0	0	0	0	140	61330000	81928000	58029000	83205000	79584000	72815200	1.08384e+07	0.193223	0.0287607	27	A
A0A0A0MP92	SERPINA3-7	tr|A0A0A0MP92|A0A0A0MP92_BOVIN;tr|Q5J801|Q5J801_BOVIN;tr|Q3SZQ8|Q3SZQ8_BOVIN;tr|Q27984|Q27984_BOVIN;sp|A2I7N3|SPA37_BOVIN	tr|A0A0A0MP92|A0A0A0MP92_BOVIN;tr|Q5J801|Q5J801_BOVIN;tr|Q3SZQ8|Q3SZQ8_BOVIN;tr|Q27984|Q27984_BOVIN;sp|A2I7N3|SPA37_BOVIN	Serpin A3-7	0	0	0	0	0	0	0	0	0	141	20279000	14454000	79406000	115520000	133860000	72703800	4.84967e+07	0.192927	0.128691	28	A
P81187	CFB	sp|P81187|CFAB_BOVIN;tr|Q3KUS7|Q3KUS7_BOVIN	sp|P81187|CFAB_BOVIN	Complement factor B	0	0	0	0	0	0	0	0	0	142	47774000	64187000	54713000	86048000	100330000	70610400	1.96828e+07	0.187372	0.0522304	29	A
Q95121	SERPINF1	sp|Q95121|PEDF_BOVIN;tr|Q80ZA3|Q80ZA3_RAT	sp|Q95121|PEDF_BOVIN	Pigment epithelium-derived factor	0	0	0	0	0	0	0	0	0	143	52516000	69708000	60922000	81352000	87043000	70308200	1.27047e+07	0.18657	0.0337132	30	A
A6QPP2	SERPIND1	tr|A6QPP2|A6QPP2_BOVIN;sp|Q64268|HEP2_RAT;tr|A0A0G2K8K3|A0A0G2K8K3_RAT	tr|A6QPP2|A6QPP2_BOVIN	SERPIND1 protein	0	198740000	0	0	0	39748000	79496000	0.288411	0.576822	25	54691000	67137000	57889000	76278000	72161000	65631200	8.22058e+06	0.17416	0.0218142	31
G3X6N3	TF	tr|G3X6N3|G3X6N3_BOVIN	tr|G3X6N3|G3X6N3_BOVIN	Serotransferrin	0	0	0	0	0	0	0	0	0	144	25025000	21007000	99004000	110740000	72252000	65605600	3.69664e+07	0.174092	0.0980943	32	A
Q6P9T8	Tubb4b	sp|Q6P9T8|TBB4B_RAT;sp|Q3MHM5|TBB4B_BOVIN;tr|G3V7C6|G3V7C6_RAT;tr|B4F7C2|B4F7C2_RAT;sp|Q3ZBU7|TBB4A_BOVIN	sp|Q6P9T8|TBB4B_RAT;sp|Q3MHM5|TBB4B_BOVIN;tr|G3V7C6|G3V7C6_RAT;tr|B4F7C2|B4F7C2_RAT;sp|Q3ZBU7|TBB4A_BOVIN	Tubulin beta-4B chain	398410000	390170000	397810000	370950000	392460000	389960000	1.0007e+07	2.82955	0.0726106	7	56705000	64539000	79051000	44425000	41993000	57342600	1.36083e+07	0.152165	0.036111	33
Q6SA19	LOC500959	tr|Q6SA19|Q6SA19_RAT;sp|Q5E956|TPIS_BOVIN;sp|P48500|TPIS_RAT;tr|A0A0G2JWU1|A0A0G2JWU1_RAT;tr|A0A0G2JWJ4|A0A0G2JWJ4_RAT	tr|Q6SA19|Q6SA19_RAT;sp|Q5E956|TPIS_BOVIN;sp|P48500|TPIS_RAT;tr|A0A0G2JWU1|A0A0G2JWU1_RAT;tr|A0A0G2JWJ4|A0A0G2JWJ4_RAT	Triosephosphate isomerase	350270000	331930000	411230000	306390000	362810000	352526000	3.49564e+07	2.55793	0.253643	8	45792000	49918000	76364000	57030000	47547000	55330200	1.11907e+07	0.146825	0.0296957	34
Q76LV2	HSP90AA1	sp|Q76LV2|HS90A_BOVIN;sp|P82995|HS90A_RAT	sp|Q76LV2|HS90A_BOVIN;sp|P82995|HS90A_RAT	Heat shock protein HSP 90-alpha	194160000	190510000	191060000	190770000	156520000	184604000	1.4104e+07	1.33949	0.102338	12	41670000	31662000	96022000	53580000	50393000	54665400	2.20356e+07	0.145061	0.0584738	35
E1BMJ0	SERPING1	tr|E1BMJ0|E1BMJ0_BOVIN;sp|P50448|F12AI_BOVIN;sp|Q6P734|IC1_RAT	tr|E1BMJ0|E1BMJ0_BOVIN;sp|P50448|F12AI_BOVIN	Uncharacterized protein	0	0	2378900	13712000	0	3218180	5.32719e+06	0.0233511	0.038654	57	40855000	45746000	37283000	50867000	80023000	50954800	1.52383e+07	0.135214	0.0404364	36
F1MMK9	AMBP	tr|F1MMK9|F1MMK9_BOVIN;sp|P00978|AMBP_BOVIN;sp|Q64240|AMBP_RAT	tr|F1MMK9|F1MMK9_BOVIN;sp|P00978|AMBP_BOVIN	Protein AMBP	0	0	0	0	0	0	0	0	0	145	39576000	42394000	40077000	44521000	52782000	43870000	4.79273e+06	0.116414	0.012718	37	A
G3MYZ3	AFM	tr|G3MYZ3|G3MYZ3_BOVIN;tr|Q5BJP7|Q5BJP7_RAT;tr|G3V9R9|G3V9R9_RAT;sp|P36953|AFAM_RAT	tr|G3MYZ3|G3MYZ3_BOVIN	Uncharacterized protein	0	0	0	0	0	0	0	0	0	146	21470000	13654000	57098000	59770000	64001000	43198600	2.11923e+07	0.114632	0.056236	38	A
P06868	PLG	sp|P06868|PLMN_BOVIN	sp|P06868|PLMN_BOVIN	Plasminogen	0	0	0	0	0	0	0	0	0	147	26381000	35971000	50102000	45447000	51976000	41975400	9.56393e+06	0.111386	0.0253789	39	A
V9GZ85	Actg1	tr|V9GZ85|V9GZ85_RAT;sp|P63259|ACTG_RAT;sp|P63258|ACTG_BOVIN;sp|P60712|ACTB_BOVIN;sp|P60711|ACTB_RAT;tr|A0A0G2K3K2|A0A0G2K3K2_RAT;tr|F1MRD0|F1MRD0_BOVIN;tr|A1Z0K8|A1Z0K8_RAT;tr|Q862P9|Q862P9_BOVIN;tr|Q99NC6|Q99NC6_RAT;tr|A0A068F1Y2|A0A068F1Y2_RAT;tr|Q9TTW4|Q9TTW4_BOVIN;tr|Q2QJG3|Q2QJG3_BOVIN;tr|H6S1N4|H6S1N4_BOVIN;tr|Q9JLX9|Q9JLX9_RAT;tr|Q63030|Q63030_RAT;tr|A0A068Y343|A0A068Y343_ECHMU	tr|V9GZ85|V9GZ85_RAT;sp|P63259|ACTG_RAT;sp|P63258|ACTG_BOVIN;sp|P60712|ACTB_BOVIN;sp|P60711|ACTB_RAT;tr|A0A0G2K3K2|A0A0G2K3K2_RAT;tr|F1MRD0|F1MRD0_BOVIN;tr|A1Z0K8|A1Z0K8_RAT	Actin, cytoplasmic 2	54135000	54188000	50632000	56382000	82875000	59642400	1.17614e+07	0.432765	0.0853407	18	19046000	24481000	57586000	35529000	37111000	34750600	1.32645e+07	0.0922145	0.0351987	40
Q32KN6	PGK2	tr|Q32KN6|Q32KN6_BOVIN	tr|Q32KN6|Q32KN6_BOVIN	Phosphoglycerate kinase	129960000	119060000	143340000	150120000	145010000	137498000	1.13724e+07	0.997685	0.0825179	13	20423000	15953000	61181000	40834000	35001000	34678400	1.60888e+07	0.0920229	0.0426933	41
P56652	ITIH3	sp|P56652|ITIH3_BOVIN;tr|D3ZBS2|D3ZBS2_RAT;sp|Q63416|ITIH3_RAT	sp|P56652|ITIH3_BOVIN	Inter-alpha-trypsin inhibitor heavy chain H3	0	0	0	0	0	0	0	0	0	148	21302000	18682000	23952000	32301000	45511000	28349600	9.72211e+06	0.0752287	0.0257987	42	A
F1MLW7	IGLL1	tr|F1MLW7|F1MLW7_BOVIN	tr|F1MLW7|F1MLW7_BOVIN	Uncharacterized protein	0	0	0	0	0	0	0	0	0	149	28616000	26477000	10479000	29724000	45452000	28149600	1.11096e+07	0.074698	0.0294806	43	A
P24090	Ahsg	sp|P24090|FETUA_RAT;tr|F1LM19|F1LM19_RAT;tr|Q7TP75|Q7TP75_RAT	sp|P24090|FETUA_RAT;tr|F1LM19|F1LM19_RAT;tr|Q7TP75|Q7TP75_RAT	Alpha-2-HS-glycoprotein	0	0	0	0	0	0	0	0	0	208	25640000	27250000	21757000	31368000	23369000	25876800	3.32737e+06	0.0686669	0.00882953	44	A
Q3MHN5	GC	sp|Q3MHN5|VTDB_BOVIN	sp|Q3MHN5|VTDB_BOVIN	Vitamin D-binding protein	0	0	0	0	0	0	0	0	0	150	17046000	16705000	29445000	27922000	33804000	24984400	6.89751e+06	0.0662988	0.0183033	45	A
Q3SYR0	SERPINA7	tr|Q3SYR0|Q3SYR0_BOVIN;sp|Q9TT36|THBG_BOVIN	tr|Q3SYR0|Q3SYR0_BOVIN;sp|Q9TT36|THBG_BOVIN	Serpin peptidase inhibitor, clade A (Alpha-1 antiproteinase, antitrypsin), member 7	0	0	0	0	0	0	0	0	0	151	21126000	18468000	19470000	21080000	30895000	22207800	4.4585e+06	0.0589308	0.0118311	46	A
G3N0V0		tr|G3N0V0|G3N0V0_BOVIN	tr|G3N0V0|G3N0V0_BOVIN	Uncharacterized protein	0	0	0	0	0	0	0	0	0	152	18683000	23032000	15015000	21773000	31088000	21918200	5.35663e+06	0.0581623	0.0142144	47	A
A0A0A0MPA0	LOC784932	tr|A0A0A0MPA0|A0A0A0MPA0_BOVIN;tr|Q32T06|Q32T06_BOVIN	tr|A0A0A0MPA0|A0A0A0MPA0_BOVIN;tr|Q32T06|Q32T06_BOVIN	Uncharacterized protein	0	0	0	0	0	0	0	0	0	153	2460100	2061500	25061000	37347000	41930000	21771920	1.68594e+07	0.0577742	0.0447382	48	A
F1MFW9	KRT24	tr|F1MFW9|F1MFW9_BOVIN	tr|F1MFW9|F1MFW9_BOVIN	Uncharacterized protein	1594400	0	0	0	0	318880	637760	0.00231379	0.00462758	100	395950	7609900	25724000	4398800	51704000	17966530	1.89656e+07	0.0476761	0.0503272	49
F1MJH1	GSN	tr|F1MJH1|F1MJH1_BOVIN;tr|F1N1I6|F1N1I6_BOVIN;sp|Q3SX14|GELS_BOVIN;sp|Q68FP1-2|GELS_RAT;sp|Q68FP1|GELS_RAT	tr|F1MJH1|F1MJH1_BOVIN;tr|F1N1I6|F1N1I6_BOVIN;sp|Q3SX14|GELS_BOVIN;sp|Q68FP1-2|GELS_RAT;sp|Q68FP1|GELS_RAT	Gelsolin	0	0	0	0	0	0	0	0	0	154	10043000	16058000	10363000	25136000	25794000	17478800	6.86614e+06	0.0463819	0.0182201	50	A
Q2HJ81	TUBB6	sp|Q2HJ81|TBB6_BOVIN;tr|Q4QQV0|Q4QQV0_RAT;tr|G3X7R8|G3X7R8_BOVIN	sp|Q2HJ81|TBB6_BOVIN;tr|Q4QQV0|Q4QQV0_RAT;tr|G3X7R8|G3X7R8_BOVIN	Tubulin beta-6 chain	0	0	0	0	0	0	0	0	0	155	15046000	9750800	15381000	17779000	25187000	16628760	5.01866e+06	0.0441262	0.0133176	51	A
Q9N2I2	SERPINA5	sp|Q9N2I2|IPSP_BOVIN	sp|Q9N2I2|IPSP_BOVIN	Plasma serine protease inhibitor	0	0	0	0	0	0	0	0	0	156	9774800	16935000	8068500	20577000	21685000	15408060	5.55072e+06	0.040887	0.0147294	52	A
Q5GN72	agp	tr|Q5GN72|Q5GN72_BOVIN;sp|Q3SZR3|A1AG_BOVIN	tr|Q5GN72|Q5GN72_BOVIN;sp|Q3SZR3|A1AG_BOVIN	Alpha-1-acid glycoprotein	0	0	0	0	0	0	0	0	0	157	2654400	892180	17137000	31551000	21613000	14769516	1.16053e+07	0.0391925	0.0307959	53	A
Q2KIS7	CLEC3B	sp|Q2KIS7|TETN_BOVIN	sp|Q2KIS7|TETN_BOVIN	Tetranectin	0	0	0	0	0	0	0	0	0	158	13454000	18278000	4810000	8456900	12702000	11540180	4.58721e+06	0.0306231	0.0121727	54	A
Q3ZEJ6	SERPINA3-3	sp|Q3ZEJ6|SPA33_BOVIN;sp|A2I7N0|SPA34_BOVIN	sp|Q3ZEJ6|SPA33_BOVIN;sp|A2I7N0|SPA34_BOVIN	Serpin A3-3	0	0	0	0	0	0	0	0	0	159	3349000	2548300	12481000	13436000	20196000	10402060	6.64643e+06	0.027603	0.017637	55	A
Q3Y5Z3	ADIPOQ	sp|Q3Y5Z3|ADIPO_BOVIN	sp|Q3Y5Z3|ADIPO_BOVIN	Adiponectin	0	0	0	0	0	0	0	0	0	160	7409100	8134000	4148700	12219000	15135000	9409160	3.84653e+06	0.0249682	0.0102072	56	A
P01035	CST3	sp|P01035|CYTC_BOVIN	sp|P01035|CYTC_BOVIN	Cystatin-C	0	0	0	0	0	0	0	0	0	161	2530000	9438500	11950000	8592700	12336000	8969440	3.52266e+06	0.0238014	0.00934777	57	A
F1MMP5	ITIH1	tr|F1MMP5|F1MMP5_BOVIN;sp|Q0VCM5|ITIH1_BOVIN;tr|B2RYM3|B2RYM3_RAT	tr|F1MMP5|F1MMP5_BOVIN;sp|Q0VCM5|ITIH1_BOVIN	Inter-alpha-trypsin inhibitor heavy chain H1	0	0	0	0	0	0	0	0	0	162	4240400	4388300	2546500	13125000	19889000	8837840	6.64866e+06	0.0234522	0.017643	58	A
V6F9A2	APOA1	tr|V6F9A2|V6F9A2_BOVIN;sp|P15497|APOA1_BOVIN;tr|V6F869|V6F869_BOVIN	tr|V6F9A2|V6F9A2_BOVIN;sp|P15497|APOA1_BOVIN;tr|V6F869|V6F869_BOVIN	Apolipoprotein A-I	1820700000	1995300000	1891900000	1373800000	1767600000	1769860000	2.12212e+08	12.8421	1.53981	3	8692300	13498000	4314400	7684200	7724000	8382580	2.95753e+06	0.0222441	0.00784813	59
E1BH06	LOC100852118	tr|E1BH06|E1BH06_BOVIN;sp|P01030|CO4_BOVIN;tr|M0RB00|M0RB00_RAT;tr|A0A0G2JW12|A0A0G2JW12_RAT;tr|Q6MG79|Q6MG79_RAT;sp|P08649|CO4_RAT;tr|F1MP09|F1MP09_BOVIN;tr|A0A0G2JV52|A0A0G2JV52_RAT;tr|F1LNM4|F1LNM4_RAT;tr|A0A0G2JT52|A0A0G2JT52_RAT;sp|Q5XIP6|FEN1_RAT;sp|Q58DH8|FEN1_BOVIN	tr|E1BH06|E1BH06_BOVIN	Uncharacterized protein	0	0	0	0	0	0	0	0	0	163	4141300	6612900	5416100	10102000	15370000	8328460	4.04193e+06	0.0221005	0.0107257	60
P19804	Nme2	sp|P19804|NDKB_RAT;tr|F1MPL4|F1MPL4_BOVIN;sp|Q3T0Q4|NDKB_BOVIN;sp|Q05982|NDKA_RAT;tr|Q9QWQ4|Q9QWQ4_RAT;tr|Q6LCQ4|Q6LCQ4_RAT;tr|A1A4N9|A1A4N9_BOVIN;sp|P52175|NDKA2_BOVIN;sp|P52174|NDKA1_BOVIN;tr|G1K1A3|G1K1A3_BOVIN;tr|Q56JV4|Q56JV4_BOVIN	sp|P19804|NDKB_RAT;tr|F1MPL4|F1MPL4_BOVIN;sp|Q3T0Q4|NDKB_BOVIN;sp|Q05982|NDKA_RAT	Nucleoside diphosphate kinase B	0	0	0	0	0	0	0	0	0	209	6272500	7694200	2299400	16592000	8520100	8275640	4.6752e+06	0.0219603	0.0124062	61
Q71DI1		tr|Q71DI1|Q71DI1_RAT	tr|Q71DI1|Q71DI1_RAT	Dermcidin	2210200	0	0	0	0	442040	884080	0.00320744	0.00641488	94	22143000	13114000	4233200	0	0	7898040	8.58271e+06	0.0209583	0.0227751	62
P07824	Arg1	sp|P07824|ARGI1_RAT	sp|P07824|ARGI1_RAT	Arginase-1	0	0	0	0	11904000	2380800	4761600	0.0172751	0.0345501	58	4233000	16727000	4614500	7734100	5653800	7792480	4.62974e+06	0.0206782	0.0122855	63
Q3SZZ7	FGL1	sp|Q3SZZ7|FGL1_BOVIN;tr|Q8K583|Q8K583_RAT;tr|A0A0G2KA83|A0A0G2KA83_RAT;sp|Q5M8C6|FGL1_RAT	sp|Q3SZZ7|FGL1_BOVIN	Fibrinogen-like protein 1	0	0	0	0	0	0	0	0	0	164	6552800	10243000	9955700	7724300	4331900	7761540	2.19986e+06	0.0205961	0.00583756	64	A
P01045-2	KNG2	sp|P01045-2|KNG2_BOVIN;sp|P01045|KNG2_BOVIN	sp|P01045-2|KNG2_BOVIN;sp|P01045|KNG2_BOVIN	Isoform LMW of Kininogen-2	0	0	0	0	0	0	0	0	0	165	7697400	8054500	8484100	7253600	6706300	7639180	617852	0.0202714	0.00163954	65	A
F1MS32	APOD	tr|F1MS32|F1MS32_BOVIN;sp|Q32KY0|APOD_BOVIN;tr|M0R4S2|M0R4S2_RAT;sp|P23593|APOD_RAT	tr|F1MS32|F1MS32_BOVIN;sp|Q32KY0|APOD_BOVIN	Apolipoprotein D	0	0	0	0	0	0	0	0	0	166	4638500	10226000	6664500	3495700	11054000	7215740	2.98592e+06	0.0191477	0.00792347	66	A
Q3ZBS7	VTN	tr|Q3ZBS7|Q3ZBS7_BOVIN	tr|Q3ZBS7|Q3ZBS7_BOVIN	Uncharacterized protein	24712000	38832000	25406000	35717000	73712000	39675800	1.79019e+07	0.287887	0.129896	26	2143500	7425500	5349400	10711000	9472700	7020420	3.04548e+06	0.0186294	0.00808152	67
Q28194		tr|Q28194|Q28194_BOVIN;tr|F1N3A1|F1N3A1_BOVIN;sp|Q28178|TSP1_BOVIN;tr|Q71SA3|Q71SA3_RAT;tr|M0R979|M0R979_RAT;tr|A0A0G2JV24|A0A0G2JV24_RAT	tr|Q28194|Q28194_BOVIN;tr|F1N3A1|F1N3A1_BOVIN;sp|Q28178|TSP1_BOVIN	Thrombospondin-1 (Fragment)	0	0	0	0	0	0	0	0	0	167	4645800	4916900	6998400	8458400	9605400	6924980	1.93744e+06	0.0183762	0.00514122	68	A
B5DEN4	Ldha	tr|B5DEN4|B5DEN4_RAT;sp|P04642|LDHA_RAT;tr|Q6P9U7|Q6P9U7_RAT;sp|P19858|LDHA_BOVIN;tr|B0JYN3|B0JYN3_BOVIN;sp|Q5E9B1|LDHB_BOVIN;sp|P42123|LDHB_RAT;tr|Q2KJG0|Q2KJG0_BOVIN;tr|F1MK19|F1MK19_BOVIN;tr|E1BNS9|E1BNS9_BOVIN	tr|B5DEN4|B5DEN4_RAT;sp|P04642|LDHA_RAT;tr|Q6P9U7|Q6P9U7_RAT	L-lactate dehydrogenase	0	0	0	0	0	0	0	0	0	210	5244600	6368200	484770	10536000	3973400	5321394	3.2712e+06	0.0141209	0.00868049	69
A2I7N1	SERPINA3-5	sp|A2I7N1|SPA35_BOVIN;tr|A0A0A0MP89|A0A0A0MP89_BOVIN;sp|A6QPQ2|SPA38_BOVIN	sp|A2I7N1|SPA35_BOVIN	Serpin A3-5	0	0	0	0	0	0	0	0	0	168	2325700	1203400	2958000	8919400	9123900	4906080	3.40764e+06	0.0130188	0.00904253	70	A
D3ZRN3	Actbl2	tr|D3ZRN3|D3ZRN3_RAT	tr|D3ZRN3|D3ZRN3_RAT	Protein Actbl2	920800000	303810000	14307000	24308000	2666400	253178280	3.52273e+08	1.83706	2.55609	10	0	1230100	22806000	0	0	4807220	9.01199e+06	0.0127565	0.0239143	71
Q05B55	IGK	tr|Q05B55|Q05B55_BOVIN;tr|F1MZ96|F1MZ96_BOVIN;tr|F1MH40|F1MH40_BOVIN;tr|B0JYP6|B0JYP6_BOVIN	tr|Q05B55|Q05B55_BOVIN;tr|F1MZ96|F1MZ96_BOVIN;tr|F1MH40|F1MH40_BOVIN;tr|B0JYP6|B0JYP6_BOVIN	IGK protein	0	0	0	0	0	0	0	0	0	169	0	1818400	0	3713100	17264000	4559100	6.49942e+06	0.0120981	0.0172469	72	A
P00735	F2	sp|P00735|THRB_BOVIN;tr|G3V843|G3V843_RAT;sp|P18292|THRB_RAT	sp|P00735|THRB_BOVIN	Prothrombin	8643500	20201000	10692000	8291800	30031000	15571860	8.42983e+06	0.112989	0.0611668	36	2759100	4720600	2466100	5545900	5337300	4165800	1.30021e+06	0.0110544	0.00345024	73
P26644	Apoh	sp|P26644|APOH_RAT;tr|Q5I0M1|Q5I0M1_RAT	sp|P26644|APOH_RAT;tr|Q5I0M1|Q5I0M1_RAT	Beta-2-glycoprotein 1	0	0	0	0	0	0	0	0	0	214	5364900	0	9629100	1855300	1199800	3609820	3.49941e+06	0.00957905	0.00928607	74
F1MTZ9	COMP	tr|F1MTZ9|F1MTZ9_BOVIN;sp|P35445|COMP_BOVIN;tr|M0RBU0|M0RBU0_RAT;sp|P35444|COMP_RAT;tr|A0A0G2JXN9|A0A0G2JXN9_RAT	tr|F1MTZ9|F1MTZ9_BOVIN;sp|P35445|COMP_BOVIN;tr|M0RBU0|M0RBU0_RAT;sp|P35444|COMP_RAT;tr|A0A0G2JXN9|A0A0G2JXN9_RAT	Cartilage oligomeric matrix protein	0	0	0	0	0	0	0	0	0	170	1232100	1394600	2299600	5035100	6208900	3234060	2.01783e+06	0.00858193	0.00535452	75	A
Q32PI4	CFI	tr|Q32PI4|Q32PI4_BOVIN;tr|F1N4M7|F1N4M7_BOVIN	tr|Q32PI4|Q32PI4_BOVIN;tr|F1N4M7|F1N4M7_BOVIN	Complement factor I	0	0	0	0	0	0	0	0	0	171	1814000	2694900	2514000	4342500	4762300	3225540	1.13045e+06	0.00855932	0.00299976	76	A
Q2KIT0		sp|Q2KIT0|HP20_BOVIN	sp|Q2KIT0|HP20_BOVIN	Protein HP-20 homolog	0	0	0	0	0	0	0	0	0	172	0	5903600	2170100	4138600	3738500	3190160	1.989e+06	0.00846544	0.00527803	77	A
P55063	Hspa1l	sp|P55063|HS71L_RAT;sp|P0CB32|HS71L_BOVIN	sp|P55063|HS71L_RAT;sp|P0CB32|HS71L_BOVIN	Heat shock 70 kDa protein 1-like	11221000	14328000	16749000	8165900	16481000	13388980	3.27758e+06	0.0971503	0.0237821	37	1598600	1814100	4806400	4663900	2598500	3096300	1.37962e+06	0.00821637	0.00366097	78
P25113	Pgam1	sp|P25113|PGAM1_RAT;sp|Q3SZ62|PGAM1_BOVIN;tr|G3N3V1|G3N3V1_BOVIN;tr|F1N2F2|F1N2F2_BOVIN;sp|Q32KV0|PGAM2_BOVIN;sp|P16290|PGAM2_RAT;tr|F1M1Y1|F1M1Y1_RAT	sp|P25113|PGAM1_RAT;sp|Q3SZ62|PGAM1_BOVIN;tr|G3N3V1|G3N3V1_BOVIN;tr|F1N2F2|F1N2F2_BOVIN;sp|Q32KV0|PGAM2_BOVIN;sp|P16290|PGAM2_RAT	Phosphoglycerate mutase 1	0	0	0	0	1548100	309620	619240	0.0022466	0.0044932	102	2226700	2935500	2596700	4138800	2979800	2975500	641728	0.00789581	0.0017029	79	A
Q05443	LUM	sp|Q05443|LUM_BOVIN	sp|Q05443|LUM_BOVIN	Lumican	0	0	0	0	0	0	0	0	0	173	2924100	1474900	1916900	2324700	6026500	2933420	1.61854e+06	0.00778415	0.00429497	80	A
G5E5V0	CPN1	tr|G5E5V0|G5E5V0_BOVIN;sp|Q2KJ83|CBPN_BOVIN	tr|G5E5V0|G5E5V0_BOVIN;sp|Q2KJ83|CBPN_BOVIN	Carboxypeptidase N catalytic chain	0	0	0	0	0	0	0	0	0	174	14651000	0	0	0	0	2930200	5860400	0.0077756	0.0155512	81	A
E1B708	LCTL	tr|E1B708|E1B708_BOVIN	tr|E1B708|E1B708_BOVIN	Uncharacterized protein	0	0	0	0	2492800	498560	997120	0.00361755	0.0072351	90	4852200	5036700	4601500	0	0	2898080	2.3703e+06	0.00769037	0.00628985	82
Q27967	SPP2	sp|Q27967|SPP24_BOVIN	sp|Q27967|SPP24_BOVIN	Secreted phosphoprotein 24	0	0	0	0	0	0	0	0	0	175	0	958850	13156000	0	0	2822970	5.17984e+06	0.00749106	0.0137453	83	A
Q3ZCJ0	RPL36AL	tr|Q3ZCJ0|Q3ZCJ0_BOVIN;tr|B2RYQ8|B2RYQ8_RAT;sp|Q3SZ59|RL36A_BOVIN;sp|P83883|RL36A_RAT;tr|G3N2Y0|G3N2Y0_BOVIN;tr|G8JL02|G8JL02_BOVIN	tr|Q3ZCJ0|Q3ZCJ0_BOVIN;tr|B2RYQ8|B2RYQ8_RAT;sp|Q3SZ59|RL36A_BOVIN;sp|P83883|RL36A_RAT;tr|G3N2Y0|G3N2Y0_BOVIN;tr|G8JL02|G8JL02_BOVIN	Ribosomal protein L36a-like	314790000	228250000	206050000	232940000	315220000	259450000	4.62614e+07	1.88257	0.335672	9	0	0	14035000	0	0	2807000	5614000	0.00744868	0.0148974	84
E1BI82	LOC525947	tr|E1BI82|E1BI82_BOVIN;tr|Q2HJF0|Q2HJF0_BOVIN;tr|Q7TP83|Q7TP83_RAT;tr|E9PST1|E9PST1_RAT;tr|Q6QI47|Q6QI47_RAT;tr|A0A0G2K896|A0A0G2K896_RAT	tr|E1BI82|E1BI82_BOVIN;tr|Q2HJF0|Q2HJF0_BOVIN	Uncharacterized protein	0	0	0	0	0	0	0	0	0	176	2896800	3514300	0	1935100	5680400	2805320	1.8657e+06	0.00744422	0.00495084	85	A
Q7SIH1	A2M	sp|Q7SIH1|A2MG_BOVIN;tr|R9QSM8|R9QSM8_BOVIN;tr|K4JBR5|K4JBR5_BOVIN;tr|K4JF16|K4JF16_BOVIN;tr|K4JDT2|K4JDT2_BOVIN;tr|K4JR88|K4JR88_BOVIN;tr|K4JR81|K4JR81_BOVIN;tr|K4JDS3|K4JDS3_BOVIN;tr|K4JBS4|K4JBS4_BOVIN;tr|K4JBR9|K4JBR9_BOVIN;tr|K4JR71|K4JR71_BOVIN;tr|K4JBA2|K4JBA2_BOVIN;tr|K4JBT0|K4JBT0_BOVIN;tr|K4JF13|K4JF13_BOVIN;tr|K4JDS8|K4JDS8_BOVIN;tr|M0R9G2|M0R9G2_RAT;sp|P06238|A2MG_RAT;tr|Q5FX35|Q5FX35…	sp|Q7SIH1|A2MG_BOVIN;tr|R9QSM8|R9QSM8_BOVIN;tr|K4JBR5|K4JBR5_BOVIN;tr|K4JF16|K4JF16_BOVIN;tr|K4JDT2|K4JDT2_BOVIN	Alpha-2-macroglobulin	0	0	0	0	0	0	0	0	0	177	95122	134760	0	873060	12690000	2.75859e+06	4.97547e+06	0.00732021	0.0132029	86	A
Q58D70	PPP2CA	tr|Q58D70|Q58D70_BOVIN;tr|A0A0G2JYA4|A0A0G2JYA4_RAT;sp|Q0P594|PP2AB_BOVIN;sp|P67774|PP2AA_BOVIN;sp|P63331|PP2AA_RAT;sp|P62716|PP2AB_RAT	tr|Q58D70|Q58D70_BOVIN;tr|A0A0G2JYA4|A0A0G2JYA4_RAT;sp|Q0P594|PP2AB_BOVIN;sp|P67774|PP2AA_BOVIN;sp|P63331|PP2AA_RAT;sp|P62716|PP2AB_RAT	Serine/threonine-protein phosphatase	14753000	41434000	45323000	34315000	46663000	36497600	1.16892e+07	0.264826	0.0848165	29	1921000	2554600	6197300	1900200	1094800	2733580	1.79275e+06	0.00725385	0.00475726	87
Q2KIF2	LRG1	tr|Q2KIF2|Q2KIF2_BOVIN	tr|Q2KIF2|Q2KIF2_BOVIN	Leucine-rich alpha-2-glycoprotein 1	0	0	0	0	0	0	0	0	0	178	272270	182830	0	5038500	7188100	2536340	2.99992e+06	0.00673045	0.00796062	88
Q95ND8	col1A1	tr|Q95ND8|Q95ND8_BOVIN;sp|P02454|CO1A1_RAT;sp|P02453|CO1A1_BOVIN;tr|A0A068F650|A0A068F650_RAT;tr|Q862S4|Q862S4_BOVIN;tr|Q862R9|Q862R9_BOVIN	tr|Q95ND8|Q95ND8_BOVIN;sp|P02454|CO1A1_RAT;sp|P02453|CO1A1_BOVIN;tr|A0A068F650|A0A068F650_RAT	Pro alpha 1(I) collagen (Fragment)	0	0	0	0	0	0	0	0	0	179	4563700	4443000	0	0	3233800	2448100	2.05227e+06	0.0064963	0.00544593	89
P02662	CSN1S1	sp|P02662|CASA1_BOVIN;CON__sp|P02662|CASA1_BOVIN;tr|B5B3R8|B5B3R8_BOVIN;tr|D3TJU9|D3TJU9_BOVIN	sp|P02662|CASA1_BOVIN;CON__sp|P02662|CASA1_BOVIN;tr|B5B3R8|B5B3R8_BOVIN	Alpha-S1-casein	0	3070600	0	114940000	0	23602120	4.56844e+07	0.171257	0.331486	32	2097000	9975900	0	0	0	2414580	3.86691e+06	0.00640735	0.0102613	90
F1MLW8		tr|F1MLW8|F1MLW8_BOVIN	tr|F1MLW8|F1MLW8_BOVIN	Uncharacterized protein	0	0	0	0	0	0	0	0	0	180	0	1529200	0	2138500	7399200	2213380	2.72634e+06	0.00587344	0.00723463	91
P12346	Tf	sp|P12346|TRFE_RAT;tr|Q7TMC7|Q7TMC7_RAT;tr|A0A0G2QC06|A0A0G2QC06_RAT;tr|Q7TP24|Q7TP24_RAT;sp|P12346-2|TRFE_RAT	sp|P12346|TRFE_RAT;tr|Q7TMC7|Q7TMC7_RAT;tr|A0A0G2QC06|A0A0G2QC06_RAT;tr|Q7TP24|Q7TP24_RAT;sp|P12346-2|TRFE_RAT	Serotransferrin	0	0	0	0	0	0	0	0	0	211	1421000	477160	470240	6414200	981060	1952732	2.25861e+06	0.00518179	0.00599348	92
A5PJ69	SERPINA10	tr|A5PJ69|A5PJ69_BOVIN;sp|Q62975|ZPI_RAT	tr|A5PJ69|A5PJ69_BOVIN	SERPINA10 protein	0	0	0	0	0	0	0	0	0	181	2766300	988980	592930	1991400	1223000	1512522	775223	0.00401364	0.00205714	93
F1MYN5	FBLN1	tr|F1MYN5|F1MYN5_BOVIN;tr|A5D7S8|A5D7S8_BOVIN;tr|D3ZQ25|D3ZQ25_RAT	tr|F1MYN5|F1MYN5_BOVIN;tr|A5D7S8|A5D7S8_BOVIN;tr|D3ZQ25|D3ZQ25_RAT	Fibulin-1	0	0	0	0	0	0	0	0	0	182	897390	277110	123670	1986400	4126900	1482294	1.4757e+06	0.00393343	0.00391594	94
Q8SPJ1	JUP	sp|Q8SPJ1|PLAK_BOVIN;tr|P70565|P70565_RAT;sp|Q6P0K8|PLAK_RAT;tr|B6DMG1|B6DMG1_RAT;tr|A0A0G2JT93|A0A0G2JT93_RAT;sp|Q9WU82|CTNB1_RAT;sp|Q0VCX4|CTNB1_BOVIN	sp|Q8SPJ1|PLAK_BOVIN;tr|P70565|P70565_RAT;sp|Q6P0K8|PLAK_RAT	Junction plakoglobin	0	0	0	0	0	0	0	0	0	183	120880	640110	952450	0	4850100	1312708	1.80216e+06	0.00348341	0.00478224	95
Q0IID5	GOLGA7B	tr|Q0IID5|Q0IID5_BOVIN;tr|F1M362|F1M362_RAT	tr|Q0IID5|Q0IID5_BOVIN;tr|F1M362|F1M362_RAT	Golgi autoantigen, golgin subfamily a, 7B	0	0	10312000	0	0	2062400	4124800	0.0149648	0.0299295	62	0	3390700	0	0	2902400	1258620	1.5492e+06	0.00333988	0.00411098	96
F1N7I1	ZBTB9	tr|F1N7I1|F1N7I1_BOVIN;tr|Q6MGD2|Q6MGD2_RAT	tr|F1N7I1|F1N7I1_BOVIN;tr|Q6MGD2|Q6MGD2_RAT	Uncharacterized protein	0	0	0	0	0	0	0	0	0	184	6183900	0	0	0	0	1236780	2473560	0.00328193	0.00656386	97
Q3MHN2	C9	sp|Q3MHN2|CO9_BOVIN	sp|Q3MHN2|CO9_BOVIN	Complement component C9	89049000	74311000	60206000	63228000	68762000	71111200	1.01842e+07	0.515982	0.0738965	17	1842700	1085500	491580	891460	1755900	1213428	516014	0.00321996	0.0013693	98
Q0ZCB4		tr|Q0ZCB4|Q0ZCB4_BOVIN;tr|A7YWR0|A7YWR0_BOVIN;tr|A0A140T881|A0A140T881_BOVIN;sp|Q03247|APOE_BOVIN	tr|Q0ZCB4|Q0ZCB4_BOVIN;tr|A7YWR0|A7YWR0_BOVIN;tr|A0A140T881|A0A140T881_BOVIN;sp|Q03247|APOE_BOVIN	Apolipoprotein E (Fragment)	1934400	1947900	2051500	1329000	0	1452560	769605	0.0105398	0.00558425	68	882410	1391800	280390	1682000	1254500	1098220	483080	0.00291425	0.00128191	99
E1BCW0	HGFAC	tr|E1BCW0|E1BCW0_BOVIN	tr|E1BCW0|E1BCW0_BOVIN	Uncharacterized protein	0	0	0	0	0	0	0	0	0	185	0	0	747250	2225400	2377400	1070010	1.0429e+06	0.00283939	0.00276745	100
F1MYX2	APOM	tr|F1MYX2|F1MYX2_BOVIN;tr|Q3ZBQ9|Q3ZBQ9_BOVIN	tr|F1MYX2|F1MYX2_BOVIN;tr|Q3ZBQ9|Q3ZBQ9_BOVIN	Uncharacterized protein	42090000	54831000	54039000	40796000	31384000	44628000	8.82267e+06	0.32382	0.0640172	23	0	1872600	704190	1492500	1191900	1052238	650334	0.00279223	0.00172573	101
T1T0C1	csn2	tr|T1T0C1|T1T0C1_BOVIN;sp|P02666|CASB_BOVIN;CON__sp|P02666|CASB_BOVIN	tr|T1T0C1|T1T0C1_BOVIN;sp|P02666|CASB_BOVIN;CON__sp|P02666|CASB_BOVIN	Beta-casein	0	0	0	6394600	0	1278920	2557840	0.00927983	0.0185597	70	0	4952500	0	0	0	990500	1981000	0.0026284	0.0052568	102
F1MMQ6	MYO5B	tr|F1MMQ6|F1MMQ6_BOVIN;tr|G3MZH3|G3MZH3_BOVIN;tr|A0A0G2K9S4|A0A0G2K9S4_RAT;tr|A0A0G2K9X3|A0A0G2K9X3_RAT;tr|A0A0G2K4Y7|A0A0G2K4Y7_RAT;sp|Q9QYF3|MYO5A_RAT;tr|F1MHT3|F1MHT3_BOVIN	tr|F1MMQ6|F1MMQ6_BOVIN;tr|G3MZH3|G3MZH3_BOVIN;tr|A0A0G2K9S4|A0A0G2K9S4_RAT;tr|A0A0G2K9X3|A0A0G2K9X3_RAT;tr|A0A0G2K4Y7|A0A0G2K4Y7_RAT;sp|Q9QYF3|MYO5A_RAT;tr|F1MHT3|F1MHT3_BOVIN	Uncharacterized protein	0	0	0	0	0	0	0	0	0	186	813440	821190	764010	1599900	813300	962368	319414	0.00255375	0.000847598	103
H2CNR1	PGLYRP1	tr|H2CNR1|H2CNR1_BOVIN;sp|Q8SPP7|PGRP1_BOVIN	tr|H2CNR1|H2CNR1_BOVIN;sp|Q8SPP7|PGRP1_BOVIN	Peptidoglycan-recognition protein	0	0	0	0	0	0	0	0	0	187	0	1177500	1262100	2038200	0	895560	790383	0.00237647	0.00209737	104
F1MZS3	SMYD1	tr|F1MZS3|F1MZS3_BOVIN;tr|A3KMV0|A3KMV0_BOVIN	tr|F1MZS3|F1MZS3_BOVIN;tr|A3KMV0|A3KMV0_BOVIN	Uncharacterized protein	4427400	0	2845400	2301000	1863600	2287480	1.43548e+06	0.0165979	0.0104158	60	1659300	0	1491100	1320700	0	894220	737937	0.00237291	0.0019582	105
Q3T0A3	CFD	sp|Q3T0A3|CFAD_BOVIN;tr|G3N1I8|G3N1I8_BOVIN	sp|Q3T0A3|CFAD_BOVIN;tr|G3N1I8|G3N1I8_BOVIN	Complement factor D	0	0	0	0	0	0	0	0	0	188	270990	2307800	617640	237350	966210	879998	761416	0.00233517	0.0020205	106
G3X807		tr|G3X807|G3X807_BOVIN;tr|U6HLD5|U6HLD5_ECHMU;tr|E1BLC2|E1BLC2_BOVIN;sp|P62804|H4_RAT;sp|P62803|H4_BOVIN;tr|E1BBP7|E1BBP7_BOVIN;tr|G3N2B8|G3N2B8_BOVIN;tr|E1B9M9|E1B9M9_BOVIN;tr|E1B7N2|E1B7N2_BOVIN;tr|A5D792|A5D792_BOVIN;tr|G3N081|G3N081_BOVIN;tr|G3MYX0|G3MYX0_BOVIN;tr|A0A068Y147|A0A068Y147_ECHMU	tr|G3X807|G3X807_BOVIN;tr|U6HLD5|U6HLD5_ECHMU;tr|E1BLC2|E1BLC2_BOVIN;sp|P62804|H4_RAT;sp|P62803|H4_BOVIN;tr|E1BBP7|E1BBP7_BOVIN;tr|G3N2B8|G3N2B8_BOVIN;tr|E1B9M9|E1B9M9_BOVIN;tr|E1B7N2|E1B7N2_BOVIN;tr|A5D792|A5D792_BOVIN	Histone H4	5072900000	5349500000	4036200000	3291200000	5921500000	4734260000	9.45774e+08	34.3518	6.86253	1	0	0	0	2251200	2139700	878180	1.07612e+06	0.00233035	0.00285561	107
Q28085	CFH	sp|Q28085|CFAH_BOVIN;tr|F1MC45|F1MC45_BOVIN;tr|E1BFN5|E1BFN5_BOVIN;tr|G3X7F3|G3X7F3_BOVIN	sp|Q28085|CFAH_BOVIN;tr|F1MC45|F1MC45_BOVIN	Complement factor H	0	0	0	0	0	0	0	0	0	189	101680	757880	127000	867900	2255200	821932	782581	0.00218109	0.00207666	108
P20059	Hpx	sp|P20059|HEMO_RAT	sp|P20059|HEMO_RAT	Hemopexin	0	0	0	0	0	0	0	0	0	217	244510	0	0	3048700	662280	791098	1.15445e+06	0.00209926	0.00306346	109
Q4JFV5		tr|Q4JFV5|Q4JFV5_RAT	tr|Q4JFV5|Q4JFV5_RAT	Nucleic acid binding protein	0	0	0	10586000	25111000	7139400	9.87695e+06	0.0518034	0.0716671	43	483090	0	411950	2375800	534880	761144	829084	0.00201978	0.00220006	110
F1MTT3	F12	tr|F1MTT3|F1MTT3_BOVIN;sp|P98140|FA12_BOVIN	tr|F1MTT3|F1MTT3_BOVIN;sp|P98140|FA12_BOVIN	Coagulation factor XII	0	0	0	0	0	0	0	0	0	190	378240	460050	1561900	677570	636770	742906	424093	0.00197138	0.00112538	111
G5E600	KIAA1033	tr|G5E600|G5E600_BOVIN;tr|D4A7I6|D4A7I6_RAT	tr|G5E600|G5E600_BOVIN;tr|D4A7I6|D4A7I6_RAT	Uncharacterized protein	39106000	331490	57685000	100990	92482000	37941096	3.52484e+07	0.2753	0.255762	27	0	0	0	0	3617700	723540	1447080	0.00191999	0.00383998	112
Q29RQ1	C7	sp|Q29RQ1|CO7_BOVIN;tr|F1N045|F1N045_BOVIN;tr|A0A0G2K7X7|A0A0G2K7X7_RAT	sp|Q29RQ1|CO7_BOVIN;tr|F1N045|F1N045_BOVIN	Complement component C7	1676700	1280800	1263900	963780	439660	1124968	410761	0.00816276	0.00298048	71	0	1176200	216530	1214700	652720	652030	491153	0.00173023	0.00130333	113
Q6AYI5	Shoc2	sp|Q6AYI5|SHOC2_RAT;sp|A6QLV3|SHOC2_BOVIN	sp|Q6AYI5|SHOC2_RAT;sp|A6QLV3|SHOC2_BOVIN	Leucine-rich repeat protein SH	0	0	0	0	0	0	0	0	0	219	0	322320	2586500	335680	0	648900	979918	0.00172193	0.00260032	114
Q568Z0	Tcp11l2	sp|Q568Z0|T11L2_RAT	sp|Q568Z0|T11L2_RAT	T-complex protein 11-like protein 2	4249600	0	0	0	0	849920	1699840	0.00616701	0.012334	78	0	0	0	3212300	0	642460	1284920	0.00170484	0.00340967	115
P07224	PROS1	sp|P07224|PROS_BOVIN;tr|M0R5R0|M0R5R0_RAT;sp|P53813|PROS_RAT	sp|P07224|PROS_BOVIN	Vitamin K-dependent protein S	0	0	0	0	0	0	0	0	0	191	717400	826580	327270	540580	675850	617536	171610	0.0016387	0.000455385	116
Q2KIG3	CPB2	sp|Q2KIG3|CBPB2_BOVIN	sp|Q2KIG3|CBPB2_BOVIN	Carboxypeptidase B2	0	0	0	0	0	0	0	0	0	192	368090	0	0	1376800	1107800	570538	571090	0.00151398	0.00151545	117
G5E5S3	KIF14	tr|G5E5S3|G5E5S3_BOVIN	tr|G5E5S3|G5E5S3_BOVIN	Uncharacterized protein	17471000	17183000	17579000	14549000	19211000	17198600	1.50262e+06	0.124793	0.010903	33	0	0	1403800	1381400	0	557040	682269	0.00147817	0.00181047	118
D3ZRA3	Acaca	tr|D3ZRA3|D3ZRA3_RAT;tr|A0A0G2K5G8|A0A0G2K5G8_RAT;sp|P11497-2|ACACA_RAT;sp|P11497|ACACA_RAT;tr|E1BGH6|E1BGH6_BOVIN;sp|Q9TTS3|ACACA_BOVIN	tr|D3ZRA3|D3ZRA3_RAT;tr|A0A0G2K5G8|A0A0G2K5G8_RAT;sp|P11497-2|ACACA_RAT;sp|P11497|ACACA_RAT;tr|E1BGH6|E1BGH6_BOVIN;sp|Q9TTS3|ACACA_BOVIN	Acetyl-CoA carboxylase 1	0	0	0	0	0	0	0	0	0	212	470010	225090	557380	854430	544430	530268	201386	0.00140712	0.000534399	119
E1BGI2	CEP170	tr|E1BGI2|E1BGI2_BOVIN	tr|E1BGI2|E1BGI2_BOVIN	Uncharacterized protein	0	0	0	0	0	0	0	0	0	193	671380	689410	558830	602520	0	504428	256562	0.00133855	0.000680815	120
Q95M17	CHIA	sp|Q95M17|CHIA_BOVIN;tr|F1MH27|F1MH27_BOVIN	sp|Q95M17|CHIA_BOVIN;tr|F1MH27|F1MH27_BOVIN	Acidic mammalian chitinase	0	0	0	0	0	0	0	0	0	194	0	0	0	414670	2098900	502714	814092	0.00133401	0.00216028	121
Q6AY07	Aldoart2	tr|Q6AY07|Q6AY07_RAT;tr|A6QLL8|A6QLL8_BOVIN;sp|P05065|ALDOA_RAT;sp|P09117|ALDOC_RAT;tr|Q66HT1|Q66HT1_RAT;tr|Q3ZBY4|Q3ZBY4_BOVIN;tr|A5PK73|A5PK73_BOVIN;sp|Q3T0S5|ALDOB_BOVIN;sp|P00884|ALDOB_RAT;tr|A0A0G2K3Q6|A0A0G2K3Q6_RAT	tr|Q6AY07|Q6AY07_RAT;tr|A6QLL8|A6QLL8_BOVIN;sp|P05065|ALDOA_RAT	Fructose-bisphosphate aldolase	0	0	0	0	0	0	0	0	0	215	255230	527650	0	1233200	490110	501238	411910	0.00133009	0.00109305	122
F1LY25	Kcnq5	tr|F1LY25|F1LY25_RAT;tr|G3N279|G3N279_BOVIN;tr|F1N6U1|F1N6U1_BOVIN;tr|F1MPK2|F1MPK2_BOVIN;tr|G3N2R2|G3N2R2_BOVIN;tr|A0A0G2K666|A0A0G2K666_RAT;tr|F1LPA2|F1LPA2_RAT;tr|F1MCH6|F1MCH6_BOVIN;tr|F1LSD6|F1LSD6_RAT;sp|O88944-2|KCNQ3_RAT;sp|O88943-3|KCNQ2_RAT;sp|O88943-9|KCNQ2_RAT;tr|F1M6X3|F1M6X3_RAT;sp|O88943|KCNQ2_RAT;sp|O88943-6|KCNQ2_RAT;sp|O88943-8|KCNQ2_RAT;sp|P58126|KCNQ3_BOVIN;sp|O88943-4|KCNQ2_R…	tr|F1LY25|F1LY25_RAT;tr|G3N279|G3N279_BOVIN;tr|F1N6U1|F1N6U1_BOVIN;tr|F1MPK2|F1MPK2_BOVIN;tr|G3N2R2|G3N2R2_BOVIN;tr|A0A0G2K666|A0A0G2K666_RAT;tr|F1LPA2|F1LPA2_RAT;tr|F1MCH6|F1MCH6_BOVIN;tr|F1LSD6|F1LSD6_RAT;sp|O88944-2|KCNQ3_RAT;sp|O88943-3|KCNQ2_RAT;sp|O88943-9|KCNQ2_RAT;tr|F1M6X3|F1M6X3_RAT;sp|O88943|KCNQ2_RAT;sp|O88943-6|KCNQ2_RAT;sp|O88943-8|KCNQ2_RAT;sp|P58126|KCNQ3_BOVIN;sp|O88943-4|KCNQ2_R…	Protein Kcnq5	0	0	0	0	0	0	0	0	0	218	600350	0	0	839260	891360	466194	393094	0.0012371	0.00104312	123
Q2KJ63	KLKB1	sp|Q2KJ63|KLKB1_BOVIN	sp|Q2KJ63|KLKB1_BOVIN	Plasma kallikrein	0	0	0	0	0	0	0	0	0	195	492190	837200	355170	427640	204250	463290	210098	0.00122939	0.000557519	124
P02773	Afp	sp|P02773|FETA_RAT;sp|P02773-2|FETA_RAT;tr|Q4QR90|Q4QR90_RAT;tr|G3V6D0|G3V6D0_RAT	sp|P02773|FETA_RAT;sp|P02773-2|FETA_RAT;tr|Q4QR90|Q4QR90_RAT;tr|G3V6D0|G3V6D0_RAT	Alpha-fetoprotein	0	0	0	0	0	0	0	0	0	216	88283	0	404020	1573000	218870	456835	574416	0.00121226	0.00152428	125
A0A0G2KB51	Ttf2	tr|A0A0G2KB51|A0A0G2KB51_RAT;tr|A0A0G2K8A6|A0A0G2K8A6_RAT;tr|Q05B68|Q05B68_BOVIN;tr|F1N2E8|F1N2E8_BOVIN	tr|A0A0G2KB51|A0A0G2KB51_RAT;tr|A0A0G2K8A6|A0A0G2K8A6_RAT;tr|Q05B68|Q05B68_BOVIN;tr|F1N2E8|F1N2E8_BOVIN	Protein Ttf2	0	0	326950	0	0	65390	130780	0.000474469	0.000948939	121	518840	574520	0	668570	493830	451152	233423	0.00119718	0.000619413	126
F1LUB9	Ccdc38	tr|F1LUB9|F1LUB9_RAT	tr|F1LUB9|F1LUB9_RAT	Protein Ccdc38	0	0	0	0	41243000	8248600	16497200	0.0598518	0.119704	41	1945300	0	0	0	0	389060	778120	0.00103241	0.00206483	127
F1M1X0	Pkd1l1	tr|F1M1X0|F1M1X0_RAT	tr|F1M1X0|F1M1X0_RAT	Protein Pkd1l1	0	0	0	0	437160	87432	174864	0.000634406	0.00126881	117	0	0	1883400	0	0	376680	753360	0.000999561	0.00199912	128
Q6IRK8	Sptan1	tr|Q6IRK8|Q6IRK8_RAT;tr|E9PSZ3|E9PSZ3_RAT;sp|P16086|SPTN1_RAT;tr|A0A0G2K1E7|A0A0G2K1E7_RAT;tr|A0A0G2JZ69|A0A0G2JZ69_RAT;tr|C9EH87|C9EH87_RAT;tr|A0A0G2K1Y8|A0A0G2K1Y8_RAT;tr|E1BFB0|E1BFB0_BOVIN;tr|Q63363|Q63363_RAT	tr|Q6IRK8|Q6IRK8_RAT;tr|E9PSZ3|E9PSZ3_RAT;sp|P16086|SPTN1_RAT;tr|A0A0G2K1E7|A0A0G2K1E7_RAT;tr|A0A0G2JZ69|A0A0G2JZ69_RAT;tr|C9EH87|C9EH87_RAT;tr|A0A0G2K1Y8|A0A0G2K1Y8_RAT;tr|E1BFB0|E1BFB0_BOVIN	Spectrin alpha chain, non-erythrocytic 1	17875000	19163000	17414000	17032000	14086000	17114000	1.67589e+06	0.124179	0.0121602	34	278720	183860	726550	236450	341480	353412	193588	0.000937817	0.000513706	129
F1MY85	C5	tr|F1MY85|F1MY85_BOVIN;tr|A0A0F6QMJ3|A0A0F6QMJ3_BOVIN;tr|Q1A7A4|Q1A7A4_BOVIN;tr|A0A096P6L9|A0A096P6L9_RAT	tr|F1MY85|F1MY85_BOVIN;tr|A0A0F6QMJ3|A0A0F6QMJ3_BOVIN	Complement C5a anaphylatoxin	6095200	1763200	298450	3351900	0	2301750	2.24028e+06	0.0167015	0.0162555	59	416470	43757	0	346630	901340	341639	323834	0.000906577	0.000859327	130
O08628	Pcolce	sp|O08628|PCOC1_RAT;tr|Q2HJB6|Q2HJB6_BOVIN;tr|Q5RJN2|Q5RJN2_RAT	sp|O08628|PCOC1_RAT;tr|Q2HJB6|Q2HJB6_BOVIN;tr|Q5RJN2|Q5RJN2_RAT	Procollagen C-endopeptidase enhancer 1	0	0	0	0	0	0	0	0	0	213	163790	668270	192020	233640	194810	290506	190186	0.000770889	0.000504679	131
E1B726	PLG	tr|E1B726|E1B726_BOVIN;tr|A7E350|A7E350_BOVIN	tr|E1B726|E1B726_BOVIN;tr|A7E350|A7E350_BOVIN	Plasminogen	0	0	0	0	0	0	0	0	0	196	0	502640	610220	301360	0	282844	251328	0.000750557	0.000666927	132
Q6TXE9	Eprs	tr|Q6TXE9|Q6TXE9_RAT;tr|A0A0G2JZI2|A0A0G2JZI2_RAT;tr|G3X6L9|G3X6L9_BOVIN;tr|Q5I0H2|Q5I0H2_RAT	tr|Q6TXE9|Q6TXE9_RAT;tr|A0A0G2JZI2|A0A0G2JZI2_RAT;tr|G3X6L9|G3X6L9_BOVIN	LRRGT00050	5060800	4348900	3367600	2846000	2525900	3629840	945151	0.0263381	0.00685801	54	0	310430	0	535390	344330	238030	208941	0.000631638	0.000554447	133
E9RHW1	HSPB1	tr|E9RHW1|E9RHW1_BOVIN;sp|Q3T149|HSPB1_BOVIN;tr|E1BEL7|E1BEL7_BOVIN;tr|G3X7S2|G3X7S2_BOVIN;tr|Q58DP7|Q58DP7_BOVIN;tr|G3V913|G3V913_RAT;sp|P42930|HSPB1_RAT	tr|E9RHW1|E9RHW1_BOVIN;sp|Q3T149|HSPB1_BOVIN;tr|E1BEL7|E1BEL7_BOVIN;tr|G3X7S2|G3X7S2_BOVIN;tr|Q58DP7|Q58DP7_BOVIN;tr|G3V913|G3V913_RAT;sp|P42930|HSPB1_RAT	Heat shock 27kDa protein 1	0	0	0	0	0	0	0	0	0	197	0	0	0	0	1146500	229300	458600	0.000608472	0.00121694	134
Q6PAH0	Apoe	tr|Q6PAH0|Q6PAH0_RAT;sp|P02650|APOE_RAT;tr|Q65ZS7|Q65ZS7_RAT;tr|A0A0G2K151|A0A0G2K151_RAT	tr|Q6PAH0|Q6PAH0_RAT;sp|P02650|APOE_RAT;tr|Q65ZS7|Q65ZS7_RAT;tr|A0A0G2K151|A0A0G2K151_RAT	Apolipoprotein E	866940	0	0	0	0	173388	346776	0.0012581	0.0025162	109	0	711130	0	0	416890	225604	291554	0.000598665	0.000773669	135
G3MZI7	COL5A1	tr|G3MZI7|G3MZI7_BOVIN;tr|K7QCV6|K7QCV6_BOVIN;tr|A0A0G2JX47|A0A0G2JX47_RAT;tr|G3V763|G3V763_RAT;sp|Q9JI03|CO5A1_RAT	tr|G3MZI7|G3MZI7_BOVIN	Uncharacterized protein	0	0	4345400	0	0	869080	1738160	0.00630604	0.0126121	77	162530	243950	83132	304950	322560	223424	89761.5	0.000592881	0.000238192	136
F1MVK1		tr|F1MVK1|F1MVK1_BOVIN	tr|F1MVK1|F1MVK1_BOVIN	Uncharacterized protein	0	0	0	0	0	0	0	0	0	198	259330	227390	0	272130	311420	214054	110363	0.000568015	0.00029286	137
F1N0K0	COL11A1	tr|F1N0K0|F1N0K0_BOVIN;tr|Q863E4|Q863E4_BOVIN	tr|F1N0K0|F1N0K0_BOVIN	Collagen alpha-1(XI) chain	0	0	0	0	0	0	0	0	0	199	128390	304910	186220	180090	188120	197546	58019.7	0.00052421	0.000153962	138
P02081		sp|P02081|HBBF_BOVIN;tr|G3N1Y3|G3N1Y3_BOVIN;tr|G3MZ21|G3MZ21_BOVIN;tr|E1BEL8|E1BEL8_BOVIN;tr|Q63223|Q63223_RAT;tr|Q63011|Q63011_RAT;tr|Q6PDU6|Q6PDU6_RAT;tr|Q62670|Q62670_RAT;tr|Q62669|Q62669_RAT;sp|P06643|HBE4_BOVIN;sp|P06642|HBE2_BOVIN	sp|P02081|HBBF_BOVIN;tr|G3N1Y3|G3N1Y3_BOVIN;tr|G3MZ21|G3MZ21_BOVIN	Hemoglobin fetal subunit beta	423020000	607440000	528420000	404830000	765630000	545868000	1.32192e+08	3.96081	0.959188	6	665810	314300	0	0	0	196022	264562	0.000520166	0.000702043	139
P00507	Got2	sp|P00507|AATM_RAT	sp|P00507|AATM_RAT	Aspartate aminotransferase, mitochondrial	0	0	0	0	0	0	0	0	0	223	0	160110	0	812690	0	194560	315224	0.000516286	0.000836482	140
Q5XI38	Lcp1	tr|Q5XI38|Q5XI38_RAT;tr|A0A0G2K014|A0A0G2K014_RAT;tr|F1LPK7|F1LPK7_RAT;sp|Q63598|PLST_RAT;sp|A7E3Q8|PLST_BOVIN;tr|Q2KJ75|Q2KJ75_BOVIN;tr|F1MSB7|F1MSB7_BOVIN	tr|Q5XI38|Q5XI38_RAT;tr|A0A0G2K014|A0A0G2K014_RAT	Lymphocyte cytosolic protein 1	0	0	0	0	0	0	0	0	0	220	418380	333670	0	184310	0	187272	170290	0.000496947	0.000451883	141
P02663	CSN1S2	sp|P02663|CASA2_BOVIN;CON__sp|P02663|CASA2_BOVIN	sp|P02663|CASA2_BOVIN;CON__sp|P02663|CASA2_BOVIN	Alpha-S2-casein	0	0	0	0	0	0	0	0	0	200	0	933860	0	0	0	186772	373544	0.00049562	0.00099124	142
P04937-4	Fn1	sp|P04937-4|FINC_RAT;tr|F1LST1|F1LST1_RAT;sp|P04937-2|FINC_RAT;sp|P04937-3|FINC_RAT;tr|A0A096P6L8|A0A096P6L8_RAT;sp|P04937|FINC_RAT;tr|B8Y9T0|B8Y9T0_BOVIN;tr|B8Y9S9|B8Y9S9_BOVIN;tr|G5E5A9|G5E5A9_BOVIN;sp|P07589|FINC_BOVIN	sp|P04937-4|FINC_RAT;tr|F1LST1|F1LST1_RAT;sp|P04937-2|FINC_RAT;sp|P04937-3|FINC_RAT;tr|A0A096P6L8|A0A096P6L8_RAT;sp|P04937|FINC_RAT;tr|B8Y9T0|B8Y9T0_BOVIN;tr|B8Y9S9|B8Y9S9_BOVIN;tr|G5E5A9|G5E5A9_BOVIN;sp|P07589|FINC_BOVIN	Isoform 4 of Fibronectin	0	127600	0	75258	294920	99555.6	108965	0.000722375	0.000790649	115	0	196830	337440	178840	212610	185144	108077	0.0004913	0.000286794	143
A2VDQ5	NLN	sp|A2VDQ5|NEUL_BOVIN;tr|G3X795|G3X795_BOVIN	sp|A2VDQ5|NEUL_BOVIN;tr|G3X795|G3X795_BOVIN	Neurolysin, mitochondrial	0	0	1350100	1571700	0	584360	719114	0.00424011	0.00521789	86	0	914010	0	0	0	182802	365604	0.000485085	0.00097017	144
F1N757	TTN	tr|F1N757|F1N757_BOVIN	tr|F1N757|F1N757_BOVIN	Uncharacterized protein	0	28182	0	0	38440	13324.4	16638.3	9.66818e-05	0.000120727	129	770560	0	29820	0	0	160076	305460	0.000424779	0.000810572	145
A6QPX7	FGB	tr|A6QPX7|A6QPX7_BOVIN;sp|P02676|FIBB_BOVIN;tr|F1MAV0|F1MAV0_BOVIN;sp|P14480|FIBB_RAT;sp|P14480-2|FIBB_RAT	tr|A6QPX7|A6QPX7_BOVIN;sp|P02676|FIBB_BOVIN;tr|F1MAV0|F1MAV0_BOVIN;sp|P14480|FIBB_RAT;sp|P14480-2|FIBB_RAT	FGB protein (Fragment)	0	0	0	0	0	0	0	0	0	201	0	0	0	0	790250	158050	316100	0.000419403	0.000838806	146
E1BGL6	SULF1	tr|E1BGL6|E1BGL6_BOVIN	tr|E1BGL6|E1BGL6_BOVIN	Uncharacterized protein	0	0	10128000	0	178770000	37779600	7.06042e+07	0.274129	0.512304	28	0	0	0	0	789950	157990	315980	0.000419244	0.000838487	147
Q08E14	COL3A1	tr|Q08E14|Q08E14_BOVIN;tr|F1MXS8|F1MXS8_BOVIN	tr|Q08E14|Q08E14_BOVIN;tr|F1MXS8|F1MXS8_BOVIN	Collagen, type III, alpha 1	0	0	0	0	0	0	0	0	0	202	397550	0	176500	0	214870	157784	148922	0.000418697	0.00039518	148
F1N076	CP	tr|F1N076|F1N076_BOVIN;tr|Q32P72|Q32P72_BOVIN	tr|F1N076|F1N076_BOVIN	Uncharacterized protein	0	0	0	0	0	0	0	0	0	203	0	0	0	0	755230	151046	302092	0.000400817	0.000801634	149
Q6IFV3	Krt15	sp|Q6IFV3|K1C15_RAT	sp|Q6IFV3|K1C15_RAT	Keratin, type I cytoskeletal 15	592900	0	0	0	0	118580	237160	0.000860416	0.00172083	113	0	108790	0	0	626610	147080	243439	0.000390293	0.000645992	150
Q2KJB2	AP1B1	tr|Q2KJB2|Q2KJB2_BOVIN;tr|A0A0G2K2V2|A0A0G2K2V2_RAT;tr|F1MIF2|F1MIF2_BOVIN;tr|G3V9N8|G3V9N8_RAT	tr|Q2KJB2|Q2KJB2_BOVIN;tr|A0A0G2K2V2|A0A0G2K2V2_RAT;tr|F1MIF2|F1MIF2_BOVIN;tr|G3V9N8|G3V9N8_RAT	AP complex subunit beta	17153000	17142000	17670000	13393000	16566000	16384800	1.53616e+06	0.118888	0.0111464	35	728440	0	0	0	0	145688	291376	0.000386599	0.000773198	151
F1MI18		tr|F1MI18|F1MI18_BOVIN;tr|F1MJK3|F1MJK3_BOVIN	tr|F1MI18|F1MI18_BOVIN;tr|F1MJK3|F1MJK3_BOVIN	Uncharacterized protein	0	0	0	0	0	0	0	0	0	204	243670	14975	0	0	461910	144111	183913	0.000382414	0.000488034	152
Q78PB6-2	Ndel1	sp|Q78PB6-2|NDEL1_RAT;tr|E1BDZ5|E1BDZ5_BOVIN;sp|Q78PB6|NDEL1_RAT;tr|G3N184|G3N184_BOVIN	sp|Q78PB6-2|NDEL1_RAT;tr|E1BDZ5|E1BDZ5_BOVIN;sp|Q78PB6|NDEL1_RAT;tr|G3N184|G3N184_BOVIN	Isoform 2 of Nuclear distribution protein nudE-like 1	0	0	0	790610	0	158122	316244	0.00114733	0.00229466	112	0	0	0	0	690850	138170	276340	0.000366649	0.000733298	153
E1BI98	COL6A1	tr|E1BI98|E1BI98_BOVIN	tr|E1BI98|E1BI98_BOVIN	Uncharacterized protein	0	0	0	0	0	0	0	0	0	205	486200	185950	0	0	0	134430	190058	0.000356725	0.00050434	154
D3ZVJ3	Kntc1	tr|D3ZVJ3|D3ZVJ3_RAT	tr|D3ZVJ3|D3ZVJ3_RAT	Kinetochore associated 1 (Predicted)	0	0	0	289420	0	57884	115768	0.000420006	0.000840012	122	0	0	0	0	647410	129482	258964	0.000343595	0.000687189	155
F1MER7	HSPG2	tr|F1MER7|F1MER7_BOVIN	tr|F1MER7|F1MER7_BOVIN	Uncharacterized protein	0	0	0	0	0	0	0	0	0	206	7534.3	14944	105390	270890	224600	124672	107237	0.00033083	0.000284564	156
P07150	Anxa1	sp|P07150|ANXA1_RAT;tr|I6YIV1|I6YIV1_BOVIN;tr|F1N650|F1N650_BOVIN;sp|P46193|ANXA1_BOVIN	sp|P07150|ANXA1_RAT;tr|I6YIV1|I6YIV1_BOVIN;tr|F1N650|F1N650_BOVIN;sp|P46193|ANXA1_BOVIN	Annexin A1	0	0	0	0	0	0	0	0	0	221	79254	391040	78196	0	0	109698	145010	0.000291096	0.0003848	157
V6F867	DIXDC1	tr|V6F867|V6F867_BOVIN;tr|F1MD63|F1MD63_BOVIN;sp|Q2VUH7|DIXC1_RAT;tr|A0A0G2K662|A0A0G2K662_RAT	tr|V6F867|V6F867_BOVIN;tr|F1MD63|F1MD63_BOVIN;sp|Q2VUH7|DIXC1_RAT;tr|A0A0G2K662|A0A0G2K662_RAT	DIX domain containing 1	0	0	0	1155500	0	231100	462200	0.00167686	0.00335372	105	0	545550	0	0	0	109110	218220	0.000289535	0.00057907	158
A8YXZ2	C8G	tr|A8YXZ2|A8YXZ2_BOVIN	tr|A8YXZ2|A8YXZ2_BOVIN	C8G protein	4568300	0	0	0	0	913660	1827320	0.00662951	0.013259	76	0	499920	0	0	0	99984	199968	0.000265318	0.000530637	159
Q63714	Golgb1	tr|Q63714|Q63714_RAT;tr|G3V6A8|G3V6A8_RAT;tr|A0A0G2JWG6|A0A0G2JWG6_RAT	tr|Q63714|Q63714_RAT;tr|G3V6A8|G3V6A8_RAT;tr|A0A0G2JWG6|A0A0G2JWG6_RAT	Rat GCP360	0	0	0	0	0	0	0	0	0	224	0	0	116140	286250	0	80478	112289	0.000213557	0.000297971	160
P02465	COL1A2	sp|P02465|CO1A2_BOVIN	sp|P02465|CO1A2_BOVIN	Collagen alpha-2(I) chain	0	0	0	0	0	0	0	0	0	207	0	135910	0	0	250000	77182	101179	0.000204811	0.00026849	161
P21758	MSR1	sp|P21758|MSRE_BOVIN;tr|G3MYI0|G3MYI0_BOVIN;sp|P21758-2|MSRE_BOVIN	sp|P21758|MSRE_BOVIN	Macrophage scavenger receptor types I and II	888940	431450	1340600	0	0	532198	521037	0.00386163	0.00378064	88	381630	0	0	0	0	76326	152652	0.000202539	0.000405079	162
D4AAV5	Nkd1	tr|D4AAV5|D4AAV5_RAT;tr|A7Z042|A7Z042_BOVIN	tr|D4AAV5|D4AAV5_RAT;tr|A7Z042|A7Z042_BOVIN	Protein Nkd1	1380800	0	0	0	0	276160	552320	0.00200382	0.00400763	103	374360	0	0	0	0	74872	149744	0.000198681	0.000397362	163
G3V7S1	Igsf10	tr|G3V7S1|G3V7S1_RAT;sp|Q6WRH9|IGS10_RAT	tr|G3V7S1|G3V7S1_RAT;sp|Q6WRH9|IGS10_RAT	Immunoglobulin superfamily member 10	0	0	0	0	0	0	0	0	0	225	0	159430	149570	0	0	61800	75753.4	0.000163993	0.00020102	164
Q03763	DSG1	sp|Q03763|DSG1_BOVIN;tr|F1MIW8|F1MIW8_BOVIN	sp|Q03763|DSG1_BOVIN;tr|F1MIW8|F1MIW8_BOVIN	Desmoglein-1	1262300	0	0	0	0	252460	504920	0.00183185	0.0036637	104	0	296570	0	0	0	59314	118628	0.000157396	0.000314792	165
F1MUT4	F11	tr|F1MUT4|F1MUT4_BOVIN;tr|Q2KJB4|Q2KJB4_BOVIN;sp|Q5NTB3|FA11_BOVIN;tr|Q6PZ62|Q6PZ62_BOVIN;tr|Q6Q0I7|Q6Q0I7_BOVIN	tr|F1MUT4|F1MUT4_BOVIN;tr|Q2KJB4|Q2KJB4_BOVIN;sp|Q5NTB3|FA11_BOVIN;tr|Q6PZ62|Q6PZ62_BOVIN;tr|Q6Q0I7|Q6Q0I7_BOVIN	Coagulation factor XI	0	0	0	6987400	0	1397480	2794960	0.0101401	0.0202802	69	95191	0	0	94206	84633	54806	44900.7	0.000145434	0.000119149	166
Q7TQ70	Fga	tr|Q7TQ70|Q7TQ70_RAT;tr|A1L114|A1L114_RAT;sp|P06399-2|FIBA_RAT;sp|P06399|FIBA_RAT	tr|Q7TQ70|Q7TQ70_RAT;tr|A1L114|A1L114_RAT;sp|P06399-2|FIBA_RAT;sp|P06399|FIBA_RAT	Ac1873	0	0	472760	0	0	94552	189104	0.000686069	0.00137214	116	0	0	0	211190	0	42238	84476	0.000112083	0.000224166	167
D3ZTG5	Ptprb	tr|D3ZTG5|D3ZTG5_RAT;tr|A0A0G2K2W0|A0A0G2K2W0_RAT	tr|D3ZTG5|D3ZTG5_RAT;tr|A0A0G2K2W0|A0A0G2K2W0_RAT	Protein Ptprb	1380600	809870	375140	0	666020	646326	459907	0.00468974	0.00333708	83	0	0	0	208570	0	41714	83428	0.000110693	0.000221385	168
A2VDK8	HERC1	tr|A2VDK8|A2VDK8_BOVIN;tr|A0A0G2JTT6|A0A0G2JTT6_RAT;tr|F1MNS0|F1MNS0_BOVIN	tr|A2VDK8|A2VDK8_BOVIN;tr|A0A0G2JTT6|A0A0G2JTT6_RAT;tr|F1MNS0|F1MNS0_BOVIN	HERC1 protein	0	1689500	1281500	1859300	0	966060	810838	0.00700972	0.00588343	74	0	0	197340	0	0	39468	78936	0.000104733	0.000209465	169
M0RBJ7	C3	tr|M0RBJ7|M0RBJ7_RAT;tr|M0RBF1|M0RBF1_RAT;sp|P01026|CO3_RAT	tr|M0RBJ7|M0RBJ7_RAT;tr|M0RBF1|M0RBF1_RAT;sp|P01026|CO3_RAT	Complement C3	0	0	360350	0	0	72070	144140	0.000522939	0.00104588	120	168440	0	0	0	0	33688	67376	8.93948e-05	0.00017879	170
P17697	CLU	sp|P17697|CLUS_BOVIN;tr|F1MWI1|F1MWI1_BOVIN	sp|P17697|CLUS_BOVIN	Clusterin	6156300	8175300	13757000	9027300	11684000	9759980	2.67255e+06	0.0708183	0.019392	40	0	0	0	0	125420	25084	50168	6.65631e-05	0.000133126	171
D4ABM3	Daam1	tr|D4ABM3|D4ABM3_RAT;tr|A2VDK3|A2VDK3_BOVIN;tr|A0A0G2K988|A0A0G2K988_RAT	tr|D4ABM3|D4ABM3_RAT;tr|A2VDK3|A2VDK3_BOVIN;tr|A0A0G2K988|A0A0G2K988_RAT	Dishevelled associated activator of morphogenesis 1 (Predicted)	0	0	0	0	1013800	202760	405520	0.00147123	0.00294245	108	0	0	0	0	118970	23794	47588	6.314e-05	0.00012628	172
Q8CIP8	C2	tr|Q8CIP8|Q8CIP8_RAT;tr|Q6MG73|Q6MG73_RAT;tr|A0A096MKF9|A0A096MKF9_RAT;tr|A0A0U1RRP9|A0A0U1RRP9_RAT;tr|Q7TP05|Q7TP05_RAT	tr|Q8CIP8|Q8CIP8_RAT;tr|Q6MG73|Q6MG73_RAT;tr|A0A096MKF9|A0A096MKF9_RAT;tr|A0A0U1RRP9|A0A0U1RRP9_RAT;tr|Q7TP05|Q7TP05_RAT	Complement component C2	0	0	0	0	0	0	0	0	0	222	0	11808	15268	56564	0	16728	20846.6	4.43896e-05	5.53186e-05	173
M0R410	Rp1l1	tr|M0R410|M0R410_RAT	tr|M0R410|M0R410_RAT	Protein Rp1l1	0	44282	0	0	0	8856.4	17712.8	6.4262e-05	0.000128524	130	0	0	67757	0	0	13551.4	27102.8	3.59601e-05	7.19202e-05	174
D3ZV60	Cenpe	tr|D3ZV60|D3ZV60_RAT	tr|D3ZV60|D3ZV60_RAT	Protein Cenpe	0	220930	340480	0	0	112282	142619	0.000814717	0.00103484	114	0	0	0	58720	0	11744	23488	3.1164e-05	6.2328e-05	175
C0JPT7	Flna	tr|C0JPT7|C0JPT7_RAT;tr|F1N169|F1N169_BOVIN	tr|C0JPT7|C0JPT7_RAT;tr|F1N169|F1N169_BOVIN	Filamin alpha	0	0	0	372060	0	74412	148824	0.000539933	0.00107987	119	0	22040	0	0	0	4408	8816	1.16971e-05	2.33942e-05	176
P81644	APOA2	sp|P81644|APOA2_BOVIN	sp|P81644|APOA2_BOVIN	Apolipoprotein A-II	143200000	204920000	254700000	164010000	291950000	211756000	5.53202e+07	1.5365	0.401403	11	0	0	0	0	0	0	0	0	0	177	B
P01966	HBA	sp|P01966|HBA_BOVIN;tr|Q63910|Q63910_RAT;tr|B1H216|B1H216_RAT;tr|A0A0G2JSV6|A0A0G2JSV6_RAT;sp|P01946|HBA_RAT	sp|P01966|HBA_BOVIN	Hemoglobin subunit alpha	46286000	58321000	52579000	40060000	75065000	54462200	1.19765e+07	0.395177	0.0869016	20	0	0	0	0	0	0	0	0	0	178	B
E1BNY4	RPS29	tr|E1BNY4|E1BNY4_BOVIN;sp|P62276|RS29_BOVIN;sp|P62275|RS29_RAT	tr|E1BNY4|E1BNY4_BOVIN;sp|P62276|RS29_BOVIN;sp|P62275|RS29_RAT	40S ribosomal protein S29	77490000	82235000	0	50790000	60547000	54212400	2.93869e+07	0.393365	0.213231	21	0	0	0	0	0	0	0	0	0	179	B
Q00715		sp|Q00715|H2B1_RAT;tr|Q32S29|Q32S29_BOVIN;tr|Q2KII5|Q2KII5_BOVIN;tr|M0R4L7|M0R4L7_RAT;tr|G3V9C7|G3V9C7_RAT;tr|G3V8B3|G3V8B3_RAT;tr|F2Z4F9|F2Z4F9_BOVIN;tr|F2Z4E8|F2Z4E8_BOVIN;tr|F1MUD2|F1MUD2_BOVIN;tr|D3ZWM5|D3ZWM5_RAT;tr|A0A0G2JXE0|A0A0G2JXE0_RAT;sp|Q2M2T1|H2B1K_BOVIN;sp|P62808|H2B1_BOVIN;tr|D3ZNH4|D3ZNH4_RAT;tr|A0A0G2JXI9|A0A0G2JXI9_RAT;tr|D3ZLY9|D3ZLY9_RAT;tr|G3N068|G3N068_BOVIN;sp|Q32L48|H2B1N…	sp|Q00715|H2B1_RAT;tr|Q32S29|Q32S29_BOVIN;tr|Q2KII5|Q2KII5_BOVIN;tr|M0R4L7|M0R4L7_RAT;tr|G3V9C7|G3V9C7_RAT;tr|G3V8B3|G3V8B3_RAT;tr|F2Z4F9|F2Z4F9_BOVIN;tr|F2Z4E8|F2Z4E8_BOVIN;tr|F1MUD2|F1MUD2_BOVIN;tr|D3ZWM5|D3ZWM5_RAT;tr|A0A0G2JXE0|A0A0G2JXE0_RAT;sp|Q2M2T1|H2B1K_BOVIN;sp|P62808|H2B1_BOVIN;tr|D3ZNH4|D3ZNH4_RAT;tr|A0A0G2JXI9|A0A0G2JXI9_RAT;tr|D3ZLY9|D3ZLY9_RAT;tr|G3N068|G3N068_BOVIN;sp|Q32L48|H2B1N…	Histone H2B type 1	28274000	46780000	19887000	22750000	118900000	47318200	3.69946e+07	0.343341	0.268432	22	0	0	0	0	0	0	0	0	0	180	B
E1BGN3	HIST2H3D	tr|E1BGN3|E1BGN3_BOVIN;tr|D3ZJ08|D3ZJ08_RAT;sp|P84227|H32_BOVIN;tr|M0RBX6|M0RBX6_RAT;tr|G3N2P2|G3N2P2_BOVIN;sp|Q6LED0|H31_RAT;sp|P68432|H31_BOVIN;tr|A0A0G2K0N8|A0A0G2K0N8_RAT;tr|A0A0G2K9I5|A0A0G2K9I5_RAT;tr|A0A0G2K5X7|A0A0G2K5X7_RAT;sp|Q3SZB8|H3CL_BOVIN	tr|E1BGN3|E1BGN3_BOVIN;tr|D3ZJ08|D3ZJ08_RAT;sp|P84227|H32_BOVIN;tr|M0RBX6|M0RBX6_RAT;tr|G3N2P2|G3N2P2_BOVIN;sp|Q6LED0|H31_RAT;sp|P68432|H31_BOVIN;tr|A0A0G2K0N8|A0A0G2K0N8_RAT	Histone H3	68165000	40704000	25073000	14532000	70822000	43859200	2.25421e+07	0.318242	0.163565	24	0	0	0	0	0	0	0	0	0	181	B
Q2KIH2	ApoN	tr|Q2KIH2|Q2KIH2_BOVIN;tr|Q68RU0|Q68RU0_BOVIN	tr|Q2KIH2|Q2KIH2_BOVIN;tr|Q68RU0|Q68RU0_BOVIN	ApoN protein	25162000	39381000	25321000	13998000	35317000	27835800	8.87939e+06	0.201976	0.0644288	30	0	0	0	0	0	0	0	0	0	182	B
P06687	Atp1a3	sp|P06687|AT1A3_RAT;tr|F1MR06|F1MR06_BOVIN;sp|P06686|AT1A2_RAT;sp|A2VDL6|AT1A2_BOVIN;sp|Q64541|AT1A4_RAT;tr|Q5PQV3|Q5PQV3_RAT;tr|E1B8N5|E1B8N5_BOVIN;tr|F1MI32|F1MI32_BOVIN;sp|Q08DA1|AT1A1_BOVIN;sp|P06685|AT1A1_RAT;tr|A0A0G2JWS9|A0A0G2JWS9_RAT;sp|P54708-2|AT12A_RAT;tr|G3V8S4|G3V8S4_RAT;sp|P54708|AT12A_RAT;tr|F1N1K4|F1N1K4_BOVIN;tr|Q64608|Q64608_RAT;tr|Q8HYW7|Q8HYW7_BOVIN;tr|F1MXW4|F1MXW4_BOVIN;tr|…	sp|P06687|AT1A3_RAT;tr|F1MR06|F1MR06_BOVIN;sp|P06686|AT1A2_RAT;sp|A2VDL6|AT1A2_BOVIN;sp|Q64541|AT1A4_RAT;tr|Q5PQV3|Q5PQV3_RAT;tr|E1B8N5|E1B8N5_BOVIN;tr|F1MI32|F1MI32_BOVIN;sp|Q08DA1|AT1A1_BOVIN;sp|P06685|AT1A1_RAT	Sodium/potassium-transporting ATPase subunit alpha-3	4100200	11390000	1282000	8418300	13004000	7638900	4.39079e+06	0.0554278	0.0318595	42	0	0	0	0	0	0	0	0	0	183	B
P0DMW1	Hspa1a	sp|P0DMW1|HS71B_RAT;sp|P0DMW0|HS71A_RAT;tr|K8FK38|K8FK38_BOVIN;sp|Q27975|HS71A_BOVIN;sp|Q27965|HS71B_BOVIN	sp|P0DMW1|HS71B_RAT;sp|P0DMW0|HS71A_RAT;tr|K8FK38|K8FK38_BOVIN;sp|Q27975|HS71A_BOVIN;sp|Q27965|HS71B_BOVIN	Heat shock 70 kDa protein 1B	0	0	0	0	34381000	6876200	13752400	0.0498937	0.0997873	44	0	0	0	0	0	0	0	0	0	184	B
G3V9G5	Synm	tr|G3V9G5|G3V9G5_RAT;tr|A0A096MJR2|A0A096MJR2_RAT;tr|Q810D0|Q810D0_RAT;tr|A0A096MK54|A0A096MK54_RAT	tr|G3V9G5|G3V9G5_RAT;tr|A0A096MJR2|A0A096MJR2_RAT;tr|Q810D0|Q810D0_RAT;tr|A0A096MK54|A0A096MK54_RAT	Protein Synm	129820	0	0	0	28008000	5627564	1.11903e+07	0.0408336	0.081197	46	0	0	0	0	0	0	0	0	0	185	B
E1BED8		tr|E1BED8|E1BED8_BOVIN;tr|M0R757|M0R757_RAT;tr|E1B9F6|E1B9F6_BOVIN;sp|P68103|EF1A1_BOVIN;sp|P62630|EF1A1_RAT;sp|Q32PH8|EF1A2_BOVIN;sp|P62632|EF1A2_RAT;tr|Q862J5|Q862J5_BOVIN;tr|G3N2F0|G3N2F0_BOVIN;tr|E1B7J1|E1B7J1_BOVIN;tr|F1M6C2|F1M6C2_RAT;tr|Q862R6|Q862R6_BOVIN;tr|Q862L7|Q862L7_BOVIN;tr|O18787|O18787_BOVIN;tr|Q862F6|Q862F6_BOVIN;tr|E1BPF4|E1BPF4_BOVIN	tr|E1BED8|E1BED8_BOVIN;tr|M0R757|M0R757_RAT;tr|E1B9F6|E1B9F6_BOVIN;sp|P68103|EF1A1_BOVIN;sp|P62630|EF1A1_RAT;sp|Q32PH8|EF1A2_BOVIN;sp|P62632|EF1A2_RAT;tr|Q862J5|Q862J5_BOVIN;tr|G3N2F0|G3N2F0_BOVIN;tr|E1B7J1|E1B7J1_BOVIN;tr|F1M6C2|F1M6C2_RAT	Uncharacterized protein	7185500	2279600	5450100	1547200	10649000	5422280	3.32629e+06	0.039344	0.0241355	47	0	0	0	0	0	0	0	0	0	186	B
A0A0G2JV81	Arf3	tr|A0A0G2JV81|A0A0G2JV81_RAT;sp|Q5E9I6|ARF3_BOVIN;sp|P84080|ARF1_BOVIN;sp|P84079|ARF1_RAT;sp|P61206|ARF3_RAT;tr|A0A0G2K9H8|A0A0G2K9H8_RAT;tr|A0A0G2K4Q4|A0A0G2K4Q4_RAT;sp|P84082|ARF2_RAT;sp|P84081|ARF2_BOVIN;tr|Q7M3H4|Q7M3H4_BOVIN	tr|A0A0G2JV81|A0A0G2JV81_RAT;sp|Q5E9I6|ARF3_BOVIN;sp|P84080|ARF1_BOVIN;sp|P84079|ARF1_RAT;sp|P61206|ARF3_RAT;tr|A0A0G2K9H8|A0A0G2K9H8_RAT;tr|A0A0G2K4Q4|A0A0G2K4Q4_RAT;sp|P84082|ARF2_RAT;sp|P84081|ARF2_BOVIN	ADP-ribosylation factor 3	3434500	8747000	1758500	3618700	7003400	4912420	2.56442e+06	0.0356445	0.0186074	48	0	0	0	0	0	0	0	0	0	187	B
F1MM86	C6	tr|F1MM86|F1MM86_BOVIN;sp|Q29RU4|CO6_BOVIN	tr|F1MM86|F1MM86_BOVIN;sp|Q29RU4|CO6_BOVIN	Complement component C6	6376400	6319000	1933600	3994700	4163500	4557440	1.6594e+06	0.0330688	0.0120406	49	0	0	0	0	0	0	0	0	0	188	B
F1MKT7	DIP2C	tr|F1MKT7|F1MKT7_BOVIN;tr|D3ZZB0|D3ZZB0_RAT	tr|F1MKT7|F1MKT7_BOVIN;tr|D3ZZB0|D3ZZB0_RAT	Uncharacterized protein	4707900	6887800	8332500	0	1755000	4336640	3.10111e+06	0.0314666	0.0225016	51	0	0	0	0	0	0	0	0	0	189	B
F1MXG9	NR6A1	tr|F1MXG9|F1MXG9_BOVIN;tr|E9PSV7|E9PSV7_RAT;tr|G3N294|G3N294_BOVIN	tr|F1MXG9|F1MXG9_BOVIN;tr|E9PSV7|E9PSV7_RAT;tr|G3N294|G3N294_BOVIN	Uncharacterized protein	12475000	3797900	2225100	0	0	3699600	4.61661e+06	0.0268443	0.0334981	53	0	0	0	0	0	0	0	0	0	190	B
Q62636	Rap1b	sp|Q62636|RAP1B_RAT;sp|P62836|RAP1A_RAT;sp|P62833|RAP1A_BOVIN;sp|P61223|RAP1B_BOVIN;tr|O08813|O08813_RAT;tr|O08814|O08814_RAT	sp|Q62636|RAP1B_RAT;sp|P62836|RAP1A_RAT;sp|P62833|RAP1A_BOVIN;sp|P61223|RAP1B_BOVIN;tr|O08813|O08813_RAT;tr|O08814|O08814_RAT	Ras-related protein Rap-1b	1901500	2756800	5009400	1462600	6964200	3618900	2.07204e+06	0.0262587	0.0150347	55	0	0	0	0	0	0	0	0	0	191
Q2KIH5	C8A	tr|Q2KIH5|Q2KIH5_BOVIN;tr|F1MX87|F1MX87_BOVIN;tr|Q1JPD0|Q1JPD0_BOVIN	tr|Q2KIH5|Q2KIH5_BOVIN;tr|F1MX87|F1MX87_BOVIN;tr|Q1JPD0|Q1JPD0_BOVIN	Complement component 8, alpha polypeptide	4735900	3658000	3007000	2444800	2563500	3281840	842374	0.023813	0.00611226	56	0	0	0	0	0	0	0	0	0	192
D4A3V5	Cgnl1	tr|D4A3V5|D4A3V5_RAT	tr|D4A3V5|D4A3V5_RAT	Protein Cgnl1	0	1225500	9119300	0	0	2068960	3.55698e+06	0.0150124	0.0258094	61	0	0	0	0	0	0	0	0	0	193	B
F1M953	Hspa9	tr|F1M953|F1M953_RAT;sp|Q3ZCH0|GRP75_BOVIN;sp|P48721|GRP75_RAT	tr|F1M953|F1M953_RAT;sp|Q3ZCH0|GRP75_BOVIN;sp|P48721|GRP75_RAT	Stress-70 protein, mitochondrial	4845300	3139300	0	1606200	0	1918160	1.87165e+06	0.0139182	0.0135807	63	0	0	0	0	0	0	0	0	0	194	B
P62963	Pfn1	sp|P62963|PROF1_RAT	sp|P62963|PROF1_RAT	Profilin-1	0	3700200	0	2291100	3450200	1888300	1.61345e+06	0.0137015	0.0117072	64	0	0	0	0	0	0	0	0	0	195	B
G3MXD5	KIF21B	tr|G3MXD5|G3MXD5_BOVIN;tr|A0A0G2K7Q9|A0A0G2K7Q9_RAT;tr|F1M5N7|F1M5N7_RAT	tr|G3MXD5|G3MXD5_BOVIN	Uncharacterized protein	0	0	8518400	277420	174370	1794038	3.36386e+06	0.0130175	0.0244081	65	0	0	0	0	0	0	0	0	0	196	B
E1BNR0	APOB	tr|E1BNR0|E1BNR0_BOVIN;tr|F1M6Z1|F1M6Z1_RAT;sp|Q7TMA5|APOB_RAT	tr|E1BNR0|E1BNR0_BOVIN	Uncharacterized protein	2228300	1942900	1787400	1727800	716320	1680544	512298	0.012194	0.00371723	67	0	0	0	0	0	0	0	0	0	197	B
A0A0G2K1E3	Kmt2b	tr|A0A0G2K1E3|A0A0G2K1E3_RAT;tr|E1BKN0|E1BKN0_BOVIN	tr|A0A0G2K1E3|A0A0G2K1E3_RAT;tr|E1BKN0|E1BKN0_BOVIN	Protein Kmt2b	875830	1151400	2032500	1160400	240320	1092090	577033	0.0079242	0.00418695	72	0	0	0	0	0	0	0	0	0	198	B
P11980-2	Pkm	sp|P11980-2|KPYM_RAT;tr|M0RD14|M0RD14_RAT;tr|Q6P7S0|Q6P7S0_RAT;tr|A0A0G2JVG3|A0A0G2JVG3_RAT	sp|P11980-2|KPYM_RAT;tr|M0RD14|M0RD14_RAT;tr|Q6P7S0|Q6P7S0_RAT;tr|A0A0G2JVG3|A0A0G2JVG3_RAT	Isoform M2 of Pyruvate kinase PKM	0	0	0	932250	4296800	1045810	1.66511e+06	0.00758839	0.012082	73	0	0	0	0	0	0	0	0	0	199	B
P0C219	Slmap	sp|P0C219|SLMAP_RAT;tr|B5DF63|B5DF63_RAT;tr|D3ZKE6|D3ZKE6_RAT;tr|A0A0G2JWA5|A0A0G2JWA5_RAT	sp|P0C219|SLMAP_RAT;tr|B5DF63|B5DF63_RAT;tr|D3ZKE6|D3ZKE6_RAT;tr|A0A0G2JWA5|A0A0G2JWA5_RAT	Sarcolemmal membrane-associated protein	1997900	1893900	383860	412550	0	937642	836677	0.00680352	0.00607093	75	0	0	0	0	0	0	0	0	0	200	B
F1N102	C8B	tr|F1N102|F1N102_BOVIN	tr|F1N102|F1N102_BOVIN	Uncharacterized protein	2391800	0	0	0	1338600	746080	972562	0.00541355	0.0070569	79	0	0	0	0	0	0	0	0	0	201	B
D3Z8I4	Map4k1	tr|D3Z8I4|D3Z8I4_RAT	tr|D3Z8I4|D3Z8I4_RAT	Mitogen-activated protein kinase kinase kinase kinase	1767200	0	504380	560300	619800	690336	581836	0.00500907	0.0042218	80	0	0	0	0	0	0	0	0	0	202	B
G3N1C8	DNAH1	tr|G3N1C8|G3N1C8_BOVIN	tr|G3N1C8|G3N1C8_BOVIN	Uncharacterized protein	99750	857340	738690	1219500	460270	675110	377043	0.00489859	0.00273582	81	0	0	0	0	0	0	0	0	0	203	B
Q3SYU2	EEF2	sp|Q3SYU2|EF2_BOVIN;sp|P05197|EF2_RAT	sp|Q3SYU2|EF2_BOVIN;sp|P05197|EF2_RAT	Elongation factor 2	531840	1650800	1180300	0	0	672588	654099	0.00488029	0.00474614	82	0	0	0	0	0	0	0	0	0	204	B
F1MAL4	Vom2r47	tr|F1MAL4|F1MAL4_RAT;tr|Q99PC1|Q99PC1_RAT	tr|F1MAL4|F1MAL4_RAT;tr|Q99PC1|Q99PC1_RAT	Protein Vom2r47	0	407000	0	0	2519100	585220	979704	0.00424635	0.00710873	85	0	0	0	0	0	0	0	0	0	205	B
D4A0A1	Soga3	tr|D4A0A1|D4A0A1_RAT;tr|E1BGU5|E1BGU5_BOVIN	tr|D4A0A1|D4A0A1_RAT;tr|E1BGU5|E1BGU5_BOVIN	Protein Soga3	2310000	485850	0	0	0	559170	895410	0.00405733	0.00649709	87	0	0	0	0	0	0	0	0	0	206	B
D4QBB3	HBB	tr|D4QBB3|D4QBB3_BOVIN	tr|D4QBB3|D4QBB3_BOVIN	Hemoglobin beta	1102600	1403100	0	0	0	501140	621081	0.00363627	0.00450656	89	0	0	0	0	0	0	0	0	0	207
Q64595	Prkg2	sp|Q64595|KGP2_RAT;tr|F1MDQ6|F1MDQ6_BOVIN;tr|D5HSX1|D5HSX1_BOVIN	sp|Q64595|KGP2_RAT;tr|F1MDQ6|F1MDQ6_BOVIN;tr|D5HSX1|D5HSX1_BOVIN	cGMP-dependent protein kinase 2	668550	658530	659190	471510	0	491556	256647	0.00356673	0.00186223	91	0	0	0	0	0	0	0	0	0	208	B
D4A885	Abca13	tr|D4A885|D4A885_RAT	tr|D4A885|D4A885_RAT	Protein Abca13	1226800	540140	0	163670	429290	471980	422857	0.00342468	0.00306825	92	0	0	0	0	0	0	0	0	0	209	B
F1MM57	MYH14	tr|F1MM57|F1MM57_BOVIN	tr|F1MM57|F1MM57_BOVIN	Uncharacterized protein	273140	300390	407240	1284700	0	453094	436959	0.00328765	0.00317057	93	0	0	0	0	0	0	0	0	0	210	B
A0A0G2K5J3	Mfn1	tr|A0A0G2K5J3|A0A0G2K5J3_RAT;tr|D3ZR27|D3ZR27_RAT;sp|Q8R4Z9|MFN1_RAT;tr|F1MPL1|F1MPL1_BOVIN	tr|A0A0G2K5J3|A0A0G2K5J3_RAT;tr|D3ZR27|D3ZR27_RAT;sp|Q8R4Z9|MFN1_RAT;tr|F1MPL1|F1MPL1_BOVIN	Mitofusin-1	1115200	0	0	721560	0	367352	466815	0.0026655	0.00338721	95	0	0	0	0	0	0	0	0	0	211	B
A0A0G2JX30	LOC103692579	tr|A0A0G2JX30|A0A0G2JX30_RAT;tr|A0A096MKB6|A0A096MKB6_RAT;tr|Q66HB4|Q66HB4_RAT;tr|A0A096MJU1|A0A096MJU1_RAT;tr|F1MEU3|F1MEU3_BOVIN;tr|F1MEY1|F1MEY1_BOVIN	tr|A0A0G2JX30|A0A0G2JX30_RAT;tr|A0A096MKB6|A0A096MKB6_RAT;tr|Q66HB4|Q66HB4_RAT;tr|A0A096MJU1|A0A096MJU1_RAT;tr|F1MEU3|F1MEU3_BOVIN;tr|F1MEY1|F1MEY1_BOVIN	Protein Atad2b	989760	812100	0	0	0	360372	444925	0.00261486	0.00322837	96	0	0	0	0	0	0	0	0	0	212	B
D3ZFP6	Ticrr	tr|D3ZFP6|D3ZFP6_RAT	tr|D3ZFP6|D3ZFP6_RAT	Protein Ticrr	0	0	0	0	1793300	358660	717320	0.00260243	0.00520487	97	0	0	0	0	0	0	0	0	0	213	B
G5E6T0	MAST4	tr|G5E6T0|G5E6T0_BOVIN;tr|F1M4F3|F1M4F3_RAT;tr|E1BH93|E1BH93_BOVIN;tr|G3MXU2|G3MXU2_BOVIN;tr|M0R3L1|M0R3L1_RAT	tr|G5E6T0|G5E6T0_BOVIN;tr|F1M4F3|F1M4F3_RAT;tr|E1BH93|E1BH93_BOVIN;tr|G3MXU2|G3MXU2_BOVIN;tr|M0R3L1|M0R3L1_RAT	Uncharacterized protein	0	755590	867550	0	0	324628	399160	0.0023555	0.0028963	99	0	0	0	0	0	0	0	0	0	214	B
D4QBB4	HBB	tr|D4QBB4|D4QBB4_BOVIN;sp|P02070|HBB_BOVIN;tr|O88752|O88752_RAT	tr|D4QBB4|D4QBB4_BOVIN;sp|P02070|HBB_BOVIN	Hemoglobin beta	1589000	0	0	0	0	317800	635600	0.00230595	0.00461191	101	0	0	0	0	0	0	0	0	0	215	B
Q6P743	Ahcy	tr|Q6P743|Q6P743_RAT;sp|Q3MHL4|SAHH_BOVIN;sp|P10760|SAHH_RAT	tr|Q6P743|Q6P743_RAT;sp|Q3MHL4|SAHH_BOVIN;sp|P10760|SAHH_RAT	Adenosylhomocysteinase	0	0	634280	400260	0	206908	263994	0.00150132	0.00191554	106	0	0	0	0	0	0	0	0	0	216
A0A0G2JY53	Myh15	tr|A0A0G2JY53|A0A0G2JY53_RAT	tr|A0A0G2JY53|A0A0G2JY53_RAT	Protein Myh15	0	1016600	0	0	0	203320	406640	0.00147529	0.00295058	107	0	0	0	0	0	0	0	0	0	217
Q5DWF9	LARG	tr|Q5DWF9|Q5DWF9_BOVIN;tr|F1MZA2|F1MZA2_BOVIN;tr|D3ZYR0|D3ZYR0_RAT;tr|A0A0G2K860|A0A0G2K860_RAT;tr|Q5BMA6|Q5BMA6_RAT	tr|Q5DWF9|Q5DWF9_BOVIN;tr|F1MZA2|F1MZA2_BOVIN;tr|D3ZYR0|D3ZYR0_RAT;tr|A0A0G2K860|A0A0G2K860_RAT;tr|Q5BMA6|Q5BMA6_RAT	Guanine nucleotide exchange factor	491710	0	0	342900	0	166922	209783	0.00121118	0.00152218	110	0	0	0	0	0	0	0	0	0	218
E9PT83	Cenpf	tr|E9PT83|E9PT83_RAT	tr|E9PT83|E9PT83_RAT	Protein Cenpf	0	0	0	414790	0	82958	165916	0.000601943	0.00120389	118	0	0	0	0	0	0	0	0	0	219
D4A2D3	Mycbp2	tr|D4A2D3|D4A2D3_RAT;tr|E1BH40|E1BH40_BOVIN	tr|D4A2D3|D4A2D3_RAT;tr|E1BH40|E1BH40_BOVIN	Protein Mycbp2	80887	0	0	106440	76145	52694.4	44241.9	0.00038235	0.000321019	123	0	0	0	0	0	0	0	0	0	220
F1MAN8	Lama5	tr|F1MAN8|F1MAN8_RAT	tr|F1MAN8|F1MAN8_RAT	Laminin, alpha 5, isoform CRA_a	0	208880	0	0	0	41776	83552	0.000303126	0.000606253	124	0	0	0	0	0	0	0	0	0	221
G5E5D5		tr|G5E5D5|G5E5D5_BOVIN	tr|G5E5D5|G5E5D5_BOVIN	Uncharacterized protein	99390	0	0	0	106200	41118	50405.1	0.000298352	0.000365739	125	0	0	0	0	0	0	0	0	0	222
Q498D4	Tln1	tr|Q498D4|Q498D4_RAT;tr|G3V852|G3V852_RAT;tr|F1MDH3|F1MDH3_BOVIN	tr|Q498D4|Q498D4_RAT;tr|G3V852|G3V852_RAT;tr|F1MDH3|F1MDH3_BOVIN	Tln1 protein	0	0	0	0	194110	38822	77644	0.000281692	0.000563384	126	0	0	0	0	0	0	0	0	0	223
E1BKZ5	GOLGB1	tr|E1BKZ5|E1BKZ5_BOVIN	tr|E1BKZ5|E1BKZ5_BOVIN	Uncharacterized protein	0	154340	0	0	0	30868	61736	0.000223978	0.000447956	127	0	0	0	0	0	0	0	0	0	224
E1B9F9	LATS2	tr|E1B9F9|E1B9F9_BOVIN	tr|E1B9F9|E1B9F9_BOVIN	Uncharacterized protein	0	0	0	136350	0	27270	54540	0.000197871	0.000395742	128	0	0	0	0	0	0	0	0	0	225
										1.37817e+10										37.6845	11.3637

## Sheet: Proteins group A
Leading_Protein	GN	Protein IDs	Majority protein IDs	Fasta headers	iBAQ VT2	iBAQ VT4	iBAQ VT5	iBAQ VT6	iBAQ VT9	VT MV	VT SD	VT MV (% of total)	VT SD (% of total)	Ranking VT	iBAQ VF2	iBAQ VF4	iBAQ VF5	iBAQ VF6	iBAQ VF9	VF MV	VF SD	VF MV (% of total)	VF SD (% of total)	Ranking VF
Q3SZ57	AFP	sp|Q3SZ57|FETA_BOVIN	sp|Q3SZ57|FETA_BOVIN	Alpha-fetoprotein	0	0	0	0	0	0	0	0	0	131	486550000	434460000	678610000	752400000	788460000	628096000	1.42302e+08	1.66672	0.377615	6
I7CT57		tr|I7CT57|I7CT57_BOVIN;tr|F1N5M2|F1N5M2_BOVIN	tr|I7CT57|I7CT57_BOVIN;tr|F1N5M2|F1N5M2_BOVIN	Vitamin D binding protein	0	0	0	0	0	0	0	0	0	132	474240000	591950000	577800000	682000000	752300000	615658000	9.49386e+07	1.63372	0.25193	7
O46375	TTR	sp|O46375|TTHY_BOVIN	sp|O46375|TTHY_BOVIN	Transthyretin	0	0	0	0	0	0	0	0	0	133	154640000	89378000	579220000	704350000	600480000	425613600	2.52328e+08	1.12941	0.669581	9
Q3SZV7	HPX	sp|Q3SZV7|HEMO_BOVIN	sp|Q3SZV7|HEMO_BOVIN	Hemopexin	0	0	0	0	0	0	0	0	0	134	196790000	236800000	271140000	315620000	323320000	268734000	4.77063e+07	0.713115	0.126594	12
Q2KJF1	A1BG	sp|Q2KJF1|A1BG_BOVIN	sp|Q2KJF1|A1BG_BOVIN	Alpha-1B-glycoprotein	0	0	0	0	0	0	0	0	0	135	106250000	61209000	258260000	322900000	274460000	204615800	1.01969e+08	0.54297	0.270586	14
A2I7M9	SERPINA3-2	sp|A2I7M9|SPA32_BOVIN;tr|Q27983|Q27983_BOVIN;tr|Q28922|Q28922_BOVIN	sp|A2I7M9|SPA32_BOVIN	Serpin A3-2	0	0	0	0	0	0	0	0	0	136	50351000	34409000	222730000	249660000	310950000	173620000	1.11021e+08	0.460719	0.294606	16
F1MMD7	ITIH4	tr|F1MMD7|F1MMD7_BOVIN;sp|Q3T052|ITIH4_BOVIN	tr|F1MMD7|F1MMD7_BOVIN;sp|Q3T052|ITIH4_BOVIN	Inter-alpha-trypsin inhibitor heavy chain H4	0	0	0	0	0	0	0	0	0	137	139810000	136000000	138120000	187210000	223370000	164902000	3.49238e+07	0.437585	0.0926741	17
P18902	RBP4	sp|P18902|RET4_BOVIN;tr|G1K122|G1K122_BOVIN;tr|Q32L14|Q32L14_BOVIN	sp|P18902|RET4_BOVIN;tr|G1K122|G1K122_BOVIN;tr|Q32L14|Q32L14_BOVIN	Retinol-binding protein 4	0	0	0	0	0	0	0	0	0	138	187620000	179630000	78975000	111110000	86170000	128701000	4.61654e+07	0.341522	0.122505	21
P01044-2	KNG1	sp|P01044-2|KNG1_BOVIN;sp|P01044|KNG1_BOVIN;tr|Q5M8A0|Q5M8A0_RAT;sp|P08934-2|KNG1_RAT;sp|P08934|KNG1_RAT	sp|P01044-2|KNG1_BOVIN;sp|P01044|KNG1_BOVIN	Isoform LMW of Kininogen-1	0	0	0	0	0	0	0	0	0	139	75908000	89331000	103500000	107710000	107050000	96699800	1.23385e+07	0.256603	0.0327415	22
A0A140T843	APOH	tr|A0A140T843|A0A140T843_BOVIN;sp|P17690|APOH_BOVIN	tr|A0A140T843|A0A140T843_BOVIN;sp|P17690|APOH_BOVIN	Beta-2-glycoprotein 1	0	0	0	0	0	0	0	0	0	140	61330000	81928000	58029000	83205000	79584000	72815200	1.08384e+07	0.193223	0.0287607	27
A0A0A0MP92	SERPINA3-7	tr|A0A0A0MP92|A0A0A0MP92_BOVIN;tr|Q5J801|Q5J801_BOVIN;tr|Q3SZQ8|Q3SZQ8_BOVIN;tr|Q27984|Q27984_BOVIN;sp|A2I7N3|SPA37_BOVIN	tr|A0A0A0MP92|A0A0A0MP92_BOVIN;tr|Q5J801|Q5J801_BOVIN;tr|Q3SZQ8|Q3SZQ8_BOVIN;tr|Q27984|Q27984_BOVIN;sp|A2I7N3|SPA37_BOVIN	Serpin A3-7	0	0	0	0	0	0	0	0	0	141	20279000	14454000	79406000	115520000	133860000	72703800	4.84967e+07	0.192927	0.128691	28
P81187	CFB	sp|P81187|CFAB_BOVIN;tr|Q3KUS7|Q3KUS7_BOVIN	sp|P81187|CFAB_BOVIN	Complement factor B	0	0	0	0	0	0	0	0	0	142	47774000	64187000	54713000	86048000	100330000	70610400	1.96828e+07	0.187372	0.0522304	29
Q95121	SERPINF1	sp|Q95121|PEDF_BOVIN;tr|Q80ZA3|Q80ZA3_RAT	sp|Q95121|PEDF_BOVIN	Pigment epithelium-derived factor	0	0	0	0	0	0	0	0	0	143	52516000	69708000	60922000	81352000	87043000	70308200	1.27047e+07	0.18657	0.0337132	30
G3X6N3	TF	tr|G3X6N3|G3X6N3_BOVIN	tr|G3X6N3|G3X6N3_BOVIN	Serotransferrin	0	0	0	0	0	0	0	0	0	144	25025000	21007000	99004000	110740000	72252000	65605600	3.69664e+07	0.174092	0.0980943	32
F1MMK9	AMBP	tr|F1MMK9|F1MMK9_BOVIN;sp|P00978|AMBP_BOVIN;sp|Q64240|AMBP_RAT	tr|F1MMK9|F1MMK9_BOVIN;sp|P00978|AMBP_BOVIN	Protein AMBP	0	0	0	0	0	0	0	0	0	145	39576000	42394000	40077000	44521000	52782000	43870000	4.79273e+06	0.116414	0.012718	37
G3MYZ3	AFM	tr|G3MYZ3|G3MYZ3_BOVIN;tr|Q5BJP7|Q5BJP7_RAT;tr|G3V9R9|G3V9R9_RAT;sp|P36953|AFAM_RAT	tr|G3MYZ3|G3MYZ3_BOVIN	Uncharacterized protein	0	0	0	0	0	0	0	0	0	146	21470000	13654000	57098000	59770000	64001000	43198600	2.11923e+07	0.114632	0.056236	38
P06868	PLG	sp|P06868|PLMN_BOVIN	sp|P06868|PLMN_BOVIN	Plasminogen	0	0	0	0	0	0	0	0	0	147	26381000	35971000	50102000	45447000	51976000	41975400	9.56393e+06	0.111386	0.0253789	39
P56652	ITIH3	sp|P56652|ITIH3_BOVIN;tr|D3ZBS2|D3ZBS2_RAT;sp|Q63416|ITIH3_RAT	sp|P56652|ITIH3_BOVIN	Inter-alpha-trypsin inhibitor heavy chain H3	0	0	0	0	0	0	0	0	0	148	21302000	18682000	23952000	32301000	45511000	28349600	9.72211e+06	0.0752287	0.0257987	42
F1MLW7	IGLL1	tr|F1MLW7|F1MLW7_BOVIN	tr|F1MLW7|F1MLW7_BOVIN	Uncharacterized protein	0	0	0	0	0	0	0	0	0	149	28616000	26477000	10479000	29724000	45452000	28149600	1.11096e+07	0.074698	0.0294806	43
P24090	Ahsg	sp|P24090|FETUA_RAT;tr|F1LM19|F1LM19_RAT;tr|Q7TP75|Q7TP75_RAT	sp|P24090|FETUA_RAT;tr|F1LM19|F1LM19_RAT;tr|Q7TP75|Q7TP75_RAT	Alpha-2-HS-glycoprotein	0	0	0	0	0	0	0	0	0	208	25640000	27250000	21757000	31368000	23369000	25876800	3.32737e+06	0.0686669	0.00882953	44
Q3MHN5	GC	sp|Q3MHN5|VTDB_BOVIN	sp|Q3MHN5|VTDB_BOVIN	Vitamin D-binding protein	0	0	0	0	0	0	0	0	0	150	17046000	16705000	29445000	27922000	33804000	24984400	6.89751e+06	0.0662988	0.0183033	45
Q3SYR0	SERPINA7	tr|Q3SYR0|Q3SYR0_BOVIN;sp|Q9TT36|THBG_BOVIN	tr|Q3SYR0|Q3SYR0_BOVIN;sp|Q9TT36|THBG_BOVIN	Serpin peptidase inhibitor, clade A (Alpha-1 antiproteinase, antitrypsin), member 7	0	0	0	0	0	0	0	0	0	151	21126000	18468000	19470000	21080000	30895000	22207800	4.4585e+06	0.0589308	0.0118311	46
G3N0V0		tr|G3N0V0|G3N0V0_BOVIN	tr|G3N0V0|G3N0V0_BOVIN	Uncharacterized protein	0	0	0	0	0	0	0	0	0	152	18683000	23032000	15015000	21773000	31088000	21918200	5.35663e+06	0.0581623	0.0142144	47
A0A0A0MPA0	LOC784932	tr|A0A0A0MPA0|A0A0A0MPA0_BOVIN;tr|Q32T06|Q32T06_BOVIN	tr|A0A0A0MPA0|A0A0A0MPA0_BOVIN;tr|Q32T06|Q32T06_BOVIN	Uncharacterized protein	0	0	0	0	0	0	0	0	0	153	2460100	2061500	25061000	37347000	41930000	21771920	1.68594e+07	0.0577742	0.0447382	48
F1MJH1	GSN	tr|F1MJH1|F1MJH1_BOVIN;tr|F1N1I6|F1N1I6_BOVIN;sp|Q3SX14|GELS_BOVIN;sp|Q68FP1-2|GELS_RAT;sp|Q68FP1|GELS_RAT	tr|F1MJH1|F1MJH1_BOVIN;tr|F1N1I6|F1N1I6_BOVIN;sp|Q3SX14|GELS_BOVIN;sp|Q68FP1-2|GELS_RAT;sp|Q68FP1|GELS_RAT	Gelsolin	0	0	0	0	0	0	0	0	0	154	10043000	16058000	10363000	25136000	25794000	17478800	6.86614e+06	0.0463819	0.0182201	50
Q2HJ81	TUBB6	sp|Q2HJ81|TBB6_BOVIN;tr|Q4QQV0|Q4QQV0_RAT;tr|G3X7R8|G3X7R8_BOVIN	sp|Q2HJ81|TBB6_BOVIN;tr|Q4QQV0|Q4QQV0_RAT;tr|G3X7R8|G3X7R8_BOVIN	Tubulin beta-6 chain	0	0	0	0	0	0	0	0	0	155	15046000	9750800	15381000	17779000	25187000	16628760	5.01866e+06	0.0441262	0.0133176	51
Q9N2I2	SERPINA5	sp|Q9N2I2|IPSP_BOVIN	sp|Q9N2I2|IPSP_BOVIN	Plasma serine protease inhibitor	0	0	0	0	0	0	0	0	0	156	9774800	16935000	8068500	20577000	21685000	15408060	5.55072e+06	0.040887	0.0147294	52
Q5GN72	agp	tr|Q5GN72|Q5GN72_BOVIN;sp|Q3SZR3|A1AG_BOVIN	tr|Q5GN72|Q5GN72_BOVIN;sp|Q3SZR3|A1AG_BOVIN	Alpha-1-acid glycoprotein	0	0	0	0	0	0	0	0	0	157	2654400	892180	17137000	31551000	21613000	14769516	1.16053e+07	0.0391925	0.0307959	53
Q2KIS7	CLEC3B	sp|Q2KIS7|TETN_BOVIN	sp|Q2KIS7|TETN_BOVIN	Tetranectin	0	0	0	0	0	0	0	0	0	158	13454000	18278000	4810000	8456900	12702000	11540180	4.58721e+06	0.0306231	0.0121727	54
Q3ZEJ6	SERPINA3-3	sp|Q3ZEJ6|SPA33_BOVIN;sp|A2I7N0|SPA34_BOVIN	sp|Q3ZEJ6|SPA33_BOVIN;sp|A2I7N0|SPA34_BOVIN	Serpin A3-3	0	0	0	0	0	0	0	0	0	159	3349000	2548300	12481000	13436000	20196000	10402060	6.64643e+06	0.027603	0.017637	55
Q3Y5Z3	ADIPOQ	sp|Q3Y5Z3|ADIPO_BOVIN	sp|Q3Y5Z3|ADIPO_BOVIN	Adiponectin	0	0	0	0	0	0	0	0	0	160	7409100	8134000	4148700	12219000	15135000	9409160	3.84653e+06	0.0249682	0.0102072	56
P01035	CST3	sp|P01035|CYTC_BOVIN	sp|P01035|CYTC_BOVIN	Cystatin-C	0	0	0	0	0	0	0	0	0	161	2530000	9438500	11950000	8592700	12336000	8969440	3.52266e+06	0.0238014	0.00934777	57
F1MMP5	ITIH1	tr|F1MMP5|F1MMP5_BOVIN;sp|Q0VCM5|ITIH1_BOVIN;tr|B2RYM3|B2RYM3_RAT	tr|F1MMP5|F1MMP5_BOVIN;sp|Q0VCM5|ITIH1_BOVIN	Inter-alpha-trypsin inhibitor heavy chain H1	0	0	0	0	0	0	0	0	0	162	4240400	4388300	2546500	13125000	19889000	8837840	6.64866e+06	0.0234522	0.017643	58
Q3SZZ7	FGL1	sp|Q3SZZ7|FGL1_BOVIN;tr|Q8K583|Q8K583_RAT;tr|A0A0G2KA83|A0A0G2KA83_RAT;sp|Q5M8C6|FGL1_RAT	sp|Q3SZZ7|FGL1_BOVIN	Fibrinogen-like protein 1	0	0	0	0	0	0	0	0	0	164	6552800	10243000	9955700	7724300	4331900	7761540	2.19986e+06	0.0205961	0.00583756	64
P01045-2	KNG2	sp|P01045-2|KNG2_BOVIN;sp|P01045|KNG2_BOVIN	sp|P01045-2|KNG2_BOVIN;sp|P01045|KNG2_BOVIN	Isoform LMW of Kininogen-2	0	0	0	0	0	0	0	0	0	165	7697400	8054500	8484100	7253600	6706300	7639180	617852	0.0202714	0.00163954	65
F1MS32	APOD	tr|F1MS32|F1MS32_BOVIN;sp|Q32KY0|APOD_BOVIN;tr|M0R4S2|M0R4S2_RAT;sp|P23593|APOD_RAT	tr|F1MS32|F1MS32_BOVIN;sp|Q32KY0|APOD_BOVIN	Apolipoprotein D	0	0	0	0	0	0	0	0	0	166	4638500	10226000	6664500	3495700	11054000	7215740	2.98592e+06	0.0191477	0.00792347	66
Q28194		tr|Q28194|Q28194_BOVIN;tr|F1N3A1|F1N3A1_BOVIN;sp|Q28178|TSP1_BOVIN;tr|Q71SA3|Q71SA3_RAT;tr|M0R979|M0R979_RAT;tr|A0A0G2JV24|A0A0G2JV24_RAT	tr|Q28194|Q28194_BOVIN;tr|F1N3A1|F1N3A1_BOVIN;sp|Q28178|TSP1_BOVIN	Thrombospondin-1 (Fragment)	0	0	0	0	0	0	0	0	0	167	4645800	4916900	6998400	8458400	9605400	6924980	1.93744e+06	0.0183762	0.00514122	68
A2I7N1	SERPINA3-5	sp|A2I7N1|SPA35_BOVIN;tr|A0A0A0MP89|A0A0A0MP89_BOVIN;sp|A6QPQ2|SPA38_BOVIN	sp|A2I7N1|SPA35_BOVIN	Serpin A3-5	0	0	0	0	0	0	0	0	0	168	2325700	1203400	2958000	8919400	9123900	4906080	3.40764e+06	0.0130188	0.00904253	70
Q05B55	IGK	tr|Q05B55|Q05B55_BOVIN;tr|F1MZ96|F1MZ96_BOVIN;tr|F1MH40|F1MH40_BOVIN;tr|B0JYP6|B0JYP6_BOVIN	tr|Q05B55|Q05B55_BOVIN;tr|F1MZ96|F1MZ96_BOVIN;tr|F1MH40|F1MH40_BOVIN;tr|B0JYP6|B0JYP6_BOVIN	IGK protein	0	0	0	0	0	0	0	0	0	169	0	1818400	0	3713100	17264000	4559100	6.49942e+06	0.0120981	0.0172469	72
F1MTZ9	COMP	tr|F1MTZ9|F1MTZ9_BOVIN;sp|P35445|COMP_BOVIN;tr|M0RBU0|M0RBU0_RAT;sp|P35444|COMP_RAT;tr|A0A0G2JXN9|A0A0G2JXN9_RAT	tr|F1MTZ9|F1MTZ9_BOVIN;sp|P35445|COMP_BOVIN;tr|M0RBU0|M0RBU0_RAT;sp|P35444|COMP_RAT;tr|A0A0G2JXN9|A0A0G2JXN9_RAT	Cartilage oligomeric matrix protein	0	0	0	0	0	0	0	0	0	170	1232100	1394600	2299600	5035100	6208900	3234060	2.01783e+06	0.00858193	0.00535452	75
Q32PI4	CFI	tr|Q32PI4|Q32PI4_BOVIN;tr|F1N4M7|F1N4M7_BOVIN	tr|Q32PI4|Q32PI4_BOVIN;tr|F1N4M7|F1N4M7_BOVIN	Complement factor I	0	0	0	0	0	0	0	0	0	171	1814000	2694900	2514000	4342500	4762300	3225540	1.13045e+06	0.00855932	0.00299976	76
Q2KIT0		sp|Q2KIT0|HP20_BOVIN	sp|Q2KIT0|HP20_BOVIN	Protein HP-20 homolog	0	0	0	0	0	0	0	0	0	172	0	5903600	2170100	4138600	3738500	3190160	1.989e+06	0.00846544	0.00527803	77
P25113	Pgam1	sp|P25113|PGAM1_RAT;sp|Q3SZ62|PGAM1_BOVIN;tr|G3N3V1|G3N3V1_BOVIN;tr|F1N2F2|F1N2F2_BOVIN;sp|Q32KV0|PGAM2_BOVIN;sp|P16290|PGAM2_RAT;tr|F1M1Y1|F1M1Y1_RAT	sp|P25113|PGAM1_RAT;sp|Q3SZ62|PGAM1_BOVIN;tr|G3N3V1|G3N3V1_BOVIN;tr|F1N2F2|F1N2F2_BOVIN;sp|Q32KV0|PGAM2_BOVIN;sp|P16290|PGAM2_RAT	Phosphoglycerate mutase 1	0	0	0	0	1548100	309620	619240	0.0022466	0.0044932	102	2226700	2935500	2596700	4138800	2979800	2975500	641728	0.00789581	0.0017029	79
Q05443	LUM	sp|Q05443|LUM_BOVIN	sp|Q05443|LUM_BOVIN	Lumican	0	0	0	0	0	0	0	0	0	173	2924100	1474900	1916900	2324700	6026500	2933420	1.61854e+06	0.00778415	0.00429497	80
G5E5V0	CPN1	tr|G5E5V0|G5E5V0_BOVIN;sp|Q2KJ83|CBPN_BOVIN	tr|G5E5V0|G5E5V0_BOVIN;sp|Q2KJ83|CBPN_BOVIN	Carboxypeptidase N catalytic chain	0	0	0	0	0	0	0	0	0	174	14651000	0	0	0	0	2930200	5860400	0.0077756	0.0155512	81
Q27967	SPP2	sp|Q27967|SPP24_BOVIN	sp|Q27967|SPP24_BOVIN	Secreted phosphoprotein 24	0	0	0	0	0	0	0	0	0	175	0	958850	13156000	0	0	2822970	5.17984e+06	0.00749106	0.0137453	83
E1BI82	LOC525947	tr|E1BI82|E1BI82_BOVIN;tr|Q2HJF0|Q2HJF0_BOVIN;tr|Q7TP83|Q7TP83_RAT;tr|E9PST1|E9PST1_RAT;tr|Q6QI47|Q6QI47_RAT;tr|A0A0G2K896|A0A0G2K896_RAT	tr|E1BI82|E1BI82_BOVIN;tr|Q2HJF0|Q2HJF0_BOVIN	Uncharacterized protein	0	0	0	0	0	0	0	0	0	176	2896800	3514300	0	1935100	5680400	2805320	1.8657e+06	0.00744422	0.00495084	85
Q7SIH1	A2M	sp|Q7SIH1|A2MG_BOVIN;tr|R9QSM8|R9QSM8_BOVIN;tr|K4JBR5|K4JBR5_BOVIN;tr|K4JF16|K4JF16_BOVIN;tr|K4JDT2|K4JDT2_BOVIN;tr|K4JR88|K4JR88_BOVIN;tr|K4JR81|K4JR81_BOVIN;tr|K4JDS3|K4JDS3_BOVIN;tr|K4JBS4|K4JBS4_BOVIN;tr|K4JBR9|K4JBR9_BOVIN;tr|K4JR71|K4JR71_BOVIN;tr|K4JBA2|K4JBA2_BOVIN;tr|K4JBT0|K4JBT0_BOVIN;tr|K4JF13|K4JF13_BOVIN;tr|K4JDS8|K4JDS8_BOVIN;tr|M0R9G2|M0R9G2_RAT;sp|P06238|A2MG_RAT;tr|Q5FX35|Q5FX35…	sp|Q7SIH1|A2MG_BOVIN;tr|R9QSM8|R9QSM8_BOVIN;tr|K4JBR5|K4JBR5_BOVIN;tr|K4JF16|K4JF16_BOVIN;tr|K4JDT2|K4JDT2_BOVIN	Alpha-2-macroglobulin	0	0	0	0	0	0	0	0	0	177	95122	134760	0	873060	12690000	2.75859e+06	4.97547e+06	0.00732021	0.0132029	86

## Sheet: Proteins group B
Leading_Protein	GN	Protein IDs	Majority protein IDs	Fasta headers	iBAQ VT2	iBAQ VT4	iBAQ VT5	iBAQ VT6	iBAQ VT9	VT MV	VT SD	VT MV (% of total)	VT SD (% of total)	Ranking VT	iBAQ VF2	iBAQ VF4	iBAQ VF5	iBAQ VF6	iBAQ VF9	VF MV	VF SD	VF MV (% of total)	VF SD (% of total)	Ranking VF	Group
P81644	APOA2	sp|P81644|APOA2_BOVIN	sp|P81644|APOA2_BOVIN	Apolipoprotein A-II	143200000	204920000	254700000	164010000	291950000	211756000	5.53202e+07	1.5365	0.401403	11	0	0	0	0	0	0	0	0	0	177	B
P01966	HBA	sp|P01966|HBA_BOVIN;tr|Q63910|Q63910_RAT;tr|B1H216|B1H216_RAT;tr|A0A0G2JSV6|A0A0G2JSV6_RAT;sp|P01946|HBA_RAT	sp|P01966|HBA_BOVIN	Hemoglobin subunit alpha	46286000	58321000	52579000	40060000	75065000	54462200	1.19765e+07	0.395177	0.0869016	20	0	0	0	0	0	0	0	0	0	178	B
E1BNY4	RPS29	tr|E1BNY4|E1BNY4_BOVIN;sp|P62276|RS29_BOVIN;sp|P62275|RS29_RAT	tr|E1BNY4|E1BNY4_BOVIN;sp|P62276|RS29_BOVIN;sp|P62275|RS29_RAT	40S ribosomal protein S29	77490000	82235000	0	50790000	60547000	54212400	2.93869e+07	0.393365	0.213231	21	0	0	0	0	0	0	0	0	0	179	B
Q00715		sp|Q00715|H2B1_RAT;tr|Q32S29|Q32S29_BOVIN;tr|Q2KII5|Q2KII5_BOVIN;tr|M0R4L7|M0R4L7_RAT;tr|G3V9C7|G3V9C7_RAT;tr|G3V8B3|G3V8B3_RAT;tr|F2Z4F9|F2Z4F9_BOVIN;tr|F2Z4E8|F2Z4E8_BOVIN;tr|F1MUD2|F1MUD2_BOVIN;tr|D3ZWM5|D3ZWM5_RAT;tr|A0A0G2JXE0|A0A0G2JXE0_RAT;sp|Q2M2T1|H2B1K_BOVIN;sp|P62808|H2B1_BOVIN;tr|D3ZNH4|D3ZNH4_RAT;tr|A0A0G2JXI9|A0A0G2JXI9_RAT;tr|D3ZLY9|D3ZLY9_RAT;tr|G3N068|G3N068_BOVIN;sp|Q32L48|H2B1N…	sp|Q00715|H2B1_RAT;tr|Q32S29|Q32S29_BOVIN;tr|Q2KII5|Q2KII5_BOVIN;tr|M0R4L7|M0R4L7_RAT;tr|G3V9C7|G3V9C7_RAT;tr|G3V8B3|G3V8B3_RAT;tr|F2Z4F9|F2Z4F9_BOVIN;tr|F2Z4E8|F2Z4E8_BOVIN;tr|F1MUD2|F1MUD2_BOVIN;tr|D3ZWM5|D3ZWM5_RAT;tr|A0A0G2JXE0|A0A0G2JXE0_RAT;sp|Q2M2T1|H2B1K_BOVIN;sp|P62808|H2B1_BOVIN;tr|D3ZNH4|D3ZNH4_RAT;tr|A0A0G2JXI9|A0A0G2JXI9_RAT;tr|D3ZLY9|D3ZLY9_RAT;tr|G3N068|G3N068_BOVIN;sp|Q32L48|H2B1N…	Histone H2B type 1	28274000	46780000	19887000	22750000	118900000	47318200	3.69946e+07	0.343341	0.268432	22	0	0	0	0	0	0	0	0	0	180	B
E1BGN3	HIST2H3D	tr|E1BGN3|E1BGN3_BOVIN;tr|D3ZJ08|D3ZJ08_RAT;sp|P84227|H32_BOVIN;tr|M0RBX6|M0RBX6_RAT;tr|G3N2P2|G3N2P2_BOVIN;sp|Q6LED0|H31_RAT;sp|P68432|H31_BOVIN;tr|A0A0G2K0N8|A0A0G2K0N8_RAT;tr|A0A0G2K9I5|A0A0G2K9I5_RAT;tr|A0A0G2K5X7|A0A0G2K5X7_RAT;sp|Q3SZB8|H3CL_BOVIN	tr|E1BGN3|E1BGN3_BOVIN;tr|D3ZJ08|D3ZJ08_RAT;sp|P84227|H32_BOVIN;tr|M0RBX6|M0RBX6_RAT;tr|G3N2P2|G3N2P2_BOVIN;sp|Q6LED0|H31_RAT;sp|P68432|H31_BOVIN;tr|A0A0G2K0N8|A0A0G2K0N8_RAT	Histone H3	68165000	40704000	25073000	14532000	70822000	43859200	2.25421e+07	0.318242	0.163565	24	0	0	0	0	0	0	0	0	0	181	B
Q2KIH2	ApoN	tr|Q2KIH2|Q2KIH2_BOVIN;tr|Q68RU0|Q68RU0_BOVIN	tr|Q2KIH2|Q2KIH2_BOVIN;tr|Q68RU0|Q68RU0_BOVIN	ApoN protein	25162000	39381000	25321000	13998000	35317000	27835800	8.87939e+06	0.201976	0.0644288	30	0	0	0	0	0	0	0	0	0	182	B
P06687	Atp1a3	sp|P06687|AT1A3_RAT;tr|F1MR06|F1MR06_BOVIN;sp|P06686|AT1A2_RAT;sp|A2VDL6|AT1A2_BOVIN;sp|Q64541|AT1A4_RAT;tr|Q5PQV3|Q5PQV3_RAT;tr|E1B8N5|E1B8N5_BOVIN;tr|F1MI32|F1MI32_BOVIN;sp|Q08DA1|AT1A1_BOVIN;sp|P06685|AT1A1_RAT;tr|A0A0G2JWS9|A0A0G2JWS9_RAT;sp|P54708-2|AT12A_RAT;tr|G3V8S4|G3V8S4_RAT;sp|P54708|AT12A_RAT;tr|F1N1K4|F1N1K4_BOVIN;tr|Q64608|Q64608_RAT;tr|Q8HYW7|Q8HYW7_BOVIN;tr|F1MXW4|F1MXW4_BOVIN;tr|…	sp|P06687|AT1A3_RAT;tr|F1MR06|F1MR06_BOVIN;sp|P06686|AT1A2_RAT;sp|A2VDL6|AT1A2_BOVIN;sp|Q64541|AT1A4_RAT;tr|Q5PQV3|Q5PQV3_RAT;tr|E1B8N5|E1B8N5_BOVIN;tr|F1MI32|F1MI32_BOVIN;sp|Q08DA1|AT1A1_BOVIN;sp|P06685|AT1A1_RAT	Sodium/potassium-transporting ATPase subunit alpha-3	4100200	11390000	1282000	8418300	13004000	7638900	4.39079e+06	0.0554278	0.0318595	42	0	0	0	0	0	0	0	0	0	183	B
P0DMW1	Hspa1a	sp|P0DMW1|HS71B_RAT;sp|P0DMW0|HS71A_RAT;tr|K8FK38|K8FK38_BOVIN;sp|Q27975|HS71A_BOVIN;sp|Q27965|HS71B_BOVIN	sp|P0DMW1|HS71B_RAT;sp|P0DMW0|HS71A_RAT;tr|K8FK38|K8FK38_BOVIN;sp|Q27975|HS71A_BOVIN;sp|Q27965|HS71B_BOVIN	Heat shock 70 kDa protein 1B	0	0	0	0	34381000	6876200	13752400	0.0498937	0.0997873	44	0	0	0	0	0	0	0	0	0	184	B
G3V9G5	Synm	tr|G3V9G5|G3V9G5_RAT;tr|A0A096MJR2|A0A096MJR2_RAT;tr|Q810D0|Q810D0_RAT;tr|A0A096MK54|A0A096MK54_RAT	tr|G3V9G5|G3V9G5_RAT;tr|A0A096MJR2|A0A096MJR2_RAT;tr|Q810D0|Q810D0_RAT;tr|A0A096MK54|A0A096MK54_RAT	Protein Synm	129820	0	0	0	28008000	5627564	1.11903e+07	0.0408336	0.081197	46	0	0	0	0	0	0	0	0	0	185	B
E1BED8		tr|E1BED8|E1BED8_BOVIN;tr|M0R757|M0R757_RAT;tr|E1B9F6|E1B9F6_BOVIN;sp|P68103|EF1A1_BOVIN;sp|P62630|EF1A1_RAT;sp|Q32PH8|EF1A2_BOVIN;sp|P62632|EF1A2_RAT;tr|Q862J5|Q862J5_BOVIN;tr|G3N2F0|G3N2F0_BOVIN;tr|E1B7J1|E1B7J1_BOVIN;tr|F1M6C2|F1M6C2_RAT;tr|Q862R6|Q862R6_BOVIN;tr|Q862L7|Q862L7_BOVIN;tr|O18787|O18787_BOVIN;tr|Q862F6|Q862F6_BOVIN;tr|E1BPF4|E1BPF4_BOVIN	tr|E1BED8|E1BED8_BOVIN;tr|M0R757|M0R757_RAT;tr|E1B9F6|E1B9F6_BOVIN;sp|P68103|EF1A1_BOVIN;sp|P62630|EF1A1_RAT;sp|Q32PH8|EF1A2_BOVIN;sp|P62632|EF1A2_RAT;tr|Q862J5|Q862J5_BOVIN;tr|G3N2F0|G3N2F0_BOVIN;tr|E1B7J1|E1B7J1_BOVIN;tr|F1M6C2|F1M6C2_RAT	Uncharacterized protein	7185500	2279600	5450100	1547200	10649000	5422280	3.32629e+06	0.039344	0.0241355	47	0	0	0	0	0	0	0	0	0	186	B
A0A0G2JV81	Arf3	tr|A0A0G2JV81|A0A0G2JV81_RAT;sp|Q5E9I6|ARF3_BOVIN;sp|P84080|ARF1_BOVIN;sp|P84079|ARF1_RAT;sp|P61206|ARF3_RAT;tr|A0A0G2K9H8|A0A0G2K9H8_RAT;tr|A0A0G2K4Q4|A0A0G2K4Q4_RAT;sp|P84082|ARF2_RAT;sp|P84081|ARF2_BOVIN;tr|Q7M3H4|Q7M3H4_BOVIN	tr|A0A0G2JV81|A0A0G2JV81_RAT;sp|Q5E9I6|ARF3_BOVIN;sp|P84080|ARF1_BOVIN;sp|P84079|ARF1_RAT;sp|P61206|ARF3_RAT;tr|A0A0G2K9H8|A0A0G2K9H8_RAT;tr|A0A0G2K4Q4|A0A0G2K4Q4_RAT;sp|P84082|ARF2_RAT;sp|P84081|ARF2_BOVIN	ADP-ribosylation factor 3	3434500	8747000	1758500	3618700	7003400	4912420	2.56442e+06	0.0356445	0.0186074	48	0	0	0	0	0	0	0	0	0	187	B
F1MM86	C6	tr|F1MM86|F1MM86_BOVIN;sp|Q29RU4|CO6_BOVIN	tr|F1MM86|F1MM86_BOVIN;sp|Q29RU4|CO6_BOVIN	Complement component C6	6376400	6319000	1933600	3994700	4163500	4557440	1.6594e+06	0.0330688	0.0120406	49	0	0	0	0	0	0	0	0	0	188	B
F1MKT7	DIP2C	tr|F1MKT7|F1MKT7_BOVIN;tr|D3ZZB0|D3ZZB0_RAT	tr|F1MKT7|F1MKT7_BOVIN;tr|D3ZZB0|D3ZZB0_RAT	Uncharacterized protein	4707900	6887800	8332500	0	1755000	4336640	3.10111e+06	0.0314666	0.0225016	51	0	0	0	0	0	0	0	0	0	189	B
F1MXG9	NR6A1	tr|F1MXG9|F1MXG9_BOVIN;tr|E9PSV7|E9PSV7_RAT;tr|G3N294|G3N294_BOVIN	tr|F1MXG9|F1MXG9_BOVIN;tr|E9PSV7|E9PSV7_RAT;tr|G3N294|G3N294_BOVIN	Uncharacterized protein	12475000	3797900	2225100	0	0	3699600	4.61661e+06	0.0268443	0.0334981	53	0	0	0	0	0	0	0	0	0	190	B
D4A3V5	Cgnl1	tr|D4A3V5|D4A3V5_RAT	tr|D4A3V5|D4A3V5_RAT	Protein Cgnl1	0	1225500	9119300	0	0	2068960	3.55698e+06	0.0150124	0.0258094	61	0	0	0	0	0	0	0	0	0	193	B
F1M953	Hspa9	tr|F1M953|F1M953_RAT;sp|Q3ZCH0|GRP75_BOVIN;sp|P48721|GRP75_RAT	tr|F1M953|F1M953_RAT;sp|Q3ZCH0|GRP75_BOVIN;sp|P48721|GRP75_RAT	Stress-70 protein, mitochondrial	4845300	3139300	0	1606200	0	1918160	1.87165e+06	0.0139182	0.0135807	63	0	0	0	0	0	0	0	0	0	194	B
P62963	Pfn1	sp|P62963|PROF1_RAT	sp|P62963|PROF1_RAT	Profilin-1	0	3700200	0	2291100	3450200	1888300	1.61345e+06	0.0137015	0.0117072	64	0	0	0	0	0	0	0	0	0	195	B
G3MXD5	KIF21B	tr|G3MXD5|G3MXD5_BOVIN;tr|A0A0G2K7Q9|A0A0G2K7Q9_RAT;tr|F1M5N7|F1M5N7_RAT	tr|G3MXD5|G3MXD5_BOVIN	Uncharacterized protein	0	0	8518400	277420	174370	1794038	3.36386e+06	0.0130175	0.0244081	65	0	0	0	0	0	0	0	0	0	196	B
E1BNR0	APOB	tr|E1BNR0|E1BNR0_BOVIN;tr|F1M6Z1|F1M6Z1_RAT;sp|Q7TMA5|APOB_RAT	tr|E1BNR0|E1BNR0_BOVIN	Uncharacterized protein	2228300	1942900	1787400	1727800	716320	1680544	512298	0.012194	0.00371723	67	0	0	0	0	0	0	0	0	0	197	B
A0A0G2K1E3	Kmt2b	tr|A0A0G2K1E3|A0A0G2K1E3_RAT;tr|E1BKN0|E1BKN0_BOVIN	tr|A0A0G2K1E3|A0A0G2K1E3_RAT;tr|E1BKN0|E1BKN0_BOVIN	Protein Kmt2b	875830	1151400	2032500	1160400	240320	1092090	577033	0.0079242	0.00418695	72	0	0	0	0	0	0	0	0	0	198	B
P11980-2	Pkm	sp|P11980-2|KPYM_RAT;tr|M0RD14|M0RD14_RAT;tr|Q6P7S0|Q6P7S0_RAT;tr|A0A0G2JVG3|A0A0G2JVG3_RAT	sp|P11980-2|KPYM_RAT;tr|M0RD14|M0RD14_RAT;tr|Q6P7S0|Q6P7S0_RAT;tr|A0A0G2JVG3|A0A0G2JVG3_RAT	Isoform M2 of Pyruvate kinase PKM	0	0	0	932250	4296800	1045810	1.66511e+06	0.00758839	0.012082	73	0	0	0	0	0	0	0	0	0	199	B
P0C219	Slmap	sp|P0C219|SLMAP_RAT;tr|B5DF63|B5DF63_RAT;tr|D3ZKE6|D3ZKE6_RAT;tr|A0A0G2JWA5|A0A0G2JWA5_RAT	sp|P0C219|SLMAP_RAT;tr|B5DF63|B5DF63_RAT;tr|D3ZKE6|D3ZKE6_RAT;tr|A0A0G2JWA5|A0A0G2JWA5_RAT	Sarcolemmal membrane-associated protein	1997900	1893900	383860	412550	0	937642	836677	0.00680352	0.00607093	75	0	0	0	0	0	0	0	0	0	200	B
F1N102	C8B	tr|F1N102|F1N102_BOVIN	tr|F1N102|F1N102_BOVIN	Uncharacterized protein	2391800	0	0	0	1338600	746080	972562	0.00541355	0.0070569	79	0	0	0	0	0	0	0	0	0	201	B
D3Z8I4	Map4k1	tr|D3Z8I4|D3Z8I4_RAT	tr|D3Z8I4|D3Z8I4_RAT	Mitogen-activated protein kinase kinase kinase kinase	1767200	0	504380	560300	619800	690336	581836	0.00500907	0.0042218	80	0	0	0	0	0	0	0	0	0	202	B
G3N1C8	DNAH1	tr|G3N1C8|G3N1C8_BOVIN	tr|G3N1C8|G3N1C8_BOVIN	Uncharacterized protein	99750	857340	738690	1219500	460270	675110	377043	0.00489859	0.00273582	81	0	0	0	0	0	0	0	0	0	203	B
Q3SYU2	EEF2	sp|Q3SYU2|EF2_BOVIN;sp|P05197|EF2_RAT	sp|Q3SYU2|EF2_BOVIN;sp|P05197|EF2_RAT	Elongation factor 2	531840	1650800	1180300	0	0	672588	654099	0.00488029	0.00474614	82	0	0	0	0	0	0	0	0	0	204	B
F1MAL4	Vom2r47	tr|F1MAL4|F1MAL4_RAT;tr|Q99PC1|Q99PC1_RAT	tr|F1MAL4|F1MAL4_RAT;tr|Q99PC1|Q99PC1_RAT	Protein Vom2r47	0	407000	0	0	2519100	585220	979704	0.00424635	0.00710873	85	0	0	0	0	0	0	0	0	0	205	B
D4A0A1	Soga3	tr|D4A0A1|D4A0A1_RAT;tr|E1BGU5|E1BGU5_BOVIN	tr|D4A0A1|D4A0A1_RAT;tr|E1BGU5|E1BGU5_BOVIN	Protein Soga3	2310000	485850	0	0	0	559170	895410	0.00405733	0.00649709	87	0	0	0	0	0	0	0	0	0	206	B
Q64595	Prkg2	sp|Q64595|KGP2_RAT;tr|F1MDQ6|F1MDQ6_BOVIN;tr|D5HSX1|D5HSX1_BOVIN	sp|Q64595|KGP2_RAT;tr|F1MDQ6|F1MDQ6_BOVIN;tr|D5HSX1|D5HSX1_BOVIN	cGMP-dependent protein kinase 2	668550	658530	659190	471510	0	491556	256647	0.00356673	0.00186223	91	0	0	0	0	0	0	0	0	0	208	B
D4A885	Abca13	tr|D4A885|D4A885_RAT	tr|D4A885|D4A885_RAT	Protein Abca13	1226800	540140	0	163670	429290	471980	422857	0.00342468	0.00306825	92	0	0	0	0	0	0	0	0	0	209	B
F1MM57	MYH14	tr|F1MM57|F1MM57_BOVIN	tr|F1MM57|F1MM57_BOVIN	Uncharacterized protein	273140	300390	407240	1284700	0	453094	436959	0.00328765	0.00317057	93	0	0	0	0	0	0	0	0	0	210	B
A0A0G2K5J3	Mfn1	tr|A0A0G2K5J3|A0A0G2K5J3_RAT;tr|D3ZR27|D3ZR27_RAT;sp|Q8R4Z9|MFN1_RAT;tr|F1MPL1|F1MPL1_BOVIN	tr|A0A0G2K5J3|A0A0G2K5J3_RAT;tr|D3ZR27|D3ZR27_RAT;sp|Q8R4Z9|MFN1_RAT;tr|F1MPL1|F1MPL1_BOVIN	Mitofusin-1	1115200	0	0	721560	0	367352	466815	0.0026655	0.00338721	95	0	0	0	0	0	0	0	0	0	211	B
A0A0G2JX30	LOC103692579	tr|A0A0G2JX30|A0A0G2JX30_RAT;tr|A0A096MKB6|A0A096MKB6_RAT;tr|Q66HB4|Q66HB4_RAT;tr|A0A096MJU1|A0A096MJU1_RAT;tr|F1MEU3|F1MEU3_BOVIN;tr|F1MEY1|F1MEY1_BOVIN	tr|A0A0G2JX30|A0A0G2JX30_RAT;tr|A0A096MKB6|A0A096MKB6_RAT;tr|Q66HB4|Q66HB4_RAT;tr|A0A096MJU1|A0A096MJU1_RAT;tr|F1MEU3|F1MEU3_BOVIN;tr|F1MEY1|F1MEY1_BOVIN	Protein Atad2b	989760	812100	0	0	0	360372	444925	0.00261486	0.00322837	96	0	0	0	0	0	0	0	0	0	212	B
D3ZFP6	Ticrr	tr|D3ZFP6|D3ZFP6_RAT	tr|D3ZFP6|D3ZFP6_RAT	Protein Ticrr	0	0	0	0	1793300	358660	717320	0.00260243	0.00520487	97	0	0	0	0	0	0	0	0	0	213	B
G5E6T0	MAST4	tr|G5E6T0|G5E6T0_BOVIN;tr|F1M4F3|F1M4F3_RAT;tr|E1BH93|E1BH93_BOVIN;tr|G3MXU2|G3MXU2_BOVIN;tr|M0R3L1|M0R3L1_RAT	tr|G5E6T0|G5E6T0_BOVIN;tr|F1M4F3|F1M4F3_RAT;tr|E1BH93|E1BH93_BOVIN;tr|G3MXU2|G3MXU2_BOVIN;tr|M0R3L1|M0R3L1_RAT	Uncharacterized protein	0	755590	867550	0	0	324628	399160	0.0023555	0.0028963	99	0	0	0	0	0	0	0	0	0	214	B
D4QBB4	HBB	tr|D4QBB4|D4QBB4_BOVIN;sp|P02070|HBB_BOVIN;tr|O88752|O88752_RAT	tr|D4QBB4|D4QBB4_BOVIN;sp|P02070|HBB_BOVIN	Hemoglobin beta	1589000	0	0	0	0	317800	635600	0.00230595	0.00461191	101	0	0	0	0	0	0	0	0	0	215	B
