# Supplementary material for: Host Proteins in Echinococcus multilocularis Metacestodes
Source: Int J Mol Sci. 2025 Apr 1;26(7):3266. doi: 10.3390/ijms26073266 (PMC11989879; doi:10.3390/ijms26073266)
Supplement: Supplementary file 1 [file ijms-26-03266-s001.zip › TableS3.xlsx]

## Sheet: Tabelle1
Leading_Protein	GN	Protein IDs	Majority protein IDs	Protein names	Gene names	Fasta headers	Number of proteins	Razor + unique peptides	Sequence coverage [%]	Mol. weight [kDa]	Sequence length	Q-value	Score	Num Ident byMSMS//byMatch 00229L	Num Ident byMSMS//byMatch 00231RR	Num Ident byMSMS//byMatch 00250RL	Num Ident byMSMS//byMatch 00252LL	Num Ident byMSMS//byMatch 00257L	Intensity	MS/MS count	Peptide sequences	Only identified by site	Potential contaminant	Taxonomy IDs	Taxonomy names	iBAQ	Seen in # reps in 00229L	Seen in # reps in 00231RR	Seen in # reps in 00250RL	Seen in # reps in 00252LL	Seen in # reps in 00257L	iBAQ peptides	iBAQ 00229L	iBAQ 00231RR	iBAQ 00250RL	iBAQ 00252LL	iBAQ 00257L	iBAQ MV	iBAQ SD	LFQ 00229L	LFQ 00231RR	LFQ 00250RL	LFQ 00252LL	LFQ 00257L	Top3 00229L	Top3 00231RR	Top3 00250RL	Top3 00252LL	Top3 00257L
P07724	Alb	P07724	P07724	Serum albumin	Alb	Albumin OS=Mus musculus OX=10090 GN=Alb PE=1 SV=3	1	122	94.4	68.692	608	0	323.31	1//0	1//0	1//0	1//0	1//0	1078100000000	3783	AADKDTCFSTEGPNLVTR;AETFTFHSDICTLPEK;AETFTFHSDICTLPEKEK;AETFTFHSDICTLPEKEKQIK;AFKAWAVAR;AHCLSEVEHDTMPADLPAIAADFVEDQEVCK;AHCLSEVEHDTMPADLPAIAADFVEDQEVCKNYAEAK;ALVSSVR;APQVSTPTLVEAAR;ATAEQLKTVMDDFAQFLDTCCK;ATAEQLKTVMDDFAQFLDTCCKAADKDTCFSTEGPNLVTR;CCAEANPPACYGTVLAEFQPLVEEPK;CCAEANPPACYGTVLAEFQPLVEEPKNLVK;CCSGSLVER;CCSGSLVERRPCFSALTVDETYVPK;CCSGSLVERRPCFSALTVDETYVPKEFK;CCTLPEDQR;CCTLPEDQRLPCVEDYLSAILN…			-1		11619000000	1	1	1	1	1	38	1786800000	1894500000	2017900000	3082600000	2837300000	2.32382	0.530227	5711400000	8701000000	5008300000	4869800000	6022200000	3.13255e+10	5.45807e+10	2.19215e+10	2.57148e+10	2.94469e+10
P02088	Hbb-b1	P02088;P02104	P02088	Hemoglobin subunit beta-1	Hbb-b1	Hemoglobin subunit beta-1 OS=Mus musculus OX=10090 GN=Hbb-b1 PE=1 SV=2	2	25	95.2	15.84	147	0	323.31	1//0	1//0	1//0	1//0	1//0	163570000000	570	AAVSCLWGK;AAVSCLWGKVNSDEVGGEALGR;AAVSCLWGKVNSDEVGGEALGRLLVVYPWTQR;DFTPAAQAAFQK;DFTPAAQAAFQKVVAGVATALAHK;DFTPAAQAAFQKVVAGVATALAHKYH;GTFASLSELHCDK;GTFASLSELHCDKLHVDPENFR;KVITAFNDGLNHLDSLK;KVITAFNDGLNHLDSLKGTFASLSELHCDK;LHVDPENFR;LLGNMIVIVLGHHLGK;LLGNMIVIVLGHHLGKDFTPAAQAAFQK;LLVVYPWTQR;LLVVYPWTQRYFDSFGDLSSASAIMGNAK;VHLTDAEK;VHLTDAEKAAVSCLWGK;VHLTDAEKAAVSCLWGKVNSDEVGGEALGR;VITAFNDGLNHLDSLK;VITAFNDGLN…			-1;-1	;	8617400000	1	1	1	1	1	11	2525300000	1389900000	3527200000	612740000	562290000	1.72349	1.14802	4919500000	5014700000	4499700000	1617500000	1797100000	2.67901e+10	2.35659e+10	2.66476e+10	3.81652e+09	4.4335e+09
P01942	Hba	P01942;P06467	P01942	Hemoglobin subunit alpha	Hba	Hemoglobin subunit alpha OS=Mus musculus OX=10090 GN=Hba PE=1 SV=2	2	19	97.9	15.085	142	0	323.31	1//0	1//0	1//0	1//0	1//0	150730000000	331	AAWGKIGGHGAEYGAEALER;FLASVSTVLTSK;IGGHGAEYGAEALER;IGGHGAEYGAEALERMFASFPTTK;KVADALASAAGHLDDLPGALSALSDLHAHK;KVADALASAAGHLDDLPGALSALSDLHAHKLR;LLSHCLLVTLASHHPADFTPAVHASLDK;LLSHCLLVTLASHHPADFTPAVHASLDKFLASVSTVLTSK;LRVDPVNFK;MFASFPTTK;TYFPHFDVSHGSAQVK;TYFPHFDVSHGSAQVKGHGK;TYFPHFDVSHGSAQVKGHGKK;VADALASAAGHLDDLPGALSALSDLHAHK;VADALASAAGHLDDLPGALSALSDLHAHKLR;VDPVNFK;VLSGEDKSNIK;VLSGEDKSNIKAAWGK;VLSGEDKSNIK…			-1;-1	;	6938600000	1	1	1	1	1	8	2469900000	1020700000	2067400000	528100000	852450000	1.38771	0.747428	5166100000	6349500000	5475600000	2050300000	1704000000	4.448e+10	4.09479e+10	2.81073e+10	6.05219e+09	8.50977e+09
P01868	Ighg1	P01868;P01869	P01868;P01869	Ig gamma-1 chain C region secreted form;Ig gamma-1 chain C region, membrane-bound form	Ighg1	Ig gamma-1 chain C region secreted form OS=Mus musculus OX=10090 GN=Ighg1 PE=1 SV=1;Ig gamma-1 chain C region, membrane-bound form OS=Mus musculus OX=10090 GN=Ighg1 PE=1 SV=2	2	26	71.3	35.704	324	0	323.31	1//0	1//0	1//0	1//0	1//0	319980000000	1060	APQVYTIPPPK;APQVYTIPPPKEQMAK;APQVYTIPPPKEQMAKDK;CRVNSAAFPAPIEK;CRVNSAAFPAPIEKTISK;DCGCKPCICTVPEVSSVFIFPPKPK;DCGCKPCICTVPEVSSVFIFPPKPKDVLTITLTPK;DDPEVQFSWFVDDVEVHTAQTQPR;DKVSLTCMITDFFPEDITVEWQWNGQPAENYK;DVLTITLTPK;EEQFNSTFR;GRPKAPQVYTIPPPKEQMAK;GRPKAPQVYTIPPPKEQMAKDK;IVPRDCGCKPCICTVPEVSSVFIFPPKPK;LNVQKSNWEAGNTFTCSVLHEGLHNHHTEK;SNWEAGNTFTCSVLHEGLHNHHTEK;SVSELPIMHQDWLNGK;SVSELPIMHQDWLNGKEFK;SVSELPIM…			-1;-1	;	6791300000	1	1	1	1	1	13	713720000	1197500000	1240800000	1441000000	2198400000	1.35828	0.483271	3438600000	7694300000	5188100000	5139400000	5421700000	1.82141e+10	5.65209e+10	2.27667e+10	2.31308e+10	3.69304e+10
Q6ZWY9	H2bc4	Q6ZWY9;Q64525;Q64478;P10854	Q6ZWY9;Q64525;Q64478;P10854	Histone H2B type 1-C/E/G;Histone H2B type 2-B;Histone H2B type 1-H;Histone H2B type 1-M	Hist1h2bc;Hist2h2bb;Hist1h2bh;Hist1h2bm	Histone H2B type 1-C/E/G OS=Mus musculus OX=10090 GN=H2bc4 PE=1 SV=3;Histone H2B type 2-B OS=Mus musculus OX=10090 GN=H2bc18 PE=1 SV=3;Histone H2B type 1-H OS=Mus musculus OX=10090 GN=H2bc9 PE=1 SV=3;Histone H2B type 1-M OS=Mus musculus OX=10090 GN=H2bc14	4	21	74.6	13.906	126	0	307.17	1//0	1//0	1//0	1//0	1//0	59270000000	223	AMGIMNSFVNDIFER;AMGIMNSFVNDIFERIAGEASR;EIQTAVR;EIQTAVRLLLPGELAK;ESYSVYVYK;ESYSVYVYKVLK;HAVSEGTKAVTK;HAVSEGTKAVTKYTSSK;IAGEASRLAHYNKR;KESYSVYVYK;KESYSVYVYKVLK;KESYSVYVYKVLKQVHPDTGISSK;LLLPGELAK;LLLPGELAKHAVSEGTK;QVHPDTGISSK;QVHPDTGISSKAMGIMNSFVNDIFER;SRKESYSVYVYK;SRKESYSVYVYKVLK;STITSREIQTAVR;STITSREIQTAVRLLLPGELAK;VLKQVHPDTGISSK			-1;-1;-1;-1	;;;	7367600000	1	1	1	1	1	7	1494100000	115050000	2378300000	539800000	2840400000	1.47353	1.03968	1765200000	433370000	2902700000	1054900000	5189900000	1.1667e+10	1.52489e+09	1.17486e+10	2.51368e+09	1.18406e+10
P31725	S100a9	P31725	P31725	Protein S100-A9	S100a9	Protein S100-A9 OS=Mus musculus OX=10090 GN=S100a9 PE=1 SV=3	1	21	85.8	13.049	113	0	323.31	1//0	1//0	1//0	1//0	1//0	233120000000	666	APSQMERSITTIIDTFHQYSRKEGHPDTLSK;EFRQMVEAQLATFMK;EFRQMVEAQLATFMKK;EGHPDTLSK;EGHPDTLSKKEFR;EKRNEALINDIMEDLDTNQDNQLSFEECMMLMAK;KEFRQMVEAQLATFMK;KEFRQMVEAQLATFMKK;KEGHPDTLSKKEFR;LIFACHEK;LIFACHEKLHENNPR;NEALINDIMEDLDTNQDNQLSFEECMMLMAK;QMVEAQLATFMK;QMVEAQLATFMKK;QMVEAQLATFMKKEK;QMVEAQLATFMKKEKR;RNEALINDIMEDLDTNQDNQLSFEECMMLMAK;SITTIIDTFHQYSR;SITTIIDTFHQYSRK;SITTIIDTFHQYSRKEGHPDTLSK;SITTIIDTFHQYSRKEGHP…			-1		6786600000	1	1	1	1	1	7	1945200000	323760000	827690000	868510000	2821400000	1.35731	0.902975	5189900000	3715800000	2452000000	5497300000	10278000000	4.98132e+10	1.73906e+10	1.82011e+10	1.73248e+10	5.5125e+10
Q921I1	Tf	Q921I1	Q921I1	Serotransferrin	Tf	Serotransferrin OS=Mus musculus OX=10090 GN=Tf PE=1 SV=1	1	109	77.5	76.723	697	0	323.31	1//0	1//0	1//0	1//0	1//0	534150000000	2236	ADRDQYELLCLDNTR;ADRDQYELLCLDNTRKPVDQYEDCYLAR;ASDTSITWNNLK;ASDTSITWNNLKGK;ASDTSITWNNLKGKK;AVLTSQETLFGGSDCTGNFCLFK;AVSSFFSGSCVPCADPVAFPK;CAPNNKEEYNGYTGAFR;CDEWSIISEGK;CDEWSIISEGKIECESAETTEDCIEK;CFVKLPEGTTPEK;CFVKLPEGTTPEKYLGAEYMQSVGNMR;CFVKLPEGTTPEKYLGAEYMQSVGNMRK;CISFRDHMK;CISFRDHMKTVLPPDGPR;CLKDGGGDVAFVK;CLVEKGDVAFVK;CLVEKGDVAFVKHQTVLDNTEGK;CLVEKGDVAFVKHQTVLDNTEGKNPAEWAK;DDTKCFVK;DDTKCFVKLPEGTTPE…			-1		4989200000	1	1	1	1	1	39	818540000	1078900000	850350000	1236800000	1004700000	0.997858	0.153376	3762800000	5547500000	2571600000	1974000000	2845400000	1.79931e+10	3.499e+10	1.3482e+10	1.404e+10	1.52769e+10
C0HKE9	Hist1h2ap	C0HKE9;C0HKE8;C0HKE7;C0HKE6;C0HKE5;C0HKE4;C0HKE3;C0HKE2;C0HKE1;Q8CGP6;Q8CGP7;Q8CGP5;Q8BFU2;Q8R1M2	C0HKE9;C0HKE8;C0HKE7;C0HKE6;C0HKE5;C0HKE4;C0HKE3;C0HKE2;C0HKE1;Q8CGP6;Q8CGP7;Q8CGP5;Q8BFU2;Q8R1M2	Histone H2A type 1-H;Histone H2A type 1-K;Histone H2A type 1-F;Histone H2A type 3;Histone H2A.J	Hist1h2ah;Hist1h2ak;Hist1h2af;Hist3h2a;H2afj	Histone H2A type 1-P OS=Mus musculus OX=10090 GN=Hist1h2ap PE=1 SV=1;Histone H2A type 1-O OS=Mus musculus OX=10090 GN=Hist1h2ao PE=1 SV=1;Histone H2A type 1-N OS=Mus musculus OX=10090 GN=Hist1h2an PE=1 SV=1;Histone H2A type 1-I OS=Mus musculus OX=10090 GN=	14	15	75.4	14.135	130	0	323.31	1//0	1//0	1//0	1//0	1//0	86495000000	302	AGLQFPVGR;AGLQFPVGRVHR;HLQLAIR;HLQLAIRNDEELNK;HLQLAIRNDEELNKLLGR;NDEELNKLLGR;NDEELNKLLGRVTIAQGGVLPNIQAVLLPK;SSRAGLQFPVGR;VGAGAPVYLAAVLEYLTAEILELAGNAAR;VGAGAPVYLAAVLEYLTAEILELAGNAARDNK;VGAGAPVYLAAVLEYLTAEILELAGNAARDNKK;VGAGAPVYLAAVLEYLTAEILELAGNAARDNKKTR;VHRLLRKGNYSER;VTIAQGGVLPNIQAVLLPK;VTIAQGGVLPNIQAVLLPKK			-1;-1;-1;-1;-1;-1;-1;-1;-1;-1;-1;-1;-1;-1	;;;;;;;;;;;;;	6198500000	1	1	1	1	1	5	1491400000	83471000	2254800000	1043800000	1325100000	1.23971	0.703749	1864400000	282580000	2222000000	1498500000	4184600000	1.43705e+10	1.17603e+09	1.3283e+10	7.02034e+09	1.7957e+10
P84228	H3c2	P84228	P84228	Histone H3.2	Hist1h3b	Histone H3.2 OS=Mus musculus OX=10090 GN=H3c2 PE=1 SV=2	1	17	61	15.388	136	0	312.57	1//0	1//0	1//0	1//0	1//0	44648000000	132	DIQLARR;EIAQDFK;EIAQDFKTDLR;EIAQDFKTDLRFQSSAVMALQEASEAYLVGLFEDTNLCAIHAK;FQSSAVMALQEASEAYLVGLFEDTNLCAIHAK;FQSSAVMALQEASEAYLVGLFEDTNLCAIHAKR;LVREIAQDFKTDLR;RVTIMPK;RVTIMPKDIQLAR;RVTIMPKDIQLARR;STELLIR;STELLIRK;TDLRFQSSAVMALQEASEAYLVGLFEDTNLCAIHAK;VTIMPKDIQLAR;YQKSTELLIR;YRPGTVALR;YRPGTVALREIR			-1		5582000000	1	1	1	1	1	4	1397800000	41171000	2844000000	233780000	1065300000	1.11641	1.00015	1208700000	171780000	1503600000	257390000	1272000000	1.03108e+10	6.27808e+08	1.05633e+10	6.31317e+08	6.5589e+09
P29699	Ahsg	P29699	P29699	Alpha-2-HS-glycoprotein	Ahsg	Alpha-2-HS-glycoprotein OS=Mus musculus OX=10090 GN=Ahsg PE=1 SV=1	1	27	58.3	37.325	345	0	323.31	1//0	1//0	1//0	1//0	1//0	270540000000	597	ANLMHNLGGEEVSVACK;AQNVPLPVSTLVEFVIAATDCTAK;AQNVPLPVSTLVEFVIAATDCTAKEVTDPAK;AQNVPLPVSTLVEFVIAATDCTAKEVTDPAKCNLLAEK;CNLLAEK;CNLLAEKQHGFCK;ELACDDPEAEQVALLAVDYLNNHLLQGFK;ELACDDPEAEQVALLAVDYLNNHLLQGFKQVLNQIDK;ELACDDPEAEQVALLAVDYLNNHLLQGFKQVLNQIDKVK;ELACDDPEAEQVALLAVDYLNNHLLQGFKQVLNQIDKVKVWSR;EVTDPAKCNLLAEK;EVTDPAKCNLLAEKQHGFCK;GLSDHRTYHDLR;HAFSPVASVESASGETLHSPK;HAFSPVASVESASGETLHSPKVGQPGAAGPVSPMCPGR;Q…			-1		4224300000	1	1	1	1	1	11	736870000	346930000	731480000	1172000000	1237100000	0.844876	0.326596	5884900000	3897800000	6248200000	5490200000	7061900000	3.07239e+10	2.43177e+10	2.04296e+10	2.31293e+10	2.04616e+10
P63260	Actg1	P63260	P63260	Actin, cytoplasmic 2;Actin, cytoplasmic 2, N-terminally processed	Actg1	Actin, cytoplasmic 2 OS=Mus musculus OX=10090 GN=Actg1 PE=1 SV=1	1	58	91.5	41.792	375	0	323.31	1//0	1//0	1//0	1//0	1//0	213280000000	896	AGFAGDDAPR;AGFAGDDAPRAVFPSIVGRPR;AVFPSIVGRPR;CDVDIRK;CDVDIRKDLYANTVLSGGTTMYPGIADR;CDVDIRKDLYANTVLSGGTTMYPGIADRMQK;CPEALFQPSFLGMESCGIHETTFNSIMK;DIKEKLCYVALDFEQEMATAASSSSLEK;DIKEKLCYVALDFEQEMATAASSSSLEKSYELPDGQVITIGNER;DLTDYLMK;DLTDYLMKILTER;DLTDYLMKILTERGYSFTTTAER;DLYANTVLSGGTTMYPGIADR;DLYANTVLSGGTTMYPGIADRMQK;DSYVGDEAQSK;DSYVGDEAQSKR;DSYVGDEAQSKRGILTLK;EEEIAALVIDNGSGMCK;EITALAPSTMK;EITALAPSTMKIK;…			-1		4411200000	1	1	1	1	1	20	570090000	326700000	999010000	867030000	1648400000	0.882246	0.448761	1671100000	2307700000	2085300000	3026300000	3088800000	8.96515e+09	8.88782e+09	1.05841e+10	1.00693e+10	1.58722e+10
P01837	Igkc	P01837	P01837	Ig kappa chain C region		Immunoglobulin kappa constant OS=Mus musculus OX=10090 GN=Igkc PE=1 SV=2	1	23	100	11.934	107	0	323.31	1//0	1//0	1//0	1//0	1//0	83522000000	243	ADAAPTVSIFPPSSEQLTSGGASVVCFLNNFYPK;ADAAPTVSIFPPSSEQLTSGGASVVCFLNNFYPKDINVK;DEYERHNSYTCEATHK;DEYERHNSYTCEATHKTSTSPIVK;DINVKWK;DINVKWKIDGSER;DSTYSMSSTLTLTK;DSTYSMSSTLTLTKDEYER;DSTYSMSSTLTLTKDEYERHNSYTCEATHK;HNSYTCEATHK;HNSYTCEATHKTSTSPIVK;IDGSERQNGVLNSWTDQDSK;QNGVLNSWTDQDSK;QNGVLNSWTDQDSKDSTYSMSSTLTLTK;QNGVLNSWTDQDSKDSTYSMSSTLTLTKDEYER;QNGVLNSWTDQDSKDSTYSMSSTLTLTKDEYERHNSYTCEATHK;RADAAPTVSIFPPSSEQL…			-1		3517600000	1	1	1	1	1	4	660710000	312250000	1659200000	260230000	625260000	0.70353	0.504159	1978100000	5437700000	4547900000	1063900000	1634800000	9.20487e+09	1.61967e+10	1.07439e+10	5.42001e+09	1.16855e+10
Q00623	Apoa1	Q00623	Q00623	Apolipoprotein A-I;Proapolipoprotein A-I;Truncated apolipoprotein A-I	Apoa1	Apolipoprotein A-I OS=Mus musculus OX=10090 GN=Apoa1 PE=1 SV=2	1	49	79.9	30.615	264	0	323.31	1//0	1//0	1//0	1//0	1//0	144360000000	609	ARPALEDLR;ARPALEDLRHSLMPMLETLK;ASETLTAQ;DFANVYVDAVK;DFANVYVDAVKDSGR;DFWDNLEK;DFWDNLEKETDWVR;DFWDNLEKETDWVRQEMNK;DFWDNLEKETDWVRQEMNKDLEEVK;DSGRDYVSQFESSSLGQQLNLNLLENWDTLGSTVSQLQER;DYVSQFESSSLGQQLNLNLLENWDTLGSTVSQLQER;EDVELYR;ETDWVRQEMNK;ETDWVRQEMNKDLEEVK;ETDWVRQEMNKDLEEVKQK;HSLMPMLETLK;KWKEDVELYR;KWKEDVELYRQK;LAELKSNPTLNEYHTR;LGPLTRDFWDNLEKETDWVR;LQELQGR;LQELQGRLSPVAEEFRDR;LSPVAEEFRDR;LSPVAEEFRDRM…			-1		3695500000	1	1	1	1	1	14	160380000	32927000	756680000	1685800000	1059700000	0.739097	0.605464	418740000	201460000	1852100000	4387900000	1791000000	2.80623e+09	1.35264e+09	9.28524e+09	1.35054e+10	9.51684e+09
O08677-2	Kng1	O08677-2	O08677-2	Kininogen-1;Kininogen-1 heavy chain;Bradykinin;Kininogen-1 light chain	Kng1	Isoform LMW of Kininogen-1 OS=Mus musculus OX=10090 GN=Kng1	1	52	68.5	47.898	432	0	323.31	1//0	1//0	1//0	1//0	1//0	168290000000	848	AGAEPAPER;AGAEPAPERQAESSQVKQ;ATSQVVAGTK;ATSQVVAGTKYVIEFIAR;ATSQVVAGTKYVIEFIARETK;AYFPCIGCVHAISTDSPDLEPVLK;CQALDMTEMAR;CSKESNTELAEDCEIK;CSKESNTELAEDCEIKHLGQSLDCNANVYMRPWENK;DAEEAATGECTATVGKR;DIPVDSPELK;DIPVDSPELKEVLGHSIAQLNAENDHPFYYK;DIPVDSPELKEVLGHSIAQLNAENDHPFYYKIDTVK;ENEFFIVTQTCK;ERFPSLHGDCVALPNGDDGECR;ERFPSLHGDCVALPNGDDGECRGNLFMDINNK;ESNTELAEDCEIK;ESNTELAEDCEIKHLGQSLDCNANVYMRPWENK;EVLGHSIAQLNA…			-1		2895300000	1	1	1	1	1	23	330850000	361350000	608280000	942670000	652130000	0.579056	0.222446	2055700000	3038700000	3217900000	2202800000	1707800000	8.99414e+09	1.58677e+10	7.9859e+09	1.34209e+10	1.03663e+10
Q61176	Arg1	Q61176	Q61176	Arginase-1	Arg1	Arginase-1 OS=Mus musculus OX=10090 GN=Arg1 PE=1 SV=1	1	46	96.3	34.807	323	0	323.31	1//0	1//0	1//0	1//0	1//0	107340000000	816	ANEELAGVVAEVQK;ANEELAGVVAEVQKNGR;DHGDLAFVDVPNDSSFQIVK;DHGDLAFVDVPNDSSFQIVKNPR;DIVYIGLR;DIVYIGLRDVDPGEHYIIK;DVDPGEHYIIK;EGLYITEEIYK;EGLYITEEIYKTGLLSGLDIMEVNPTLGK;EGLYITEEIYKTGLLSGLDIMEVNPTLGKTAEEVK;EGNHKPGTDYLKPPK;ELKGKFPDVPGFSWVTPCISAK;ETEYDVR;ETEYDVRDHGDLAFVDVPNDSSFQIVK;ETEYDVRDHGDLAFVDVPNDSSFQIVKNPR;FPDVPGFSWVTPCISAK;GGVEKGPAALR;GGVEKGPAALRK;GKFPDVPGFSWVTPCISAK;GKFPDVPGFSWVTPCISAKDIVYIGLR;KKRPI…			-1		2532400000	1	1	1	1	1	14	587350000	478320000	642040000	360450000	464190000	0.50647	0.0988156	670040000	2243800000	1007400000	1025900000	809460000	5.66831e+09	9.50883e+09	5.45659e+09	5.22971e+09	5.84917e+09
P62806	H4c1	P62806	P62806	Histone H4	Hist1h4a	Histone H4 OS=Mus musculus OX=10090 GN=H4c1 PE=1 SV=2	1	24	71.8	11.367	103	0	323.31	1//0	1//0	1//0	1//0	1//0	36440000000	263	DAVTYTEHAK;DAVTYTEHAKR;DNIQGITKPAIR;DNIQGITKPAIRR;GVLKVFLENVIRDAVTYTEHAK;ISGLIYEETR;ISGLIYEETRGVLK;ISGLIYEETRGVLKVFLENVIR;ISGLIYEETRGVLKVFLENVIRDAVTYTEHAK;KTVTAMDVVYALK;KTVTAMDVVYALKR;RISGLIYEETR;RISGLIYEETRGVLK;RKTVTAMDVVYALK;RKTVTAMDVVYALKR;TLYGFGG;TVTAMDVVYALK;TVTAMDVVYALKR;TVTAMDVVYALKRQGRTLYGFGG;VFLENVIR;VFLENVIRDAVTYTEHAK;VFLENVIRDAVTYTEHAKR;VLRDNIQGITKPAIR;VLRDNIQGITKPAIRR			-1		2929200000	1	1	1	1	1	6	649610000	41396000	837040000	157810000	1243300000	0.585831	0.442504	606830000	101000000	538450000	543410000	2023300000	4.87954e+09	7.6418e+08	4.36182e+09	1.33199e+09	7.24774e+09
O08692	Ngp	O08692	O08692	Neutrophilic granule protein	Ngp	Neutrophilic granule protein OS=Mus musculus OX=10090 GN=Ngp PE=1 SV=1	1	35	86.2	19.331	167	0	323.31	1//0	1//0	1//0	1//0	1//0	57919000000	352	AIEAYNQGR;AIEAYNQGRQGRPLFR;DCDFLEDGEER;DCDFLEDGEERNCTGK;DCDFLEDGEERNCTGKFFR;DCSREDTQETSFNDK;DCSREDTQETSFNDKQDVSEK;DCSREDTQETSFNDKQDVSEKEK;EDTQETSFNDK;EDTQETSFNDKQDVSEK;EDTQETSFNDKQDVSEKEK;EKFEDVPPHIR;IKETECTSTQER;IKETECTSTQERQPK;LLSATPPSSQNPATNIPLQFR;NCTGKFFR;NIYEDAK;NIYEDAKYDIIGNILK;NIYEDAKYDIIGNILKNF;QDVSEKEKFEDVPPHIR;QGRPLFR;QLRYEEIVDR;QLRYEEIVDRAIEAYNQGR;QPKDCDFLEDGEER;QPKDCDFLEDGEERNCTGK;QST…			-1		2737200000	1	1	1	1	1	12	780600000	61748000	1050300000	250220000	594310000	0.547436	0.355996	1364000000	573710000	1857100000	1046300000	1785200000	1.21464e+10	2.05669e+09	1.12779e+10	2.26449e+09	4.90729e+09
P03987-2		P03987-2;P03987	P03987-2;P03987	Ig gamma-3 chain C region		Isoform 2 of Ig gamma-3 chain C region OS=Mus musculus OX=10090;Ig gamma-3 chain C region OS=Mus musculus OX=10090 PE=1 SV=2	2	28	84.2	36.228	329	0	323.31	1//0	1//0	1//0	1//0	1//0	101440000000	458	ALPAPIER;AQTPQVYTIPPPR;AQTPQVYTIPPPREQMSK;CKVNNKALPAPIER;DALMISLTPK;EVHTAWTQPR;GRAQTPQVYTIPPPR;GRAQTPQVYTIPPPREQMSK;GYFPEPVTVK;GYFPEPVTVKWNYGALSSGVR;IPKPSTPPGSSCPPGNILGGPSVFIFPPKPK;KKVSLTCLVTNFFSEAISVEWER;KKVSLTCLVTNFFSEAISVEWERNGELEQDYK;KVSLTCLVTNFFSEAISVEWER;KVSLTCLVTNFFSEAISVEWERNGELEQDYK;LTVDTDSWLQGEIFTCSVVHEALHNHHTQK;NGELEQDYK;NGELEQDYKNTPPILDSDGTYFLYSK;NTPPILDSDGTYFLYSK;TELIKRIEPR;TVSSVLQSG…			-1;-1	;	2731800000	1	1	1	1	1	14	188510000	186160000	382510000	480260000	1494300000	0.546348	0.487362	871350000	1374500000	2395300000	1642800000	2967200000	3.20675e+09	5.96564e+09	6.89156e+09	5.58009e+09	1.51957e+10
P27005	S100a8	P27005	P27005	Protein S100-A8	S100a8	Protein S100-A8 OS=Mus musculus OX=10090 GN=S100a8 PE=1 SV=3	1	10	100	10.294	89	0	323.31	1//0	1//0	1//0	1//0	1//0	143380000000	237	ALSNLIDVYHNYSNIQGNHHALYK;ALSNLIDVYHNYSNIQGNHHALYKNDFK;ALSNLIDVYHNYSNIQGNHHALYKNDFKK;ELDINSDNAINFEEFLAMVIK;ELDINSDNAINFEEFLAMVIKVGVASHK;ELDINSDNAINFEEFLAMVIKVGVASHKDSHKE;KMVTTECPQFVQNINIENLFR;MPSELEK;MVTTECPQFVQNINIENLFR;PSELEKALSNLIDVYHNYSNIQGNHHALYK			-1		2542800000	1	1	1	1	1	5	550530000	174840000	260970000	413730000	1142800000	0.508574	0.342253	4489700000	1686200000	3249200000	8345800000	9905900000	3.35839e+10	8.38575e+09	1.55228e+10	1.60936e+10	3.38122e+10
P12246	Apcs	P12246	P12246	Serum amyloid P-component	Apcs	Serum amyloid P-component OS=Mus musculus OX=10090 GN=Apcs PE=1 SV=2	1	24	79.9	26.247	224	0	323.31	1//0	1//0	1//0	1//0	1//0	46687000000	238	APPSIVLGQEQDNYGGGFQR;DNELLIYK;DNELLIYKEK;DSPVNPNILNWQALNYEINGYVVIRPR;EKVGEYSLYIGQSK;EYTVKAPPSIVLGQEQDNYGGGFQR;GMEEYLSPVHLCTTWESSSGIVEFWVNGKPWVK;GMEEYLSPVHLCTTWESSSGIVEFWVNGKPWVKK;GRDNELLIYK;GRDNELLIYKEK;GRDNELLIYKEKVGEYSLYIGQSK;KSLQREYTVKAPPSIVLGQEQDNYGGGFQR;KVFVFPR;KVFVFPRESETDHVK;RKVFVFPR;SLQREYTVK;SLQREYTVKAPPSIVLGQEQDNYGGGFQR;SQSFVGEFSDLYMWDYVLTPQDILFVYR;SQSLFSYSVK;TYSDLSR;TYSDLSRSQSLFSYSVK;V…			-1		2427800000	1	1	1	1	1	10	416350000	130710000	617360000	492820000	770510000	0.48555	0.214163	707710000	660860000	1026800000	872830000	696990000	4.67028e+09	2.49828e+09	4.73342e+09	3.54685e+09	5.90478e+09
P02089	Hbb-b2	P02089	P02089	Hemoglobin subunit beta-2	Hbb-b2	Hemoglobin subunit beta-2 OS=Mus musculus OX=10090 GN=Hbb-b2 PE=1 SV=2	1	13	95.2	15.878	147	0	230.33	1//0	1//0	1//0	1//0	1//0	30794000000	170	DFTPAAQAAFQK;DFTPAAQAAFQKVVAGVATALAHK;DFTPAAQAAFQKVVAGVATALAHKYH;GTFASLSELHCDK;GTFASLSELHCDKLHVDPENFR;KVITAFNEGLK;KVITAFNEGLKNLDNLK;LHVDPENFR;LLGNAIVIVLGHHLGK;LLGNAIVIVLGHHLGKDFTPAAQAAFQK;LLVVYPWTQR;LLVVYPWTQRYFDSFGDLSSASAIMGNPK;NLDNLKGTFASLSELHCDK;NLDNLKGTFASLSELHCDKLHVDPENFR;SAVSCLWAK;VHLTDAEK;VHLTDAEKSAVSCLWAK;VITAFNEGLK;VITAFNEGLKNLDNLK;VNPDEVGGEALGR;VVAGVATALAHK;VVAGVATALAHKYH;YFDSFGDLSSASAI…			-1		2085200000	1	1	1	1	1	11	804490000	252180000	735740000	121270000	171490000	0.417034	0.29211	1129400000	908860000	1172300000	429970000	476410000	8.18251e+09	4.72062e+09	5.55482e+09	6.73632e+08	1.46493e+09
P08071	Ltf	P08071	P08071	Lactotransferrin	Ltf	Lactotransferrin OS=Mus musculus OX=10090 GN=Ltf PE=1 SV=4	1	106	87.1	77.837	707	0	323.31	1//0	1//0	1//0	1//0	1//0	316890000000	1763	ADAMTLDGGTMFDAGKPPYK;AGNVAFLK;AGNVAFLKDSTVLQNTDGK;AGNVAFLKDSTVLQNTDGKNTEEWAR;ARVTWCAVGSEEK;ARVTWCAVGSEEKR;ARVTWCAVGSEEKRK;CAPNSKERYQGYTGALR;CASSPEEPYSGYAGALR;CGLVPVLAENQK;CLAEKAGNVAFLK;CLAEKAGNVAFLKDSTVLQNTDGKNTEEWAR;CLRDNAGDVAFTR;CPGEFCLFQSK;DFELLCLDDTRKPVTEAK;DLLFKESAIGFVR;DNAGDVAFTR;DQYKLLCPDNTWKPVTEYKECHLAQVPSHAVVSR;DRFPNLCSSCAGTGANK;DSTVLQNTDGK;DSTVLQNTDGKNTEEWAR;ECHLAQVPSHAVVSR;EDAGFTWSSLR;…			-1		2210900000	1	1	1	1	1	44	477070000	197720000	392960000	552890000	590220000	0.442172	0.139695	1816300000	1294300000	1015400000	1282400000	2041600000	1.24866e+10	9.57381e+09	7.09121e+09	8.94835e+09	1.5018e+10
P01654		P01654;P01656;P01655;P01659	P01654;P01656;P01655	Ig kappa chain V-III region PC 2880/PC 1229;Ig kappa chain V-III region MOPC 70;Ig kappa chain V-III region PC 7132		Ig kappa chain V-III region PC 2880/PC 1229 OS=Mus musculus OX=10090 PE=1 SV=1;Ig kappa chain V-III region MOPC 70 OS=Mus musculus OX=10090 PE=1 SV=1;Ig kappa chain V-III region PC 7132 OS=Mus musculus OX=10090 PE=1 SV=1	4	6	94.6	11.98	111	0	277.67	1//0	1//0	1//0	1//0	1//0	11738000000	112	ASESVDNYGISFMNWFQQKPGQPPK;DIVLTQSPASLAVSLGQR;EVPWTFGGGTK;EVPWTFGGGTKLEIK;FSGSGSGTDFSLNIHPMEEDDTAMYFCQQSK;LLIYAASNQGSGVPAR			-1;-1;-1;-1	;;;	1604300000	1	1	1	1	1	4	209480000	403950000	370050000	177060000	443780000	0.320864	0.107254	345560000	1969600000	1158100000	501620000	628840000	1.58993e+09	5.39049e+09	2.25566e+09	7.35525e+08	2.60403e+09
P10107	Anxa1	P10107	P10107	Annexin A1	Anxa1	Annexin A1 OS=Mus musculus OX=10090 GN=Anxa1 PE=1 SV=2	1	65	93.9	38.734	346	0	323.31	1//0	1//0	1//0	1//0	1//0	109350000000	787	AAYLQENGKPLDEVLR;AAYLQENGKPLDEVLRK;AIMVKGVDEATIIDILTK;AIMVKGVDEATIIDILTKR;ALDLELKGDIEK;ALDLELKGDIEKCLTTIVK;ALLALAK;ALLALAKGDR;ALLALAKGDRCQDLSVNQDLADTDAR;ALTGHLEEVVLAMLK;ALTGHLEEVVLAMLKTPAQFDADELR;ALTGHLEEVVLAMLKTPAQFDADELRGAMK;ALYEAGER;ALYEAGERR;AMVSEFLKQAR;CATSTPAFFAEK;CATSTPAFFAEKLYEAMK;CATSTPAFFAEKLYEAMKGAGTR;CLTTIVK;CQDLSVNQDLADTDAR;CQDLSVNQDLADTDARALYEAGER;DITSDTSGDFR;DITSDTSGDFRK;DLAKDITSDT…			-1		1963300000	1	1	1	1	1	21	588900000	96228000	192470000	215190000	870460000	0.39265	0.291975	1872700000	971560000	584050000	840590000	1752900000	8.94324e+09	2.78769e+09	2.1159e+09	2.08407e+09	6.6806e+09
P01027	C3	P01027;P01027-2;P09242	P01027	Complement C3;Complement C3 beta chain;C3-beta-c;Complement C3 alpha chain;C3a anaphylatoxin;Acylation stimulating protein;Complement C3b alpha chain;Complement C3c alpha chain fragment 1;Complement C3dg fragment;Complement C3g fragment;Complement C3d fragment;Complement C3f fragment;Complement C3c alpha chain fragment 2	C3	Complement C3 OS=Mus musculus OX=10090 GN=C3 PE=1 SV=3	3	228	92.9	186.48	1663	0	323.31	1//0	1//0	1//0	1//0	1//0	427140000000	3225	AAVFNHFISDGVK;AAVFNHFISDGVKK;AAVFNHFISDGVKKTLK;ACEPGVDYVYK;ACEPGVDYVYKTELTNIELLDDFDEYTMTIQQVIK;ADIGCTPGSGK;ADIGCTPGSGKNYAGVFMDAGLAFK;ADLECTKPAAR;ADLECTKPAARR;AFIDCCNHITK;AFIDCCNHITKLR;AFSNKNTLIIYLEK;AFYEHAPK;AGEYIEASYMNLQRPYTVAIAGYALALMNK;AGQYTDKGLR;AGQYTDKGLRK;ALTQDDGVAK;ALTQDDGVAKLSINTPNSR;ALTQDDGVAKLSINTPNSRQPLTITVR;ARLITQGENCIK;ARLITQGENCIKAFIDCCNHITK;AVLFNYR;AVLFNYREQEELK;AVLFNYREQEELKVR;AVM…			-1;-1;-1	;;	1755600000	1	1	1	1	1	100	141430000	105780000	325830000	785450000	397140000	0.351126	0.24313	1031800000	1360200000	1874000000	2752300000	1878400000	4.45269e+09	7.83644e+09	6.53839e+09	1.74729e+10	1.13283e+10
P01872	Ighm	P01872;P01872-2	P01872;P01872-2	Ig mu chain C region	Ighm	Immunoglobulin heavy constant mu OS=Mus musculus OX=10090 GN=Ighm PE=1 SV=2;Isoform 2 of Immunoglobulin heavy constant mu OS=Mus musculus OX=10090 GN=Ighm	2	40	65.9	49.971	454	0	323.31	1//0	1//0	1//0	1//0	1//0	64389000000	498	DGFSGPAPR;DGKLVESGFTTDPVTIENK;DGKLVESGFTTDPVTIENKGSTPQTYK;DLHVPIPAVAEMNPNVNVFVPPR;DLHVPIPAVAEMNPNVNVFVPPRDGFSGPAPR;EFVCTVTHR;EQLNLRESATVTCLVK;ESATVTCLVK;ESATVTCLVKGFSPADISVQWLQR;FISKPNEVHK;FISKPNEVHKHPPAVYLLPPAR;FISKPNEVHKHPPAVYLLPPAREQLNLR;GFSPADISVQWLQR;GQLLPQEK;GSTPQTYK;GVASVCVEDWNNR;GVASVCVEDWNNRK;GVASVCVEDWNNRKEFVCTVTHR;HPPAVYLLPPAR;HPPAVYLLPPAREQLNLR;IMESHPNGTFSAK;KEFVCTVTHR;KFISKPNEVHK;LIC…			-1;-1	;	1536000000	1	1	1	1	1	22	114440000	253130000	299190000	301710000	567510000	0.307196	0.146926	311240000	1264100000	606410000	564920000	1328800000	1.62237e+09	7.74584e+09	3.4354e+09	2.32509e+09	5.33292e+09
P01808		P01808;P01807;P01806;P01810	P01808;P01807;P01806	Ig heavy chain V region T601;Ig heavy chain V region X44;Ig heavy chain V region 441		Ig heavy chain V region T601 OS=Mus musculus OX=10090 PE=1 SV=1;Ig heavy chain V region X44 OS=Mus musculus OX=10090 PE=1 SV=1;Ig heavy chain V region 441 OS=Mus musculus OX=10090 PE=4 SV=1	4	16	82.4	13.169	119	0	323.31	1//0	1//0	1//0	1//0	1//0	19671000000	150	DKFIISRDNAK;DNAKNTLYLQMSK;EVKLLESGGGLVQPGGSLK;FIISRDNAK;GLEWIGEINPDSSTINYTPSLK;GLEWIGEINPDSSTINYTPSLKDK;GLEWIGEINPDSSTINYTPSLKDKFIISR;LLESGGGLVQPGGSLK;LSCAASGFDFSR;LSCAASGFDFSRYWMSWVR;NTLYLQMSK;QAPGKGLEWIGEINPDSSTINYTPSLKDK;QAPGKGLEWIGEINPDSSTINYTPSLKDKFIISR;SEDTALYYCAR;VRSEDTALYYCAR;YWMSWVR			-1;-1;-1;-1	;;;	1838700000	1	1	1	1	1	7	29057000	148390000	176550000	112640000	1372000000	0.367727	0.504577	85893000	445850000	358950000	143000000	1479200000	2.34688e+08	1.61245e+09	8.60126e+08	4.63394e+08	5.94282e+09
O35744	Chil3	O35744;Q91Z98	O35744	Chitinase-like protein 3	Chil3	Chitinase-like protein 3 OS=Mus musculus OX=10090 GN=Chil3 PE=1 SV=2	2	46	78.4	44.458	398	0	323.31	1//0	1//0	1//0	1//0	1//0	69963000000	455	AFEEESVEK;AFEEESVEKDIPR;AFEEESVEKDIPRLLLTSTGAGIIDVIK;AQWLKDNNLGGAVVWPLDMDDFSGSFCHQR;DGYTGENSPLYK;DGYTGENSPLYKSPYDIGK;DHGAASEKLIVGFPAYGHTFILSDPSK;DKHLFSVLVK;DNNLGGAVVWPLDMDDFSGSFCHQR;DRPIEGSFKPGNIDPCLCTHLIYAFAGMQNNEITYTHEQDLR;DYEALNGLK;DYEALNGLKDK;DYEALNGLKDKNTELK;DYEALNGLKDKNTELKTLLAIGGWK;FGPAPFSAMVSTPQNR;FLRQYNFDGLNLDWQYPGSR;GDLNIHSASCK;GDLNIHSASCKGPY;GSPPKDKHLFSVLVK;HFPLTSTLK;HFPLTSTLKGDLNIHSAS…			-1;-1	;	1603000000	1	1	1	1	1	19	392990000	154480000	222860000	187480000	645150000	0.320592	0.181903	1789800000	925700000	856180000	794030000	1294100000	6.77197e+09	4.57982e+09	2.73423e+09	2.34412e+09	6.32536e+09
P01662		P01662;P01663	P01662;P01663	Ig kappa chain V-III region ABPC 22/PC 9245;Ig kappa chain V-III region PC 4050		Ig kappa chain V-III region ABPC 22/PC 9245 OS=Mus musculus OX=10090 PE=1 SV=1;Ig kappa chain V-III region PC 4050 OS=Mus musculus OX=10090 PE=1 SV=1	2	3	84.7	12.041	111	0	122.76	1//0	1//0	1//0	1//0	1//0	23878000000	63	ASESVDSYGNSFMHWYQQKPGQPPK;LLIYLASNLESGVPAR;NIVLTQSPASLAVSLGQR;TDFTLTIDPVEADDAATYYCQQNNEDPYTFGGGTK			-1;-1	;	1596000000	1	1	1	1	1	4	121850000	162210000	194630000	200700000	916660000	0.31921	0.300037	465010000	1674600000	657390000	541150000	1445600000	2.61497e+09	3.1776e+09	1.45397e+09	1.45865e+09	1.19307e+10
P01660		P01660	P01660	Ig kappa chain V-III region PC 3741/TEPC 111		Ig kappa chain V-III region PC 3741/TEPC 111 OS=Mus musculus OX=10090 PE=1 SV=1	1	2	53.2	12.099	111	0	66.29	1//0	1//0	1//0	1//0	1//0	4502700000	27	ASESVDSYGNSFMHWYQQKPGQPPK;ASESVDSYGNSFMHWYQQKPGQPPKLLIYR;ASNLESGIPAR;DIVLTQSPASLAVSLGQR			-1		1119200000	1	1	1	1	1	4	168120000	418580000	158290000	93015000	281160000	0.223833	0.114652	468630000	3092500000	462850000	248380000	311250000	8.09488e+08	3.34381e+09	5.53487e+08	2.57096e+08	8.28644e+08
P08905	Lyz2	P08905	P08905	Lysozyme C-2	Lyz2	Lysozyme C-2 OS=Mus musculus OX=10090 GN=Lyz2 PE=1 SV=2	1	14	77	16.689	148	0	323.31	1//0	1//0	1//0	1//0	1//0	41636000000	182	AHCQNRDLSQYIR;AHCQNRDLSQYIRNCGV;ATNYNRGDQSTDYGIFQINSR;ATNYNRGDQSTDYGIFQINSRYWCNDGKTPR;AVNACGINCSALLQDDITAAIQCAK;AVNACGINCSALLQDDITAAIQCAKR;DLSQYIR;GDQSTDYGIFQINSR;NGMAGYYGVSLADWVCLAQHESNYNTR;RNGMAGYYGVSLADWVCLAQHESNYNTR;TLKRNGMAGYYGVSLADWVCLAQHESNYNTR;VVRDPQGIR;YWCNDGK;YWCNDGKTPR			-1		1335300000	1	1	1	1	1	6	292980000	206310000	355210000	225200000	255640000	0.267068	0.0529443	767770000	1411500000	742910000	917820000	885970000	6.43303e+09	4.619e+09	3.67172e+09	3.1476e+09	5.23542e+09
P15864	H1-2	P15864;Q07133	P15864	Histone H1.2	Hist1h1c	Histone H1.2 OS=Mus musculus OX=10090 GN=H1-2 PE=1 SV=2	2	20	42.5	21.266	212	0	268.66	1//0	1//0	1//0	1//0	1//0	30962000000	196	ALAAAGYDVEK;ALAAAGYDVEKNNSR;ALAAAGYDVEKNNSRIK;ASGPPVSELITK;ERSGVSLAALK;ERSGVSLAALKK;GILVQTKGTGASGSFK;GTGASGSFK;GTGASGSFKLNK;GTGASGSFKLNKK;KALAAAGYDVEK;KALAAAGYDVEKNNSR;KASGPPVSELITK;RKASGPPVSELITK;SEAAPAAPAAAPPAEK;SEAAPAAPAAAPPAEKAPAKK;SEAAPAAPAAAPPAEKAPAKKK;SGVSLAALK;SGVSLAALKK;SLVSKGILVQTK			-1;-1	;	1702700000	1	1	1	1	1	10	261380000	4738600	285080000	323740000	827730000	0.340534	0.268232	526620000	19897000	409630000	1052100000	1123500000	3.87529e+09	1.49862e+08	2.92751e+09	2.86977e+09	6.99616e+09
Q61233	Lcp1	Q61233	Q61233	Plastin-2	Lcp1	Plastin-2 OS=Mus musculus OX=10090 GN=Lcp1 PE=1 SV=4	1	83	95.1	70.148	627	0	323.31	1//0	1//0	1//0	1//0	1//0	124930000000	980	AACLPLPGYR;AACLPLPGYRVR;AECMLQQAER;ALENDPDCRHVIPMNPNTDDLFNAVGDGIVLCK;AYYHLLEQVAPK;AYYHLLEQVAPKGDEEGIPAVVIDMSGLR;AYYHLLEQVAPKGDEEGIPAVVIDMSGLREK;DDIQRAECMLQQAER;EAFAKVDTDGNGYISCNELNDLFK;EAQKSSSIASFKDPK;EGESLEDLMK;EGESLEDLMKLSPEELLLR;EGICAIGGTSEQSSVGTQHSYSEEEK;EGICAIGGTSEQSSVGTQHSYSEEEKYAFVNWINK;EGKPYLVLGLLWQVIK;EITENLMATGDLDQDGK;EITENLMATGDLDQDGKISFDEFIK;EITENLMATGDLDQDGKISFDEFIKVFHGLK;EKDDIQRAECM…			-1		1328300000	1	1	1	1	1	38	223960000	195400000	167140000	347890000	393950000	0.265668	0.0889962	1179100000	1578700000	811260000	842990000	1096800000	5.27835e+09	7.5889e+09	3.02382e+09	4.08708e+09	6.13061e+09
P16858	Gapdh	P16858;Q64467	P16858	Glyceraldehyde-3-phosphate dehydrogenase	Gapdh	Glyceraldehyde-3-phosphate dehydrogenase OS=Mus musculus OX=10090 GN=Gapdh PE=1 SV=2	2	35	91.6	35.81	333	0	323.31	1//0	1//0	1//0	1//0	1//0	56793000000	365	AENGKLVINGKPITIFQER;AENGKLVINGKPITIFQERDPTNIK;AVGKVIPELNGK;GAAQNIIPASTGAAK;GILGYTEDQVVSCDFNSNSHSSTFDAGAGIALNDNFVK;IVSNASCTTNCLAPLAK;LEKPAKYDDIK;LEKPAKYDDIKK;LISWYDNEYGYSNR;LISWYDNEYGYSNRVVDLMAYMASKE;LTGMAFRVPTPNVSVVDLTCR;LVINGKPITIFQER;LVINGKPITIFQERDPTNIK;RVIISAPSADAPMFVMGVNHEK;RVIISAPSADAPMFVMGVNHEKYDNSLK;TVDGPSGKLWR;VEIVAINDPFIDLNYMVYMFQYDSTHGK;VEIVAINDPFIDLNYMVYMFQYDSTHGKFNGTVK;VGVNGFGR;VIHDN…			-1;-1	;	1463300000	1	1	1	1	1	16	498540000	41403000	364030000	277320000	281990000	0.292657	0.148969	1265600000	293060000	1063300000	901870000	541400000	6.78755e+09	9.82323e+08	4.153e+09	3.20139e+09	2.82536e+09
P26041	Msn	P26041	P26041	Moesin	Msn	Moesin OS=Mus musculus OX=10090 GN=Msn PE=1 SV=3	1	87	87.2	67.766	577	0	323.31	1//0	1//0	1//0	1//0	1//0	86647000000	851	AFSTWLK;AFSTWLKLNK;AFSTWLKLNKK;AKFYPEDVSEELIQDITQR;AKFYPEDVSEELIQDITQRLFFLQVK;ALELEQER;ALELEQERK;ALELEQERKR;ALLENEK;ALTSELANAR;ALTSELANARDESK;ALTSELANARDESKK;ALTSELANARDESKKTANDMIHAENMR;APDFVFYAPR;AQMVQEDLEK;AQMVQEDLEKTR;AQMVQEDLEKTRAELK;AQQELEEQTR;AQQELEEQTRR;AQSEAEKLAK;DESKKTANDMIHAENMR;DQKKTQEQLASEMAELTAR;DRSEEERTTEAEKNER;EALLQASR;EDAVLEYLK;EGILNDDIYCPPETAVLLASYAVQSK;EKEELMEKLK;ELAEKEKEKIER;ER…			-1		1076900000	1	1	1	1	1	34	310100000	276130000	99595000	177700000	213380000	0.215381	0.0741517	2622100000	1907000000	1526800000	1953300000	3159000000	8.26785e+09	1.68187e+10	1.63477e+09	2.82234e+09	3.73394e+09
P21614	Gc	P21614	P21614	Vitamin D-binding protein	Gc	Vitamin D-binding protein OS=Mus musculus OX=10090 GN=Gc PE=1 SV=2	1	76	94.3	53.6	476	0	323.31	1//0	1//0	1//0	1//0	1//0	146130000000	831	CCESTSEDCMASELPEHTIK;CCESTSEDCMASELPEHTIKICQNLSK;CCESTSEDCMASELPEHTIKICQNLSKK;CCSINSPPLYCSSQIDAEMIDTLQS;DKVCNELAMLGK;DKVCNELAMLGKEDFR;DLCGQSTTQAMDQYTFELSR;DLCGQSTTQAMDQYTFELSRR;DMVEKHSDFASK;DYEKDKVCNELAMLGKEDFR;ECCDTQDSVACFSTQSPLLK;ECCDTQDSVACFSTQSPLLKR;EDFRSLSLILYSR;EDFRSLSLILYSRK;EVVSLTEECCAEGADPTCYDTR;EVVSLTEECCAEGADPTCYDTRTSELSVK;FEECCQENTPMNIFMCTYFMPAAEPLQLPAIK;FSSSTFEQVNQLVK;GFADQFLYEYSSNYG…			-1		1201900000	1	1	1	1	1	24	108200000	195670000	256680000	315850000	325520000	0.240384	0.0808465	1102700000	2755900000	2323600000	1389800000	1309500000	3.13791e+09	1.07104e+10	6.49766e+09	8.83933e+09	6.20425e+09
Q91X72	Hpx	Q91X72	Q91X72	Hemopexin	Hpx	Hemopexin OS=Mus musculus OX=10090 GN=Hpx PE=1 SV=2	1	49	64.3	51.317	460	0	323.31	1//0	1//0	1//0	1//0	1//0	84757000000	692	CSPDPGLTALLSDHR;CSPDPGLTALLSDHRGATYAFTGSHYWR;DYFVSCPGR;DYFVSCPGRGHGRPR;EDKVWVYPPEK;EDKVWVYPPEKK;ELGSPPGISLETIDAAFSCPGSSR;ELGSPPGISLETIDAAFSCPGSSRLYVSSGR;FNPVTGEVPPR;FNPVTGEVPPRYPLDAR;FNPVTGEVPPRYPLDARDYFVSCPGR;FNPVTGEVPPRYPLDARDYFVSCPGRGHGRPR;GATYAFTGSHYWR;GECQSEGVLFFQGNR;GECQSEGVLFFQGNRK;GGNNLVSGYPK;GGNNLVSGYPKR;GHSGTRELISAR;GPDSVFLIK;GPDSVFLIKEDK;GPDSVFLIKEDKVWVYPPEK;GPDSVFLIKEDKVWVYPPEKK;KWFWD…			-1		1394800000	1	1	1	1	1	25	83212000	54615000	383450000	457780000	415720000	0.278955	0.173347	269300000	266240000	1138700000	897250000	1075400000	1.66058e+09	2.20182e+09	5.59363e+09	4.8188e+09	4.82931e+09
P22599	Serpina1b	P22599	P22599	Alpha-1-antitrypsin 1-2	Serpina1b	Alpha-1-antitrypsin 1-2 OS=Mus musculus OX=10090 GN=Serpina1b PE=1 SV=2	1	35	65.1	45.974	413	0	323.31	1//0	1//0	1//0	1//0	1//0	57541000000	480	AVLTIDETGTEAAAATVFEAVPMSMPPILR;DQSPASHEIATNLGDFAISLYR;ELDQDTVFALANYILFK;ELDQDTVFALANYILFKGK;FDHPFLFIIFEEHTQSPIFVGKVVDPTHK;FLEEAKNHYQAEVFSVNFAESEEAK;FLEEAKNHYQAEVFSVNFAESEEAKK;FLEEAKNHYQAEVFSVNFAESEEAKKVINDFVEK;GKWKKPFDPENTEEAEFHVDK;IFNNGADLSGITEENAPLK;IFNNGADLSGITEENAPLKLSK;IVEAVKELDQDTVFALANYILFK;IVEAVKELDQDTVFALANYILFKGK;KPFDPENTEEAEFHVDK;KPFDPENTEEAEFHVDKSTTVK;KVINDFVEK;KVINDFVEKGTQGK;LSISGDYN…			-1		1244100000	1	1	1	1	1	15	217440000	118940000	186870000	386800000	334070000	0.248824	0.0979769	807390000	683410000	692500000	901580000	937100000	3.31711e+09	4.02507e+09	3.16095e+09	4.03836e+09	4.03269e+09
A6X935	Itih4	A6X935;A6X935-2	A6X935;A6X935-2	Inter alpha-trypsin inhibitor, heavy chain 4	Itih4	Inter alpha-trypsin inhibitor, heavy chain 4 OS=Mus musculus OX=10090 GN=Itih4 PE=1 SV=2;Isoform 2 of Inter alpha-trypsin inhibitor, heavy chain 4 OS=Mus musculus OX=10090 GN=Itih4	2	95	80.5	104.66	942	0	323.31	1//0	1//0	1//0	1//0	1//0	109840000000	948	ADAVQEATFQVELPR;ADAVQEATFQVELPRK;AEAQKQYSAAVGR;AEAQKQYSAAVGRGESAGIVK;AEAQKQYSAAVGRGESAGIVKTTGR;AHGGTNINNAVLLAVELLDR;AHGGTNINNAVLLAVELLDRSNQAELLPSK;DIVWEPPVEPDNTK;DIVWEPPVEPDNTKR;DLSPQDQFNLIEFSGEANQWK;DLSPQDQFNLIEFSGEANQWKQSLVQATEENLNK;DLSPQDQFNLIEFSGEANQWKQSLVQATEENLNKAVNYASR;EAINGQYSLFCLGFGFDVNYPFLEK;EALVKILK;EALVKILKDLSPQDQFNLIEFSGEANQWK;EALVKILKDLSPQDQFNLIEFSGEANQWKQSLVQATEENLNK;EKAEAQKQYSAAVG…			-1;-1	;	1132800000	1	1	1	1	1	42	191630000	49251000	219210000	531380000	141310000	0.226556	0.163031	728590000	290090000	568480000	862060000	322960000	3.9367e+09	2.04103e+09	3.08986e+09	7.08576e+09	2.79263e+09
Q9QXC1	Fetub	Q9QXC1	Q9QXC1	Fetuin-B	Fetub	Fetuin-B OS=Mus musculus OX=10090 GN=Fetub PE=1 SV=1	1	26	70.1	42.712	388	0	323.31	1//0	1//0	1//0	1//0	1//0	35516000000	332	AMFHINKPR;AMNQWVSGPAYYVEYLIK;AMNQWVSGPAYYVEYLIKEAPCTK;DGYMLSLNR;DQKDGYMLSLNR;DQKDGYMLSLNRVHDVR;EHYQEDMGSLFYLTLDVLETDCHVLSR;EHYQEDMGSLFYLTLDVLETDCHVLSRK;FNSKSPSKKYELVK;GGSPEEAFPVQLDLTTNPQGDTLDVSFLYLEPGDKK;GSIQHLPELDDEKPEESK;HVPLIQPVEK;KLVVLPFPGK;KLVVLPFPGKEQR;KTHTTCPDCPSPIDLSNPSALEAATESLAK;LVVLPFPGK;LVVLPFPGKEQR;MFYESVYGQCK;RKTHTTCPDCPSPIDLSNPSALEAATESLAK;SAECPGPEKENNPLVLPP;SPSKKYELVK;SQASCSLQHSDS…			-1		1019300000	1	1	1	1	1	16	144850000	103670000	195720000	387990000	187070000	0.20386	0.0977469	807800000	800320000	924880000	900010000	587220000	2.75014e+09	4.03371e+09	2.41401e+09	3.76e+09	2.48152e+09
Q91WP6	Serpina3n	Q91WP6;Q6P4P1	Q91WP6	Serine protease inhibitor A3N	Serpina3n	Serine protease inhibitor A3N OS=Mus musculus OX=10090 GN=Serpina3n PE=1 SV=1	2	51	67.7	46.717	418	0	323.31	1//0	1//0	1//0	1//0	1//0	45815000000	503	AKTLYQAEAFTADFQQPR;AKWKVPFDPLDTFKSEFYAGK;AVLDVAETGTEAAAATGVK;AVLDVAETGTEAAAATGVKFVPMSAK;DEELSCTVVELK;DQVQISTGSALFIEK;DQVQISTGSALFIEKR;ELVSDLDKR;ELVSDLDKRTLMVLVNYIYFK;ELVSDLDKRTLMVLVNYIYFKAK;EVFSTQADLSAITGTK;EVFSTQADLSAITGTKDLR;FSISTDYSLEDVLSK;FSISTDYSLEDVLSKLGIR;FSISTDYSLEDVLSKLGIREVFSTQADLSAITGTKDLR;FVPMSAK;GNTLEEILEGLK;KLINDYVR;KLINDYVRK;KQTQGMIKELVSDLDKR;LGIREVFSTQADLSAITGTK;LGIREVFSTQADLSAITG…			-1;-1	;	924630000	1	1	1	1	1	23	167460000	88194000	156030000	301260000	211690000	0.184927	0.070352	1278200000	965440000	1098800000	1353500000	898060000	3.81854e+09	3.7515e+09	2.88216e+09	5.10555e+09	3.39438e+09
P06728	Apoa4	P06728	P06728	Apolipoprotein A-IV	Apoa4	Apolipoprotein A-IV OS=Mus musculus OX=10090 GN=Apoa4 PE=1 SV=3	1	59	87.3	45.029	395	0	323.31	1//0	1//0	1//0	1//0	1//0	87222000000	581	ALVQQLEQFR;ALVQQLEQFRQQLGPNSGEVESHLSFLEK;ALVQQLEQFRQQLGPNSGEVESHLSFLEKSLR;ANELKATIDQNLEDLRR;ATIDQNLEDLR;ATIDQNLEDLRR;EAVEQFQK;EAVEQFQKTDVTQQLSTLFQDK;EAVEQFQKTDVTQQLSTLFQDKLGDASTYADGVHNK;EKVNSFMSTLEK;EKVNSFMSTLEKK;ELEDLRDR;ENVDNLHTSMMPLATNLK;ENVDNLHTSMMPLATNLKDK;ENVDNLHTSMMPLATNLKDKFNR;FNRNMEELKGHLTPR;GSPDQPQALPLPEQAQEQAQEQAQEQVQPKPLES;IDQLQKNLAPLVEDVQSK;KGSPDQPQALPLPEQAQEQAQEQAQEQVQPKPLES;KNAEELQ…			-1		985240000	1	1	1	1	1	23	174020000	36308000	174120000	326000000	274800000	0.19705	0.0995664	787150000	234160000	734610000	1394200000	772780000	2.82258e+09	9.64253e+08	1.97294e+09	6.9703e+09	3.15093e+09
P01863	Ighg	P01863;P01865;P01864;P84751	P01863;P01865	Ig gamma-2A chain C region, A allele;Ig gamma-2A chain C region, membrane-bound form	Ighg;Igh-1a	Ig gamma-2A chain C region, A allele OS=Mus musculus OX=10090 GN=Ighg PE=1 SV=1;Immunoglobulin heavy constant gamma 2A OS=Mus musculus OX=10090 GN=Ighg2a PE=1 SV=3	4	20	57	36.389	330	0	323.31	1//0	1//0	1//0	1//0	1//0	61677000000	306	APQVYVLPPPEEEMTK;APQVYVLPPPEEEMTKK;CKVNNKDLPAPIER;CPAPNLLGGPSVFIFPPK;CPAPNLLGGPSVFIFPPKIK;DLPAPIER;GPTIKPCPPCK;GSVRAPQVYVLPPPEEEMTKK;KNWVERNSYSCSVVHEGLHNHHTTK;NSYSCSVVHEGLHNHHTTK;NTEPVLDSDGSYFMYSK;NTEPVLDSDGSYFMYSKLR;NWVERNSYSCSVVHEGLHNHHTTK;QVTLTCMVTDFMPEDIYVEWTNNGK;TELNYKNTEPVLDSDGSYFMYSK;TTAPSVYPLAPVCGDTTGSSVTLGCLVK;VNNKDLPAPIER;VVSALPIQHQDWMSGK;VVSALPIQHQDWMSGKEFK;VVSALPIQHQDWMSGKEFKCK			-1;-1;-1;-1	;;;	863070000	1	1	1	1	1	10	143780000	94068000	98236000	279460000	247530000	0.172615	0.0768914	1033200000	1119400000	931990000	1776600000	1153100000	5.15152e+09	6.32238e+09	2.96743e+09	8.6728e+09	8.69741e+09
Q9ESB3	Hrg	Q9ESB3	Q9ESB3	Histidine-rich glycoprotein	Hrg	Histidine-rich glycoprotein OS=Mus musculus OX=10090 GN=Hrg PE=1 SV=2	1	38	55	59.162	525	0	323.31	1//0	1//0	1//0	1//0	1//0	41429000000	506	AGTATVYYLALDVIESDCWVLSTK;ALDKYKTDNGDFASFR;ALDKYKTDNGDFASFRVER;ALLSYSIETSDLETPDSIDINCEVFNIEDHK;AQDDCLPSR;AQDDCLPSRWQSEIVIGQCK;DHHHTHKTDKLGCPPPPEGK;DHHHTHKTDKLGCPPPPEGKDNSDRPR;DSPVLLDFFEDSELYR;DSPVLLDFFEDSELYRK;DTSDMKPHWGHERPLCDK;FESEFPQISK;FFGYTPPK;GLFPFHHQQIGYVYR;KALDKYKTDNGDFASFR;LGCPPPPEGK;LGCPPPPEGKDNSDRPR;LPPLNIGEVLTLPEANFPSFSLPNCNR;NTKDSPVLLDFFEDSELYR;NTKDSPVLLDFFEDSELYRK;NTKDSPVLLDFFEDSELYR…			-1		847410000	1	1	1	1	1	23	118530000	44737000	132810000	333190000	218150000	0.169483	0.0986622	389960000	164930000	301880000	403680000	403770000	2.04429e+09	1.25289e+09	1.65708e+09	2.94177e+09	2.78837e+09
P06909	Cfh	P06909	P06909	Complement factor H	Cfh	Complement factor H OS=Mus musculus OX=10090 GN=Cfh PE=1 SV=2	1	138	82.7	139.14	1234	0	323.31	1//0	1//0	1//0	1//0	1//0	163640000000	1106	ARDSPPFR;CDNGFSPPSGYSWDYLR;CGPPPPIDNGDITSLSLPVYEPLSSVEYQCQK;CGPPPPIDNGDITSLSLPVYEPLSSVEYQCQKYYLLK;CIEKIPCSQPPTIEHGSINLPR;CIKTDCDVLPTVK;CIKTDCDVLPTVKNAIIR;CIKTDCDVLPTVKNAIIRGK;CKQGYVTNTGEISGSITCLQNGWSPQPSCIK;CLPVTELENGR;CLPVTELENGRIVSGAAETDQEYYFGQVVR;CRPGYRTLGTIVK;CRPGYRTLGTIVKVCK;CRVLKSTGIEAIKPK;CSPPYILNGIYTPHR;CSPPYILNGIYTPHRIIHR;CSVPPYHHGDSVEFICEENFTMIGHGSVSCISGK;CTAQGWEPEVPCVR;CTAQGWEPEVPCVRK;…			-1		825960000	1	1	1	1	1	56	50264000	36472000	173890000	414350000	150990000	0.165193	0.135746	432190000	454220000	705500000	1103500000	701180000	1.38839e+09	1.95392e+09	3.00656e+09	5.68166e+09	6.52913e+09
P04186	Cfb	P04186	P04186	Complement factor B;Complement factor B Ba fragment;Complement factor B Bb fragment	Cfb	Complement factor B OS=Mus musculus OX=10090 GN=Cfb PE=1 SV=2	1	79	74	85.004	761	0	323.31	1//0	1//0	1//0	1//0	1//0	86286000000	857	AIRCPRPQDFENGEFWPR;ALFVSEQGK;ALLDIGRDPK;ALRLPQTATCK;ASCERDATKAQGYEK;CLTNLIEK;CLTNLIEKVASYGVRPR;CPRPQDFENGEFWPR;DASEVVTPR;DATKAQGYEKVKDASEVVTPR;DFHINLFQVLPWLK;DFHINLFQVLPWLKDK;DFHINLFQVLPWLKDKLKDEDLGFL;DKLKDEDLGFL;DLEIEEVLFHPK;DLEIEEVLFHPKYNINGK;DMEDLENVFYQMIDETK;DMEDLENVFYQMIDETKSLSLCGMVWEHKK;DQKIVQKAECR;EDYLDVYVFGVGPLVDSVNINALASK;EDYLDVYVFGVGPLVDSVNINALASKK;EQLLPVK;EQLLPVKDVK;FIQVGVISWGVVDVCR;FL…			-1		766980000	1	1	1	1	1	36	116760000	50292000	115080000	346060000	138790000	0.153396	0.100771	887090000	702340000	737000000	917940000	676280000	3.73109e+09	4.22406e+09	3.28213e+09	5.05586e+09	3.24871e+09
P11247	Mpo	P11247	P11247	Myeloperoxidase;Myeloperoxidase light chain;Myeloperoxidase heavy chain	Mpo	Myeloperoxidase OS=Mus musculus OX=10090 GN=Mpo PE=1 SV=2	1	69	65.2	81.181	718	0	323.31	1//0	1//0	1//0	1//0	1//0	77638000000	734	ALMFMQWGQFLDHDITLTPEPATR;DCIPFFR;DFVSCNTLPK;DGDRFWWENPGVFSK;DHGLPGYNAWR;DHGLPGYNAWRR;DYLPLVLGPAAMK;DYLPLVLGPAAMKK;EHNRLATQLK;EHNRLATQLKR;FCGLPQPSTVGELGTVLK;FCGLPQPSTVGELGTVLKNLELAR;FCGLPQPSTVGELGTVLKNLELARK;FPNDQLTK;FPNDQLTKDQER;FWWENPGVFSK;GLMATPAKLNR;IANVFTNAFR;IANVFTNAFRYGHTLIQPFMFR;IGLDLPALNMQR;IICDNTGITTVSK;IICDNTGITTVSKNNIFMSNTYPR;IKNQKDCIPFFR;IPCFLAGDMR;IVGAMVQIITYRDYLPLVLGPAAMK;KIVGAMVQII…			-1		824680000	1	1	1	1	1	41	122650000	38909000	125470000	207240000	330410000	0.164936	0.0983867	1209100000	592700000	1052200000	1709100000	1731600000	3.54517e+09	1.64359e+09	2.79726e+09	3.4815e+09	6.7179e+09
Q61147	Cp	Q61147	Q61147	Ceruloplasmin	Cp	Ceruloplasmin OS=Mus musculus OX=10090 GN=Cp PE=1 SV=2	1	118	77.7	121.15	1061	0	323.31	1//0	1//0	1//0	1//0	1//0	137700000000	952	ADDKVLPGQQYVYVLHANEPSPGEGDSNCVTR;AEDEHLGILGPPIHANVGDK;AEDEHLGILGPPIHANVGDKVK;AEVEDKVYVHLK;AEVEDKVYVHLKNLASR;AGLQAFFQVR;AGLQAFFQVRDCNKPSPEDNIQDR;ALYFEYTDGTFSK;ALYFEYTDGTFSKTIDKPAWLGFLGPVIK;DCNKPSPEDNIQDR;DCNKPSPEDNIQDRHVR;DEVNWYVMGMGNEIDLHTVHFHGHSFQYK;DIASGLIGPLILCK;DIASGLIGPLILCKK;DIFTGLIGPMK;DKHYFIGITEAVWDYASGTEEKK;DLYSGLIGPLIVCR;DLYSGLIGPLIVCRK;DNEDFQESNR;DNEEFLESNK;DNEEFLESNKMHAINGK;DTANLFPHK;…			-1		721810000	1	1	1	1	1	51	77385000	68019000	186570000	285770000	104070000	0.144363	0.0821162	801780000	884130000	966590000	953220000	611860000	3.41489e+09	5.46405e+09	4.66443e+09	5.85259e+09	3.22258e+09
P05064	Aldoa	P05064;sp|P00883|ALDOA_RABIT;CON__sp|P00883|ALDOA_RABIT	P05064;sp|P00883|ALDOA_RABIT;CON__sp|P00883|ALDOA_RABIT	Fructose-bisphosphate aldolase A	Aldoa	Fructose-bisphosphate aldolase A OS=Mus musculus OX=10090 GN=Aldoa PE=1 SV=2;Fructose-bisphosphate aldolase A OS=Oryctolagus cuniculus OX=9986 GN=ALDOA PE=1 SV=2;	3	49	99.7	39.355	364	0	323.31	1//0	1//0	1//0	1//0	1//0	51704000000	398	AAQEEYIK;AAQEEYIKR;ADDGRPFPQVIK;ALANSLACQGK;ALANSLACQGKYTPSGQSGAAASESLFISNHAY;ALQASALK;ALQASALKAWGGKK;ALSDHHVYLEGTLLKPNMVTPGHACTQK;CAQYKKDGADFAK;CAQYKKDGADFAKWR;CPLLKPWALTFSYGR;CQYVTEK;CQYVTEKVLAAVYK;CVLKIGEHTPSALAIMENANVLAR;DGADFAKWR;ELSDIAHR;ENLKAAQEEYIKR;FSNEEIAMATVTALR;FSNEEIAMATVTALRR;GGVVGIKVDK;GGVVGIKVDKGVVPLAGTNGETTTQGLDGLSER;GILAADESTGSIAK;GILAADESTGSIAKR;GVVPLAGTNGETTTQGLDGLSER;IGEHTPSA…		+	-1;-1;-1	;;	700460000	1	1	1	1	1	22	80920000	117360000	134540000	43895000	323750000	0.140093	0.0969876	588220000	1715900000	895630000	388440000	1228600000	2.10827e+09	5.9223e+09	2.95063e+09	1.38021e+09	5.53871e+09
P40142	Tkt	P40142	P40142	Transketolase	Tkt	Transketolase OS=Mus musculus OX=10090 GN=Tkt PE=1 SV=1	1	58	93.4	67.63	623	0	323.31	1//0	1//0	1//0	1//0	1//0	62949000000	535	AFGQAKHQPTAIIAK;AVELAANTK;AYGLALAK;CEAFGWHTIIVDGHSVEELCK;DRTVPFCSTFAAFFTR;EAWHGKPLPK;EHPDRFIECYIAEQNMVSIAVGCATR;GHAAPILYAVWAEAGFLPEAELLNLR;GHAAPILYAVWAEAGFLPEAELLNLRK;GITGIEDK;GITGIEDKEAWHGKPLPK;HQPTAIIAK;IIALDGDTK;IIALDGDTKNSTFSELFK;ILATPPQEDAPSVDIANIR;ILTVEDHYYEGGIGEAVSAAVVGEPGVTVTR;ISSDLDGHPVPK;ISSIQATTAAGSGHPTSCCSAAEIMAVLFFHTMR;KAYGLALAK;KILATPPQEDAPSVDIANIR;KISSDLDGHPVPK;KKILATPPQEDAPSVDIANI…			-1		803000000	1	1	1	1	1	29	125340000	8485300	102910000	254330000	311930000	0.160599	0.108992	530660000	84354000	402900000	460480000	746370000	2.49591e+09	4.06341e+08	1.51956e+09	3.03072e+09	3.63295e+09
P20918	Plg	P20918	P20918	Plasminogen;Plasmin heavy chain A;Activation peptide;Angiostatin;Plasmin heavy chain A, short form;Plasmin light chain B	Plg	Plasminogen OS=Mus musculus OX=10090 GN=Plg PE=1 SV=3	1	110	85.3	90.807	812	0	323.31	1//0	1//0	1//0	1//0	1//0	95577000000	874	AGLEKNYCRNPDGDVNGPWCYTTNPR;AGLEKNYCRNPDGDVNGPWCYTTNPRK;CEGETDFVCR;CQSWAAMFPHR;CQSWAAMFPHRHSK;CSETGGSVVELPTVSQEPSGPSDSETDCMYGNGK;CSETGGSVVELPTVSQEPSGPSDSETDCMYGNGKDYR;CSETGGSVVELPTVSQEPSGPSDSETDCMYGNGKDYRGK;CTTPPPPPSPTYQCLK;CTTPPPPPSPTYQCLKGR;DKYILQGVTSWGLGCARPNKPGVYVR;DVILFEKR;EAQLPVIENK;EAQLPVIENKVCNR;EAQLPVIENKVCNRVEYLNNR;EQQCVIMAENSK;FTGQHFCGGTLIAPEWVLTAAHCLEK;FVDWIER;FVDWIEREMR;FVDWIEREMRNN;G…			-1		715350000	1	1	1	1	1	43	60331000	15761000	154180000	443350000	41728000	0.14307	0.157236	531060000	157000000	613300000	1067200000	222150000	1.84977e+09	8.25735e+08	3.2025e+09	6.37072e+09	2.41226e+09
P07759	Serpina3k	P07759	P07759	Serine protease inhibitor A3K	Serpina3k	Serine protease inhibitor A3K OS=Mus musculus OX=10090 GN=Serpina3k PE=1 SV=2	1	28	56.9	46.879	418	0	323.31	1//0	1//0	1//0	1//0	1//0	41854000000	366	ALYQTEAFTADFQQPTEAK;AVLDVAETGTEAAAATGVIGGIR;AVLDVAETGTEAAAATGVIGGIRK;DLQILAEFHEK;ELISELDER;ELISELDERTLMVLVNYIYFK;ELISELDERTLMVLVNYIYFKGK;EVFTEQADLSGITETK;EVFTEQADLSGITETKK;FSIASNYR;FSIASNYRLEEDVLPEMGIK;HFRDEELSCSVLELK;ISFDPQDTFESEFYLDEK;ISFDPQDTFESEFYLDEKR;KLALKNPDTNIVFSPLSISAALALVSLGAK;KLSVSQVVHK;KTLFPSQIEELNLPK;LALKNPDTNIVFSPLSISAALALVSLGAK;LALKNPDTNIVFSPLSISAALALVSLGAKGK;LEEDVLPEMGIK;LEEDVLPEM…			-1		669970000	1	1	1	1	1	19	66928000	64363000	106910000	274860000	156900000	0.133992	0.0780356	500620000	863500000	709930000	1194600000	981940000	2.5549e+09	3.10983e+09	2.70711e+09	4.30004e+09	3.76843e+09
P01867-2	Ighg2b	P01867-2;P01867	P01867-2;P01867	Ig gamma-2B chain C region	Igh-3	Isoform 2 of Immunoglobulin heavy constant gamma 2B OS=Mus musculus OX=10090 GN=Ighg2b;Immunoglobulin heavy constant gamma 2B OS=Mus musculus OX=10090 GN=Ighg2b PE=1 SV=3	2	24	62.1	36.587	335	0	323.31	1//0	1//0	1//0	1//0	1//0	20203000000	233	APQVYILPPPAEQLSR;APQVYILPPPAEQLSRK;CKVNNKDLPSPIER;CPAPNLEGGPSVFIFPPNIK;CPAPNLEGGPSVFIFPPNIKDVLMISLTPK;DLPSPIER;DTAPVLDSDGSYFIYSK;DVLMISLTPK;HEGLKNYYLKK;KLEPSGPISTINPCPPCK;KLEPSGPISTINPCPPCKECHK;LEPSGPISTINPCPPCK;LEPSGPISTINPCPPCKECHK;TDSFSCNVR;TDSFSCNVRHEGLK;TDSFSCNVRHEGLKNYYLKK;TSKWEKTDSFSCNVR;TSKWEKTDSFSCNVRHEGLK;TTPPSVYPLAPGCGDTTGSSVTLGCLVK;VNNKDLPSPIER;VTCVVVDVSEDDPDVQISWFVNNVEVHTAQTQTHR;VVST…			-1;-1	;	663400000	1	1	1	1	1	10	58194000	51947000	93412000	353920000	105920000	0.132679	0.112491	250470000	359560000	373410000	540040000	296090000	1.28017e+09	1.54913e+09	1.32161e+09	2.86535e+09	1.4919e+09
P01887	B2m	P01887	P01887	Beta-2-microglobulin	B2m	Beta-2-microglobulin OS=Mus musculus OX=10090 GN=B2m PE=1 SV=2	1	6	66.4	13.779	119	0	154.47	1//0	1//0	1//0	1//0	1//0	4038100000	34	DWSFYILAHTEFTPTETDTYACR;HPPENGKPNILNCYVTQFHPPHIEIQMLK;TPQIQVYSR;TVYWDRDM;VEMSDMSFSK;VEMSDMSFSKDWSFYILAHTEFTPTETDTYACR			-1		588360000	1	1	1	1	1	6	199770000	69862000	35279000	202180000	81275000	0.117673	0.0696862	343720000	490320000	240260000	738330000	248480000	1.44284e+09	8.37127e+08	2.51396e+08	8.67422e+08	5.00966e+08
Q01339	Apoh	Q01339	Q01339	Beta-2-glycoprotein 1	Apoh	Beta-2-glycoprotein 1 OS=Mus musculus OX=10090 GN=Apoh PE=1 SV=1	1	34	71.3	38.618	345	0	323.31	1//0	1//0	1//0	1//0	1//0	33315000000	304	ATFGCHETYK;ATFGCHETYKLDGPEEAECTK;ATFGCHETYKLDGPEEAECTKTGTWSFLPTCR;ATVLYQGMR;CPFPPRPENGYVNYPAKPVLLYK;CPFPPRPENGYVNYPAKPVLLYKDK;CSYTVEAHCR;CSYTVEAHCRDGTIEIPSCFKEHSSLAFWK;CTEEGKWSPDIPACAR;DGTIEIPSCFK;DGTIEIPSCFKEHSSLAFWK;DKATFGCHETYK;DKATFGCHETYKLDGPEEAECTK;EHSSLAFWK;ESCKLPVK;ESCKLPVKK;FTCPLTGMWPINTLR;ICPKPDDLPFATVVPLK;IQEQFKNGMMHGDKIHFYCK;ITCPPPPVPK;KATVLYQGMR;KCSYTVEAHCR;KCSYTVEAHCRDGTIEIPSCFKEHSS…			-1		644230000	1	1	1	1	1	22	79441000	50191000	126560000	227700000	160340000	0.128846	0.0622843	735610000	683250000	894330000	759790000	629410000	2.84872e+09	2.93347e+09	1.85303e+09	2.52855e+09	1.95507e+09
P00920	Ca2	P00920;sp|P00921|CAH2_BOVIN;CON__sp|P00921|CAH2_BOVIN	P00920	Carbonic anhydrase 2	Ca2	Carbonic anhydrase 2 OS=Mus musculus OX=10090 GN=Ca2 PE=1 SV=4	3	19	65.8	29.032	260	0	323.31	1//0	1//0	1//0	1//0	1//0	19960000000	141	AVQQPDGLAVLGIFLK;DFPIANGDR;EPITVSSEQMSHFR;GGPLSDSYR;HNGPENWHKDFPIANGDR;IGPASQGLQK;IGPASQGLQKVLEALHSIK;KYAAELHLVHWNTK;KYAAELHLVHWNTKYGDFGK;LIQFHFHWGSSDGQGSEHTVNK;SIVNNGHSFNVEFDDSQDNAVLK;SIVNNGHSFNVEFDDSQDNAVLKGGPLSDSYR;TLNFNEEGDAEEAMVDNWRPAQPLK;TLNFNEEGDAEEAMVDNWRPAQPLKNR;TLNFNEEGDAEEAMVDNWRPAQPLKNRK;VLEALHSIK;VLEALHSIKTK;YAAELHLVHWNTK;YAAELHLVHWNTKYGDFGK			-1;-1;-1	;;	634960000	1	1	1	1	1	13	161800000	50860000	192570000	88379000	141350000	0.126992	0.0510005	642860000	565240000	740410000	412290000	397090000	3.41208e+09	2.01205e+09	2.78898e+09	9.39278e+08	1.84644e+09
P01671		P01671;P01673	P01671;P01673	Ig kappa chain V-III region PC 7175;Ig kappa chain V-III region PC 2485/PC 4039		Ig kappa chain V-III region PC 7175 OS=Mus musculus OX=10090 PE=1 SV=1;Ig kappa chain V-III region PC 2485/PC 4039 OS=Mus musculus OX=10090 PE=1 SV=1	2	5	91.9	12.01	111	0	186.91	1//0	1//0	1//0	1//0	1//0	7362700000	91	DIVLTQSPASLAVSLGQR;ELPLTFGAGTK;ELPLTFGAGTKLELK;FSGSGSGTDFTLNIHPVEEEDAATYYCQHSR;LLIYLASNLESGVPAR;SVSTSGYSYMHWYQQKPGQPPK			-1;-1	;	815600000	1	1	1	1	1	4	6551600	2152500	9337700	96818000	700740000	0.16312	0.27111	123450000	1322500000	816410000	423030000	323270000	1.6869e+08	1.64175e+09	1.74531e+09	5.50894e+08	2.60869e+09
P13020-2	Gsn	P13020-2	P13020-2			Isoform 2 of Gelsolin OS=Mus musculus OX=10090 GN=Gsn	1	66	78.5	80.762	731	0	323.31	1//0	1//0	1//0	1//0	1//0	51944000000	546	AALKTASDFISK;AGKEPGLQIWR;AGKEPGLQIWRVEK;ALAELAA;AQVHVSEEGGEPEAMLQVLGPKPALPEGTEDTAKEDAANRR;ASSSGATRAVEVMPK;ATEVPVSWDSFNNGDCFILDLGNNIYQWCGSGSNKFER;AVQHREVQGFESSTFSGYFK;DGGQTAPASIR;DGGQTAPASIRLFQVR;DGKIFVWK;DPDQTDGPGLGYLSSHIANVER;DRRTPITVVR;DSQEEEKTEALTSAK;DSQEEEKTEALTSAKR;EPAHLMSLFGGKPMIIYK;EPAHLMSLFGGKPMIIYKGGTSR;EPGLQIWR;EVQGFESSTFSGYFK;GGTSRDGGQTAPASIR;GGVASGFKHVVPNEVVVQR;HGGRQGQIIYNWQGAQSTQDEVA…			-1		597770000	1	1	1	1	1	30	50095000	50682000	126810000	252520000	117660000	0.119553	0.0738974	220470000	237590000	307340000	394620000	199050000	1.53466e+09	1.92984e+09	2.06813e+09	3.16093e+09	1.6662e+09
P52480	Pkm	P52480	P52480	Pyruvate kinase PKM	Pkm	Pyruvate kinase PKM OS=Mus musculus OX=10090 GN=Pkm PE=1 SV=4	1	64	87.8	57.844	531	0	323.31	1//0	1//0	1//0	1//0	1//0	56785000000	618	AEGSDVANAVLDGADCIMLSGETAK;AEGSDVANAVLDGADCIMLSGETAKGDYPLEAVR;AGKPVICATQMLESMIK;AGKPVICATQMLESMIKKPRPTR;APIIAVTR;APIIAVTRNPQTAR;CCSGAIIVLTK;CDENILWLDYK;CDENILWLDYKNICK;DAVLNAWAEDVDLR;DAVLNAWAEDVDLRVNLAMDVGK;DIQDLKFGVEQDVDMVFASFIR;DIQDLKFGVEQDVDMVFASFIRK;EAEAAIYHLQLFEELR;EAEAAIYHLQLFEELRR;EATESFASDPILYRPVAVALDTK;EATESFASDPILYRPVAVALDTKGPEIR;EKGADFLVTEVENGGSLGSK;EKGADFLVTEVENGGSLGSKK;FDEILEASDGIMVAR…			-1		589200000	1	1	1	1	1	30	108710000	34745000	153660000	158750000	133340000	0.117841	0.0451333	668730000	363870000	781260000	439710000	455020000	2.69571e+09	2.10244e+09	2.5238e+09	3.33948e+09	2.99745e+09
P07356	Anxa2	P07356	P07356	Annexin A2	Anxa2	Annexin A2 OS=Mus musculus OX=10090 GN=Anxa2 PE=1 SV=2	1	56	90.3	38.676	339	0	323.31	1//0	1//0	1//0	1//0	1//0	33847000000	331	AEDGSVIDYELIDQDAR;AEDGSVIDYELIDQDARELYDAGVK;AEDGSVIDYELIDQDARELYDAGVKR;ALLYLCGGDD;DALNIETAVK;DIISDTSGDFRK;ELPSALKSALSGHLETVILGLLK;ELYDAGVK;ELYDAGVKR;EMYKTDLEKDIISDTSGDFRK;EVKGDLENAFLNLVQCIQNKPLYFADR;EVKGDLENAFLNLVQCIQNKPLYFADRLYDSMK;EVKGDLENAFLNLVQCIQNKPLYFADRLYDSMKGK;GDLENAFLNLVQCIQNKPLYFADR;GDLENAFLNLVQCIQNKPLYFADRLYDSMK;GDLENAFLNLVQCIQNKPLYFADRLYDSMKGK;GLGTDEDSLIEIICSR;GRRAEDGSVIDYELIDQDAR;GRR…			-1		571190000	1	1	1	1	1	21	187410000	43424000	93174000	63039000	184140000	0.114237	0.0605311	823720000	616310000	413540000	442350000	553950000	3.8982e+09	1.48267e+09	1.51197e+09	1.12737e+09	2.90598e+09
Q61838	Pzp	Q61838;Q6GQT1	Q61838	Alpha-2-macroglobulin;Alpha-2-macroglobulin 165 kDa subunit;Alpha-2-macroglobulin 35 kDa subunit	A2m	Pregnancy zone protein OS=Mus musculus OX=10090 GN=Pzp PE=1 SV=3	2	107	64	165.85	1495	0	323.31	1//0	1//0	1//0	1//0	1//0	99059000000	961	AAPLSLCALTAVDQSVLLLKPEAK;AESPVFVQTDKPIYKPGQIVK;AESPVFVQTDKPIYKPGQIVKFR;AFAQAQSHIFIEK;AINYLISGYQR;ALLAYAFALAGNK;ALLAYAFALAGNKAK;ALSFYQPR;AMGVPMMGLDYSDEINQVVEVR;AMGVPMMGLDYSDEINQVVEVRETVRK;APFALQVNTLPLNFDK;APFALQVNTLPLNFDKAGDHR;APSAEVEMTAYVLLAYLTSESSRPTR;ARGSIFNLGSHVLSLEQGNMK;ATVLNYMSHCIQIR;DAVKEEDSLHWQRPGDVQK;DHENCISGEDITHNGIVYTPK;DLSSSDLSTASK;DLTFYYLIK;DSGKKIEHSFEVK;DSGKKIEHSFEVKEYVLPK;EEDSLHWQRP…			-1;-1	;	469350000	1	1	1	1	1	61	53505000	99494000	79658000	126660000	110030000	0.0938694	0.0252953	607410000	1494800000	584240000	694010000	665100000	2.30164e+09	7.60856e+09	2.46115e+09	4.48326e+09	2.91237e+09
P11276	Fn1	P11276	P11276	Fibronectin;Anastellin	Fn1	Fibronectin OS=Mus musculus OX=10090 GN=Fn1 PE=1 SV=4	1	192	71.6	272.53	2477	0	323.31	1//0	1//0	1//0	1//0	1//0	155300000000	1637	APITGYIIR;APITGYIIRHHAEHSVGRPR;ARIAGYRLTAGLTR;ARITGYIIKYEKPGSPPR;ATGVFTTLQPLR;CDNCRRPGAAEPSPDGTTGHTYNQYTQR;CDNCRRPGAAEPSPDGTTGHTYNQYTQRYNQR;CDPHEATCYDDGK;CDPHEATCYDDGKTYHVGEQWQK;CDPIDQCQDSETR;CDSSKWCHDNGVNYK;CERHALQSASAGSGSFTDVR;CFDHAAGTSYVVGETWEKPYQGWMMVDCTCLGEGNGR;CHEGGQSYKIGDKWR;CNDQDTRTSYR;CTCVGNGRGEWACIPYSQLR;DAPIVNRVVTPLSPPTNLHLEANPDTGVLTVSWER;DGQERDAPIVNR;DGQERDAPIVNRVVTPLSPPTNLHLEANPDTGVL…			-1		492210000	1	1	1	1	1	103	41512000	74256000	114010000	176570000	85865000	0.0984426	0.0454544	531560000	1370300000	1141600000	1132500000	770300000	2.1106e+09	6.43701e+09	3.50177e+09	4.61209e+09	3.44666e+09
P01635	Igkv12-41	P01635	P01635	Ig kappa chain V-V region K2		Immunoglobulin kappa chain variable 12-41 (Fragment) OS=Mus musculus OX=10090 GN=Igkv12-41 PE=1 SV=1	1	6	43.5	12.581	115	0	323.31	1//0	1//0	1//0	1//0	1//0	5388900000	46	ASGNIHNYLAWYQQK;FSGSGSGTQYSLK;QGKSPQLLVYNAK;SPQLLVYNAK;TLADGVPSR;TLADGVPSRFSGSGSGTQYSLK			-1		547920000	1	1	1	1	1	7	56216000	68683000	118050000	44088000	260880000	0.109583	0.0797156	119530000	333150000	343060000	114800000	363970000	4.73688e+08	9.60158e+08	8.67647e+08	3.27632e+08	1.81807e+09
Q9DBD0	Inhca	Q9DBD0	Q9DBD0	Inhibitor of carbonic anhydrase	Ica	Inhibitor of carbonic anhydrase OS=Mus musculus OX=10090 GN=Inhca PE=1 SV=1	1	60	73.9	76.765	700	0	323.31	1//0	1//0	1//0	1//0	1//0	56910000000	555	ADRDQYELLCMDNTRRPVEEYEQCYLAR;CACSSREPYFGSWGALK;CLQDGTADVSFVK;CLVEKGDVAFMK;CLVEKGDVAFMKHPTVLQNTDGKNPEPWAK;CSSFRDNMK;CSSFRDNMKK;CVNAPLEGYYVVAVVK;CVNAPLEGYYVVAVVKK;DDPKTHYYVVAMAK;DKADFVR;DKSSPFQLFGSPHGEDLLFTDAAHGLLR;DKSSPFQLFGSPHGEDLLFTDAAHGLLRVPR;DLLFSDDTECLSNLQNK;EPYFGSWGALK;ETAAATFFSSSCVPCADGK;FDAFFSR;GDVAFMKHPTVLQNTDGKNPEPWAK;GEADAMSLDGGFAYVAGHCGLVPVLAENYLSTHSSGR;GLKHEDFELLCLDGTR;GLKHEDFELLCLDGT…			-1		511630000	1	1	1	1	1	36	61967000	48818000	114940000	188840000	97069000	0.102327	0.0493222	1526600000	1202300000	1480400000	1400900000	1320200000	4.71838e+09	6.09293e+09	1.94244e+09	3.3674e+09	1.50208e+09
P24452	Capg	P24452	P24452	Macrophage-capping protein	Capg	Macrophage-capping protein OS=Mus musculus OX=10090 GN=Capg PE=1 SV=2	1	12	42.6	39.24	352	0	323.31	1//0	1//0	1//0	1//0	1//0	8652600000	114	AQVEIITDGEEPAEMIQVLGPKPALK;DEQGACAVLAVHLNTLLGERPVQHR;DLALAIRDSER;EGGVESAFHK;ESPIFKQFFK;ESPIFKQFFKNWK;EVQGNESDLFMSYFPR;LKPVPIAR;MRYSPNTQVEILPQGR;QAALQVADGFISR;VSDATGQMNLTK;YSPNTQVEILPQGR			-1		529450000	1	1	1	1	1	11	120700000	29603000	92573000	140420000	146150000	0.105889	0.0424961	366760000	214950000	224990000	313940000	236160000	1.61665e+09	5.93371e+08	8.67681e+08	7.61441e+08	1.1524e+09
Q64523	H2ac20	Q64523;Q6GSS7	Q64523;Q6GSS7	Histone H2A type 2-C;Histone H2A type 2-A	Hist2h2ac;Hist2h2aa1	Histone H2A type 2-C OS=Mus musculus OX=10090 GN=H2ac20 PE=1 SV=3;Histone H2A type 2-A OS=Mus musculus OX=10090 GN=Hist2h2aa1 PE=1 SV=3	2	8	68.2	13.988	129	0	288.23	1//0	1//0	1//0	1//0	1//0	24863000000	83	AGLQFPVGR;AGLQFPVGRVHR;HLQLAIR;HLQLAIRNDEELNK;HLQLAIRNDEELNKLLGK;HLQLAIRNDEELNKLLGKVTIAQGGVLPNIQAVLLPK;LLGKVTIAQGGVLPNIQAVLLPK;NDEELNKLLGK;NDEELNKLLGKVTIAQGGVLPNIQAVLLPK;SSRAGLQFPVGR;VGAGAPVYMAAVLEYLTAEILELAGNAAR;VGAGAPVYMAAVLEYLTAEILELAGNAARDNKK;VGAGAPVYMAAVLEYLTAEILELAGNAARDNKKTR;VTIAQGGVLPNIQAVLLPK;VTIAQGGVLPNIQAVLLPKK			-1;-1	;	557640000	1	1	1	1	1	5	126150000	15547000	220820000	19101000	191580000	0.11464	0.0851746	763250000	88014000	867700000	332500000	1549700000	5.30634e+09	1.55241e+08	4.58209e+09	5.33268e+08	9.05957e+09
Q00896	Serpina1c	Q00896	Q00896	Alpha-1-antitrypsin 1-3	Serpina1c	Alpha-1-antitrypsin 1-3 OS=Mus musculus OX=10090 GN=Serpina1c PE=1 SV=2	1	15	65.8	45.823	412	0	323.31	1//0	1//0	1//0	1//0	1//0	27684000000	255	AVLTIDETGTEAAAVTVLLAVPYSMPPILR;DQSPASHEIATNLGDFAISLYR;ELISKFLLNR;FDHPFLFIIFEEHTQSPLFVGK;FLEEAKNHYQAEVFSVNFAESEEAK;FLEEAKNHYQAEVFSVNFAESEEAKK;FLEEAKNHYQAEVFSVNFAESEEAKKVINDFVEK;IFNNGADLSGITEENAPLK;IFNNGADLSGITEENAPLKLSQAVHK;IVEAVKKLDQDTVFALANYILFK;IVEAVKKLDQDTVFALANYILFKGK;KLDQDTVFALANYILFK;KLDQDTVFALANYILFKGK;KLDQDTVFALANYILFKGKWK;KPFDPENTEEAEFHVDESTTVK;KVINDFVEK;KVINDFVEKGTQGK;LAQIHFPR;LDQDTVFAL…			-1		488010000	1	1	1	1	1	15	64995000	48642000	68865000	143320000	162190000	0.0976024	0.0459301	645600000	730320000	548760000	893860000	1110500000	2.60708e+09	3.69495e+09	2.14571e+09	3.9975e+09	4.79319e+09
P10923	Spp1	P10923	P10923	Osteopontin	Spp1	Osteopontin OS=Mus musculus OX=10090 GN=Spp1 PE=1 SV=1	1	16	57.1	32.459	294	0	323.31	1//0	1//0	1//0	1//0	1//0	9668000000	167	ASLEHQSHKFHSHK;ASLEHQSHKFHSHKDK;ASLEHQSHKFHSHKDKLVLDPK;EDDRYLKFR;ESQESADQSDVIDSQASSK;FHSHKDKLVLDPK;FRISHELESSSSEVN;GDSLAYGLR;GSHESSQLDEPSLETHR;ISHELESSSSEVN;LEHSKESQESADQSDVIDSQASSK;LYSLHPDPIATWLVPDPSQK;SFQVSDEQYPDATDEDLTSHMK;SGESKESLDVIPVAQLLSMPSDQDNNGK;SKEDDRYLKFR;SRSFQVSDEQYPDATDEDLTSHMK			-1		429180000	1	1	1	1	1	11	86430000	57605000	75445000	91091000	118600000	0.0858342	0.020032	289630000	365710000	329280000	238100000	218420000	1.40919e+09	1.64317e+09	9.43738e+08	1.02761e+09	1.20859e+09
P01678		P01678;P01677;P01676;P01675;P01679	P01678;P01677;P01676;P01675;P01679	Ig kappa chain V-VI region SAPC 10;Ig kappa chain V-VI region TEPC 601/TEPC 191;Ig kappa chain V-VI region XRPC 24;Ig kappa chain V-VI region XRPC 44;Ig kappa chain V-VI region J539		Ig kappa chain V-VI region SAPC 10 OS=Mus musculus OX=10090 PE=1 SV=1;Ig kappa chain V-VI region TEPC 601/TEPC 191 OS=Mus musculus OX=10090 PE=1 SV=1;Ig kappa chain V-VI region XRPC 24 OS=Mus musculus OX=10090 PE=1 SV=1;Ig kappa chain V-VI region XRPC 44 O	5	4	56.1	11.554	107	0	185.5	1//0	1//0	1//0	1//0	1//0	6704300000	41	EIVLTQSPAITAASLGQK;SGTSPKPWIYEISK;SGTSPKPWIYEISKLASGVPAR;VTITCSASSSVSYMHWYQQK			-1;-1;-1;-1;-1	;;;;	534590000	1	1	1	1	1	4	3477800	41211000	44791000	8878700	439710000	0.107614	0.166875	4277200	321210000	154120000	29417000	859150000	1.67454e+07	1.12962e+09	5.2238e+08	8.08205e+07	3.95766e+09
P06330		P06330;P06329;P03980	P06330	Ig heavy chain V region AC38 205.12		Ig heavy chain V region AC38 205.12 OS=Mus musculus OX=10090 PE=1 SV=1	3	5	42.4	12.934	118	0	78.511	1//0	1//0	1//0	1//0	1//0	11316000000	62	ATLTVDK;ATLTVDKSSSATYMELR;EVQLQQSGPELVKPGASVK;SLTSEDSAVYYCAR;SSSATYMELR			-1;-1;-1	;;	364010000	1	1	1	1	1	7	29322000	99927000	93674000	91740000	49343000	0.0728012	0.0281812	988350000	1744100000	1285300000	809150000	590460000	1.95386e+09	4.18373e+09	2.49039e+09	1.82325e+09	1.26241e+09
Q05144	Rac2	Q05144	Q05144	Ras-related C3 botulinum toxin substrate 2	Rac2	Ras-related C3 botulinum toxin substrate 2 OS=Mus musculus OX=10090 GN=Rac2 PE=1 SV=1	1	14	67.2	21.441	192	0	143.74	1//0	1//0	1//0	1//0	1//0	5739200000	85	AKWFPEVR;AVLCPQPTR;AVLCPQPTRQQK;CVVVGDGAVGK;DIDSVKYLECSALTQR;GLKTVFDEAIR;HHCPSTPIILVGTK;KLAPITYPQGLALAK;LAPITYPQGLALAK;LDLRDDKDTIEK;LDLRDDKDTIEKLK;LRPLSYPQTDVFLICFSLVSPASYENVR;TVFDEAIR;YLECSALTQR			-1		468450000	1	1	1	1	1	7	83434000	6744400	49291000	196680000	132300000	0.0936899	0.0659298	73660000	28834000	55637000	366030000	118100000	5.59402e+08	1.01712e+08	2.99149e+08	8.76503e+08	4.00003e+08
P01636		P01636	P01636	Ig kappa chain V-V region MOPC 149		Ig kappa chain V-V region MOPC 149 OS=Mus musculus OX=10090 PE=1 SV=1	1	3	34.3	12.03	108	0	74.059	1//0	1//0	1//0	1//0	1//0	2518400000	32	ASENIYSYLAWYQQK;FSGSGSGTQFSLK;TLVEGVPSR			-1		404700000	1	1	1	1	1	6	27783000	70282000	83514000	107140000	115980000	0.0809398	0.0311773	123350000	625330000	284290000	279140000	178270000	2.12557e+08	8.92683e+08	4.69677e+08	4.15191e+08	5.26549e+08
P97426	Ear1	P97426	P97426	Eosinophil cationic protein 1	Ear1	Eosinophil cationic protein 1 OS=Mus musculus OX=10090 GN=Ear1 PE=2 SV=1	1	8	45.8	17.296	155	0	285.22	1//0	1//0	1//0	1//0	1//0	6398000000	58	GLNTFLHTSFANAVGVCGNPSGLCSDK;GLNTFLHTSFANAVGVCGNPSGLCSDKR;RSLEYYTVACDPR;RSLEYYTVACDPRTPQDSPMYPVVPVHLDGTF;SLEYYTVACDPR;SLEYYTVACDPRTPQDSPMYPVVPVHLDGTF;TPQDSPMYPVVPVHLDGTF;VHITVCNITSR			-1		428810000	1	1	1	1	1	8	221170000	6544700	62199000	84820000	54078000	0.0857623	0.0723473	507280000	89226000	109230000	365540000	102070000	3.28597e+09	1.72896e+08	6.80201e+08	7.73419e+08	4.78022e+08
P01645		P01645;P01644;P01646;P01648;P01643;P01649;P04946	P01645;P01644;P01646;P01648;P01643	Ig kappa chain V-V region HP 93G7;Ig kappa chain V-V region HP R16.7;Ig kappa chain V-V region HP 123E6;Ig kappa chain V-V region HP 91A3;Ig kappa chain V-V region MOPC 173		Ig kappa chain V-V region HP 93G7 OS=Mus musculus OX=10090 PE=1 SV=1;Ig kappa chain V-V region HP R16.7 OS=Mus musculus OX=10090 PE=1 SV=1;Ig kappa chain V-V region HP 123E6 OS=Mus musculus OX=10090 PE=1 SV=1;Ig kappa chain V-V region HP 91A3 OS=Mus muscul	7	6	62	11.954	108	0	323.31	1//0	1//0	1//0	1//0	1//0	3788600000	49	ASQDISNYLNWYQQKPDGTVK;DIQMTQTTSSLSASLGDR;LHSGVPSR;LLIYYTSR;TFGGGTKLEIK;TFGGGTKLEIKR			-1;-1;-1;-1;-1;-1;-1	;;;;;;	436610000	1	1	1	1	1	5	39811000	43474000	63232000	100010000	190080000	0.0873214	0.0556425	75086000	280090000	185440000	116670000	253630000	3.70476e+08	4.34112e+08	4.90201e+08	6.04813e+08	1.00461e+09
Q61129	Cfi	Q61129	Q61129	Complement factor I;Complement factor I heavy chain;Complement factor I light chain	Cfi	Complement factor I OS=Mus musculus OX=10090 GN=Cfi PE=1 SV=3	1	50	72.6	67.26	603	0	323.31	1//0	1//0	1//0	1//0	1//0	28729000000	361	ACNGVNDCGDQSDELCCK;ACNGVNDCGDQSDELCCKGCR;ACNGVNDCGDQSDELCCKGCRGNASLCK;AGTPVCAMNGR;AHSYQVWTALLDWLKPNSQLGIQTVK;AHSYQVWTALLDWLKPNSQLGIQTVKR;CEEDRQQNIPK;CIEGTCICK;CIEGTCICKLPYQCPR;CIISGWGR;CNGEVDCITGEDESR;CNGEVDCITGEDESRCEEDRQQNIPK;ECELPNSVPACVPWSPYLFQPNDR;ECELPNSVPACVPWSPYLFQPNDRCIISGWGR;GKDNQKVYSLR;GVETSLAECAFTK;GVETSLAECAFTKR;ITCGGIYIGGCWILTAAHCVRPSR;KECELPNSVPACVPWSPYLFQPNDR;LPYQCPR;LVDQDER;LVDQD…			-1		431370000	1	1	1	1	1	33	48614000	31854000	91143000	142310000	117450000	0.0862742	0.0412686	327680000	351040000	563780000	398240000	330280000	1.10113e+09	1.06154e+09	1.49288e+09	1.59694e+09	1.84898e+09
Q61247	Serpinf2	Q61247	Q61247	Alpha-2-antiplasmin	Serpinf2	Alpha-2-antiplasmin OS=Mus musculus OX=10090 GN=Serpinf2 PE=1 SV=1	1	32	68.2	54.971	491	0	323.31	1//0	1//0	1//0	1//0	1//0	22164000000	275	DFFHLDER;DSPDNRLIGQNDKADFHGGK;EATEGKIEDFLSELPDSTVLLLLNAIHFHGFWR;FDPSLTQK;FDPSLTQKDFFHLDER;FTVSVDMMHAVSYPLR;GFPIKDDFLEQSER;GFPIKDDFLEQSERLFGAKPVK;GISEQNLVVSSVQHQSTMELSEAGVEAAAATSVAMNR;IEDFLSELPDSTVLLLLNAIHFHGFWR;LDNQDFGDHATLK;LDNQDFGDHATLKR;LFGAKPVK;LFGAKPVKLTGKQEEDLANINQWVK;LHLQQQLDLVATLSQLGLQELFQGPDLR;LIGQNDKADFHGGK;LIGQNDKADFHGGKTFGPDLK;LPLPALFK;LPLPALFKLDNQDFGDHATLK;LPLPALFKLDNQDFGDHATLKR;LTGK…			-1		417340000	1	1	1	1	1	18	39776000	35940000	103880000	151220000	86525000	0.0834682	0.0428584	272600000	413190000	481240000	376090000	337440000	1.26832e+09	2.20775e+09	1.72475e+09	1.68586e+09	1.62415e+09
P01631		P01631	P01631	Ig kappa chain V-II region 26-10		Ig kappa chain V-II region 26-10 OS=Mus musculus OX=10090 PE=1 SV=1	1	5	42.5	12.273	113	0	207.18	1//0	1//0	1//0	1//0	1//0	8393200000	52	DVVMTQTPLSLPVSLGDQASISCR;FSGSGSGTDFTLK;FSGVPDRFSGSGSGTDFTLK;VSNRFSGVPDR;VSNRFSGVPDRFSGSGSGTDFTLK			-1		430650000	1	1	1	1	1	5	42843000	38098000	186480000	63305000	99925000	0.0861302	0.0547033	214800000	352080000	747560000	289370000	489600000	4.36836e+08	9.64907e+08	1.29984e+09	1.53795e+09	1.9369e+09
Q61599	Arhgdib	Q61599	Q61599	Rho GDP-dissociation inhibitor 2	Arhgdib	Rho GDP-dissociation inhibitor 2 OS=Mus musculus OX=10090 GN=Arhgdib PE=1 SV=3	1	28	94	22.851	200	0	323.31	1//0	1//0	1//0	1//0	1//0	30660000000	185	ATFMVGSYGPRPEEYEFLTPVEEAPK;DAQPQLEEADDDLDSK;DAQPQLEEADDDLDSKLNYKPPPQK;DIVSGLK;DIVSGLKYVQHTYR;DTFVLKEGIEYR;DTFVLKEGIEYRVK;ELQEMDKDDESLTK;INFKVNK;INFKVNKDIVSGLK;KDTFVLKEGIEYR;KTLLGDVPVVADPTVPNVTVTR;LNYKPPPQK;LSLVCDSAPGPITMDLTGDLEALK;LSLVCDSAPGPITMDLTGDLEALKK;LSLVCDSAPGPITMDLTGDLEALKKDTFVLK;SFFTDDDKQDHLTWEWNLAIK;SFFTDDDKQDHLTWEWNLAIKK;SFFTDDDKQDHLTWEWNLAIKKDWTE;SLKELQEMDKDDESLTK;SLKELQEMDKDDESLTKYK;…			-1		451000000	1	1	1	1	1	11	133810000	11130000	75128000	78706000	152230000	0.0902008	0.049721	977560000	250960000	668510000	642080000	928120000	7.47581e+09	1.22936e+09	3.25196e+09	2.09415e+09	3.72271e+09
P18531	Ighv3-6	P18531	P18531	Ig heavy chain V region 3-6	Ighv3-6	Ig heavy chain V region 3-6 OS=Mus musculus OX=10090 GN=Ighv3-6 PE=1 SV=1	1	3	44.8	13.095	116	0	44.402	1//0	1//0	1//0	1//0	1//0	822510000	23	DTSKNQFFLK;LNSVTTEDTATYYCAR;QFPGNKLEWMGYISYDGSNNYNPSLK			-1		295630000	1	1	1	1	1	2	19272000	128680000	36647000	55264000	55762000	0.059125	0.0373032	19980000	173390000	22437000	32882000	28372000	4.63975e+07	5.67265e+08	1.03247e+08	1.34779e+08	1.27563e+08
P01633	Igkv6-17	P01633	P01633	Ig kappa chain V19-17	Igk-V19-17	Immunoglobulin kappa chain variable 6-17 OS=Mus musculus OX=10090 GN=Igkv6-17 PE=1 SV=1	1	4	20.8	16.433	149	0	34.624	1//0	1//0	1//0	1//0	1//0	2243000000	38	FMSTSVGDR;FMSTSVGDRVSITCK;LLIYSASYR;YTGVPDR			-1		396240000	1	1	1	1	1	5	24596000	64625000	167240000	40061000	99717000	0.0792478	0.0507895	63913000	274590000	272110000	56210000	163680000	1.48036e+08	8.18481e+08	7.25798e+08	1.20156e+08	4.11671e+08
Q3UP87	Elane	Q3UP87	Q3UP87	Neutrophil elastase	Elane	Neutrophil elastase OS=Mus musculus OX=10090 GN=Elane PE=1 SV=1	1	15	49.1	28.648	265	0	323.31	1//0	1//0	1//0	1//0	1//0	13306000000	162	GGCGSGLYPDAFAPVAEFADWINSIIR;GGHFCGATLIAR;NFVMSAAHCVNGLNFR;QAGICFGDSGGPLVCNNLVQGIDSFIR;QTFSVQR;RGGHFCGATLIAR;RQAGICFGDSGGPLVCNNLVQGIDSFIR;RRVNVCTLVPR;RVNVCTLVPR;SVQVVLGAHDLR;SVQVVLGAHDLRR;SVQVVLGAHDLRRQER;TPCLAMGWGR;TRQTFSVQR;VNVCTLVPR			-1		450670000	1	1	1	1	1	10	32947000	848700	62643000	224170000	130050000	0.0901317	0.0794442	222570000	52042000	219090000	692820000	430110000	1.00509e+09	3.21459e+08	1.084e+09	2.32618e+09	1.53749e+09
Q93092	Taldo1	Q93092;Q93092-2	Q93092;Q93092-2	Transaldolase	Taldo1	Transaldolase OS=Mus musculus OX=10090 GN=Taldo1 PE=1 SV=2;Isoform 2 of Transaldolase OS=Mus musculus OX=10090 GN=Taldo1	2	31	60.5	37.387	337	0	323.31	1//0	1//0	1//0	1//0	1//0	20602000000	187	AAQTSDSEKIHLDEK;ALAGCDFLTISPK;FAADAIK;FAADAIKLER;ILDWHVANTDK;ILDWHVANTDKK;IYNYYKK;KFAADAIKLER;KLGGPQEEQIK;KLGGPQEEQIKNAIDKLFVLFGAEILK;LFVLFGAEILK;LGGPQEEQIK;LGGPQEEQIKNAIDK;LGGPQEEQIKNAIDKLFVLFGAEILK;LLGELLKDNSK;LLGELLKDNSKLAPALSVK;LSFDKDAMVAR;LSSTWEGIQAGK;MESALDQLK;MFSAENGK;NAIDKLFVLFGAEILK;NAIDKLFVLFGAEILKK;QRMESALDQLK;RLIELYK;SYEPQEDPGVK;SYEPQEDPGVKSVTK;TIVMGASFR;VSTEVDAR;WLHNEDQMAVEK;WLHNEDQM…			-1;-1	;	454040000	1	1	1	1	1	16	83734000	22822000	87901000	45539000	214050000	0.0908092	0.0662095	441040000	560120000	413350000	387710000	1031600000	1.41815e+09	7.00087e+08	1.91425e+09	1.09014e+09	2.77374e+09
P17182	Eno1	P17182;P17183;P21550	P17182	Alpha-enolase	Eno1	Alpha-enolase OS=Mus musculus OX=10090 GN=Eno1 PE=1 SV=3	3	51	90.8	47.14	434	0	323.31	1//0	1//0	1//0	1//0	1//0	27545000000	333	AASEKSCNCLLLK;AAVPSGASTGIYEALELR;AAVPSGASTGIYEALELRDNDK;AAVPSGASTGIYEALELRDNDKTR;AGAVEKGVPLYR;AGYTDQVVIGMDVAASEFYR;DATNVGDEGGFAPNILENK;DATNVGDEGGFAPNILENKEALELLK;DATNVGDEGGFAPNILENKEALELLKTAIAK;EALELLK;EIFDSRGNPTVEVDLYTAK;EKYGKDATNVGDEGGFAPNILENKEALELLK;FGANAILGVSLAVCK;FMGKGVSQAVEHINK;FTASAGIQVVGDDLTVTNPK;FTASAGIQVVGDDLTVTNPKR;GNPTVEVDLYTAK;GVSQAVEHINK;GVSQAVEHINKTIAPALVSK;HIADLAGNPEVILPVPAFNVING…			-1;-1;-1	;;	425490000	1	1	1	1	1	22	74229000	31665000	89720000	61914000	167960000	0.0850976	0.0456031	489670000	364740000	603480000	435390000	575540000	1.61354e+09	1.42968e+09	1.59151e+09	1.30337e+09	2.03745e+09
E9PV24-2	Fga	E9PV24-2;E9PV24	E9PV24-2;E9PV24	Fibrinogen alpha chain;Fibrinopeptide A;Fibrinogen alpha chain	Fga	Isoform 2 of Fibrinogen alpha chain OS=Mus musculus OX=10090 GN=Fga;Fibrinogen alpha chain OS=Mus musculus OX=10090 GN=Fga PE=1 SV=1	2	41	66.8	61.325	557	0	323.31	1//0	1//0	1//0	1//0	1//0	22936000000	418	AENPTNPGPGGSGYWRPGNSGSGSDGNR;AQLIDMK;AQQIQALQSNVR;AVNREINLQDYEGHQK;AVNREINLQDYEGHQKQLQQVIAK;AVTSKGDKELLIGK;AVTSKGDKELLIGKEK;EINLQDYEGHQK;EINLQDYEGHQKQLQQVIAK;ELLPTKDR;EVITSDDGSDCGDATELDISHSFSGSLDELSER;GDFANANNFDNTYGQVSEDLR;GDFANANNFDNTYGQVSEDLRR;GDFANANNFDNTYGQVSEDLRRR;GDKELLIGK;GDKELLIGKEK;GDSRGDFATRGPGSK;GLIDEANQDFTNR;GLIDEANQDFTNRINK;HPDLSGFFDNHFGLISPNFK;HPDLSGFFDNHFGLISPNFKEFGSK;HQSQCKDSDWPFC…			-1;-1	;	411360000	1	1	1	1	1	24	48520000	33385000	113300000	88393000	127770000	0.0822736	0.0363302	232430000	170040000	271240000	202470000	210590000	7.82099e+08	1.26124e+09	1.81759e+09	2.02881e+09	1.59201e+09
Q99PT1	Arhgdia	Q99PT1	Q99PT1	Rho GDP-dissociation inhibitor 1	Arhgdia	Rho GDP-dissociation inhibitor 1 OS=Mus musculus OX=10090 GN=Arhgdia PE=1 SV=3	1	14	64.2	23.407	204	0	323.31	1//0	1//0	1//0	1//0	1//0	8190200000	123	AEEYEFLTPMEEAPK;FTDDDKTDHLSWEWNLTIKK;GVKIDKTDYMVGSYGPR;IDKTDYMVGSYGPR;KGVKIDKTDYMVGSYGPR;LTLVCSTAPGPLELDLTGDLESFK;LTLVCSTAPGPLELDLTGDLESFKK;QSFVLKEGVEYR;SIQEIQELDKDDESLR;SIQEIQELDKDDESLRK;SIQEIQELDKDDESLRKYK;TDYMVGSYGPR;VAVSADPNVPNVIVTR;YKEALLGR			-1		376860000	1	1	1	1	1	8	102100000	47571000	90848000	54767000	81579000	0.075373	0.0209279	390600000	380650000	317020000	152860000	176910000	1.68976e+09	1.38802e+09	1.17582e+09	5.07185e+08	1.01199e+09
P35700	Prdx1	P35700	P35700	Peroxiredoxin-1	Prdx1	Peroxiredoxin-1 OS=Mus musculus OX=10090 GN=Prdx1 PE=1 SV=1	1	24	92	22.176	199	0	277.74	1//0	1//0	1//0	1//0	1//0	15655000000	167	ADEGISFR;ATAVMPDGQFK;ATAVMPDGQFKDISLSEYK;ATAVMPDGQFKDISLSEYKGK;DISLSEYK;DISLSEYKGK;GLFIIDDK;GLFIIDDKGILR;GLFIIDDKGILRQITINDLPVGR;HGEVCPAGWKPGSDTIKPDVNK;IGYPAPNFK;KLNCQVIGASVDSHFCHLAWINTPK;KQGGLGPMNIPLISDPK;KQGGLGPMNIPLISDPKR;LNCQVIGASVDSHFCHLAWINTPK;LNCQVIGASVDSHFCHLAWINTPKK;LVQAFQFTDK;LVQAFQFTDKHGEVCPAGWKPGSDTIKPDVNK;QGGLGPMNIPLISDPK;QGGLGPMNIPLISDPKR;SVDEIIR;TIAQDYGVLK;TIAQDYGVLKADEGISFR;YVVFFF…			-1		386690000	1	1	1	1	1	14	135010000	30464000	153170000	34768000	33278000	0.077338	0.0548219	276040000	221840000	210900000	318000000	134400000	2.2775e+09	6.34039e+08	1.2356e+09	1.14064e+09	9.83652e+08
P97425	Ear2	P97425	P97425	Eosinophil cationic protein 2	Ear2	Eosinophil cationic protein 2 OS=Mus musculus OX=10090 GN=Ear2 PE=2 SV=1	1	6	47.4	17.62	156	0	265.83	1//0	1//0	1//0	1//0	1//0	5380500000	52	GLNTFLHTSFANAVGVCGNPSGLCSDNISR;ITVCNITSR;ITVCNITSRR;RSLEYYTVACNPR;SLEYYTVACNPR;TPQDSPMYPVVPVHLDGTF;VRITVCNITSR			-1		391110000	1	1	1	1	1	6	205050000	5243500	44106000	62177000	74528000	0.0782209	0.0675961	591640000	71786000	111900000	241350000	148350000	2.99709e+09	1.36553e+08	5.08273e+08	5.5921e+08	5.87985e+08
Q9Z121	Ccl8	Q9Z121	Q9Z121	C-C motif chemokine 8	Ccl8	C-C motif chemokine 8 OS=Mus musculus OX=10090 GN=Ccl8 PE=3 SV=1	1	8	68	11.017	97	0	120.6	1//0	1//0	1//0	1//0	1//0	2535500000	61	APVTCCFHVLK;INNIQCPMEAVVFQTK;LKIPLRVLK;QGMSLCVDPTQK;QGMSLCVDPTQKWVSEYMEILDQK;QGMSLCVDPTQKWVSEYMEILDQKSQILQP;WVSEYMEILDQK;WVSEYMEILDQKSQILQP			-1		388340000	1	1	1	1	1	5	147030000	12739000	63076000	61033000	104460000	0.0776676	0.0452423	195600000	28255000	104410000	149710000	158320000	9.54979e+08	1.44124e+08	3.10923e+08	2.29017e+08	4.59234e+08
P18760	Cfl1	P18760	P18760	Cofilin-1	Cfl1	Cofilin-1 OS=Mus musculus OX=10090 GN=Cfl1 PE=1 SV=3	1	23	88	18.559	166	0	323.31	1//0	1//0	1//0	1//0	1//0	14100000000	132	ASGVAVSDGVIKVFNDMK;AVLFCLSEDKK;EILVGDVGQTVDDPYTTFVK;ESKKEDLVFIFWAPENAPLK;ESKKEDLVFIFWAPENAPLKSK;HELQANCYEEVK;HELQANCYEEVKDR;KAVLFCLSEDKK;KEDLVFIFWAPENAPLK;KKAVLFCLSEDKK;KLTGIKHELQANCYEEVKDR;KNIILEEGKEILVGDVGQTVDDPYTTFVK;LGGSAVISLEGKPL;LTGIKHELQANCYEEVK;LTGIKHELQANCYEEVKDR;LTGIKHELQANCYEEVKDRCTLAEK;MIYASSKDAIK;MIYASSKDAIKK;NIILEEGK;NIILEEGKEILVGDVGQTVDDPYTTFVK;SKMIYASSKDAIK;VFNDMKVR;YALYDATYETK			-1		401150000	1	1	1	1	1	10	97844000	8807600	113610000	58610000	122270000	0.0802283	0.0418579	362450000	145410000	372960000	168950000	376420000	2.1702e+09	2.92854e+08	2.16942e+09	4.02134e+08	1.67831e+09
P28665	Mug1	P28665;P28666	P28665	Murinoglobulin-1	Mug1	Murinoglobulin-1 OS=Mus musculus OX=10090 GN=Mug1 PE=1 SV=3	2	111	71	165.3	1476	0	323.31	1//0	1//0	1//0	1//0	1//0	70919000000	696	ADSHFRHGIPFFVK;AFIFIDESHITHAFTWLSQK;AFIFIDESHITHAFTWLSQKQK;AFIFIDESHITHAFTWLSQKQKDNGCFR;AGYQRELNYK;AHFSVMGDILSSAIR;ALMAYAFALAGNQNK;ALMAYAFALAGNQNKR;ALMAYAFALAGNQNKRDEILK;ALSCLESSWK;AQELSYTSATTTDQHGLAEFSIDTTCISGSSLHIK;AVDQSVLLLKPESELSPSWIYNLPGMQQNK;AVDQSVLLLKPESELSPSWIYNLPGMQQNKFVPSSR;CLRNKVDLRFSTSQSLPASQTR;DGSYSAFGDQNGER;DGSYSAFGDQNGEREGNTWLTAFVLK;DGSYSAFGDQNGEREGNTWLTAFVLKSFAQAR;DIKTENGLK;DIKTEN…			-1;-1	;	339680000	1	1	1	1	1	63	10364000	41193000	56013000	157490000	74621000	0.0679362	0.0494702	159520000	769640000	550430000	684280000	581120000	3.69855e+08	3.10644e+09	2.40809e+09	3.82021e+09	3.16005e+09
P01791		P01791;P01788;P01787;P01790;P01789;P01794;P01792;P01793;P01795	P01791;P01788;P01787;P01790;P01789;P01794;P01792;P01793	Ig heavy chain V region HPCM6;Ig heavy chain V region H8;Ig heavy chain V regions TEPC 15/S107/HPCM1/HPCM2/HPCM3;Ig heavy chain V region M511;Ig heavy chain V region M603;Ig heavy chain V region HPCG14;Ig heavy chain V region HPCG8;Ig heavy chain V region HPCG13		Ig heavy chain V region HPCM6 OS=Mus musculus OX=10090 PE=1 SV=1;Ig heavy chain V region H8 OS=Mus musculus OX=10090 PE=1 SV=1;Ig heavy chain V regions TEPC 15/S107/HPCM1/HPCM2/HPCM3 OS=Mus musculus OX=10090 PE=1 SV=1;Ig heavy chain V region M511 OS=Mus mu	9	12	77.2	13.895	123	0	323.31	1//0	1//0	1//0	1//0	1//0	2861900000	58	AEDTAIYYCAR;ANDYTTEYSASVK;DTSQSILYLQMNALRAEDTAIYYCAR;EVKLVESGGGLVQPGGSLR;LEWIAASR;LSCATSGFTFSDFYMEWVR;LSCATSGFTFSDFYMEWVRQPPGK;LSCATSGFTFSDFYMEWVRQPPGKR;LVESGGGLVQPGGSLR;NKANDYTTEYSASVK;NKANDYTTEYSASVKGR;RLEWIAASR			-1;-1;-1;-1;-1;-1;-1;-1;-1	;;;;;;;;	373330000	1	1	1	1	1	7	11078000	31679000	55511000	119850000	155210000	0.0746656	0.0543823	44607000	174900000	192500000	336720000	296110000	9.33449e+07	4.23436e+08	3.08403e+08	5.56368e+08	7.12086e+08
Q9DBJ1	Pgam1	Q9DBJ1;O70250	Q9DBJ1	Phosphoglycerate mutase 1	Pgam1	Phosphoglycerate mutase 1 OS=Mus musculus OX=10090 GN=Pgam1 PE=1 SV=3	2	26	90.6	28.832	254	0	323.31	1//0	1//0	1//0	1//0	1//0	16442000000	193	AAYKLVLIR;ALPFWNEEIVPQIK;ALPFWNEEIVPQIKEGK;AMEAVAAQGK;DAGYEFDICFTSVQKR;FSGWYDADLSPAGHEEAK;FSGWYDADLSPAGHEEAKR;GGQALRDAGYEFDICFTSVQKR;HGESAWNLENR;HGESAWNLENRFSGWYDADLSPAGHEEAK;HGESAWNLENRFSGWYDADLSPAGHEEAKR;HLEGLSEEAIMELNLPTGIPIVYELDK;HYGGLTGLNK;HYGGLTGLNKAETAAK;KAMEAVAAQGK;LNERHYGGLTGLNK;NLKPIKPMQFLGDEETVR;NLKPIKPMQFLGDEETVRK;RSYDVPPPPMEPDHPFYSNISK;RVLIAAHGNSLR;RYADLTEDQLPSCESLKDTIAR;SYDVPPPPMEPD…			-1;-1	;	387520000	1	1	1	1	1	13	72975000	17127000	88179000	52711000	156520000	0.0775024	0.0461261	395770000	350450000	528710000	248230000	363470000	1.81906e+09	9.53676e+08	1.22287e+09	7.34037e+08	1.73446e+09
P84244	H3-3a	P84244;P02301	P84244;P02301	Histone H3.3;Histone H3.3C	H3f3a;H3f3c	Histone H3.3 OS=Mus musculus OX=10090 GN=H3-3a PE=1 SV=2;Histone H3.3C OS=Mus musculus OX=10090 GN=H3-5 PE=3 SV=3	2	2	61	15.328	136	0	150.49	1//0	1//0	1//0	1//0	1//0	2161200000	19	DIQLARR;EIAQDFK;EIAQDFKTDLR;FQSAAIGALQEASEAYLVGLFEDTNLCAIHAK;FQSAAIGALQEASEAYLVGLFEDTNLCAIHAKR;LVREIAQDFKTDLR;RVTIMPK;RVTIMPKDIQLAR;RVTIMPKDIQLARR;STELLIR;STELLIRK;VTIMPKDIQLAR;YQKSTELLIR;YRPGTVALR;YRPGTVALREIR			-1;-1	;	388860000	1	1	1	1	1	4	128550000	2990100	146470000	2231900	108620000	0.0777724	0.0625269	255980000	23452000	268020000	6208900	206430000	7.85694e+08	2.38852e+07	6.88703e+08	5.76592e+06	5.15613e+08
P97298	Serpinf1	P97298	P97298	Pigment epithelium-derived factor	Serpinf1	Pigment epithelium-derived factor OS=Mus musculus OX=10090 GN=Serpinf1 PE=1 SV=2	1	39	70.5	46.233	417	0	323.31	1//0	1//0	1//0	1//0	1//0	16203000000	204	AAFEWNEEGAGSSPSPGLQPVR;ALYYDLITNPDIHSTYK;ALYYDLITNPDIHSTYKELLASVTAPEK;ALYYDLITNPDIHSTYKELLASVTAPEKNLK;DTDTGALLFIGR;ELLASVTAPEK;ELLASVTAPEKNLK;EMPSALSILLLGVAYFK;EMPSALSILLLGVAYFKGQWVTK;EMPSALSILLLGVAYFKGQWVTKFDSRK;ILDPSST;ILTGNPRVDLQEINNWVQAQMK;ILTGNPRVDLQEINNWVQAQMKGK;ITGKPVKLTQVEHR;KTTLQDFHLDEDR;KTTLQDFHLDEDRTVR;LAAAVSNFGYDLYR;LAAAVSNFGYDLYRLR;LKLSFEGELTK;LQSLFESPDFSK;LQSLFESPDFSKITGKPVK;LRSSASP…			-1		326400000	1	1	1	1	1	22	64343000	46290000	61154000	60882000	93734000	0.0652806	0.0155402	417400000	393890000	324940000	336740000	345470000	1.49869e+09	1.90923e+09	8.83924e+08	5.6968e+08	1.36735e+09
P01638		P01638	P01638	Ig kappa chain V-V region L6		Ig kappa chain V-V region L6 (Fragment) OS=Mus musculus OX=10090 PE=4 SV=1	1	4	38.3	12.986	115	0	111.45	1//0	1//0	1//0	1//0	1//0	2130200000	20	ASQDINSYLSWFQQKPGK;ASQDINSYLSWFQQKPGKSPK;LVDGVPSR;MTQSPSSMYASLGER			-1		311340000	1	1	1	1	1	4	33544000	24722000	54101000	66866000	186210000	0.0730886	0.0584787	121290000	173490000	160540000	148160000	163990000	3.40296e+08	3.40053e+08	1.89167e+08	3.1443e+08	6.92952e+08
O08807	Prdx4	O08807	O08807	Peroxiredoxin-4	Prdx4	Peroxiredoxin-4 OS=Mus musculus OX=10090 GN=Prdx4 PE=1 SV=1	1	4	10.9	31.052	274	0	49.263	1//0	1//0	1//0	1//0	1//0	5879400000	60	GLFIIDDK;GLFIIDDKGVLR;GLFIIDDKGVLRQITLNDLPVGR;QITLNDLPVGR;SVDETLR			-1		344790000	1	1	1	1	1	16	91566000	18585000	117350000	47614000	69673000	0.0689576	0.0341948	478550000	509440000	729870000	685090000	534250000	1.87122e+09	6.48e+08	1.72939e+09	5.79966e+08	8.22414e+08
P23953	Ces1c	P23953;Q8VCT4;Q8VCC2;Q91WU0;Q64176	P23953	Carboxylesterase 1C	Ces1c	Carboxylesterase 1C OS=Mus musculus OX=10090 GN=Ces1c PE=1 SV=4	5	20	38.3	61.055	554	0	323.31	1//0	1//0	1//0	1//0	1//0	13165000000	156	APEEILAEK;DAGVSTYMYEFR;EGASEEETNLSK;EGASEEETNLSKMVMKFWANFAR;EILPLKISEDCLYLNIYSPADLTK;FAPPQPAEPWSFVK;FWANFAR;ISEDCLYLNIYSPADLTK;LKAEEVAFWTELLAK;MNEETASLLLR;MNEETASLLLRR;NPPETDPTEHTEHK;QEFGWIIPMMLQNLLPEGK;QKTESELLEISGK;SFNTVPYIVGFNK;SFNTVPYIVGFNKQEFGWIIPMMLQNLLPEGK;SLRDAGVSTYMYEFR;VLGKYISLEGFEQPVAVFLGVPFAKPPLGSLR;YISLEGFEQPVAVFLGVPFAKPPLGSLR;YRPSFVSDK			-1;-1;-1;-1;-1	;;;;	312740000	1	1	1	1	1	24	45634000	29725000	40704000	109130000	87548000	0.0625482	0.0304482	404020000	451610000	361270000	439910000	547300000	1.3556e+09	1.43811e+09	9.19203e+08	1.51117e+09	1.55151e+09
P01723		P01723;P01727;P01729;P01726	P01723;P01727;P01729;P01726	Ig lambda-1 chain V region;Ig lambda-1 chain V region S43;Ig lambda-2 chain V region MOPC 315;Ig lambda-1 chain V region H2020		Ig lambda-1 chain V region OS=Mus musculus OX=10090 PE=1 SV=2;Ig lambda-1 chain V region S43 OS=Mus musculus OX=10090 PE=1 SV=1;Ig lambda-2 chain V region MOPC 315 OS=Mus musculus OX=10090 PE=1 SV=1;Ig lambda-1 chain V region H2020 OS=Mus musculus OX=10090	4	2	35.9	12.222	117	0	16.745	1//0	1//0	1//0	1//0	1//0	1934100000	18	FSGSLIGDK;SSTGAVTTSNYANWVQEKPDHLFTGLIGGTNNR			-1;-1;-1;-1	;;;	287100000	1	1	1	1	1	3	64865000	40743000	61712000	57914000	61864000	0.0574196	0.00862514	275880000	378330000	241730000	116820000	112190000	8.72443e+08	8.39072e+08	2.1198e+08	2.11796e+08	1.61221e+08
Q8VCM7	Fgg	Q8VCM7	Q8VCM7	Fibrinogen gamma chain	Fgg	Fibrinogen gamma chain OS=Mus musculus OX=10090 GN=Fgg PE=1 SV=1	1	45	74.8	49.391	436	0	323.31	1//0	1//0	1//0	1//0	1//0	28444000000	373	AIQVYYNPDQPPKPGMIDSATQK;AKQQFLVYCEIDGSGNGWTVLQK;AKQQFLVYCEIDGSGNGWTVLQKR;CHAGHLNGVYHQGGTYSK;DNCCILDER;DSVQIHDTTGKDCQEIANK;EGFGHLSPTGTTEFWLGNEK;EGFGHLSPTGTTEFWLGNEKIHLISMQSTIPYALR;ESGLYFIRPLK;ESGLYFIRPLKAK;FGSFCPTTCGIADFLSSYQTDVDNDLR;FGSFCPTTCGIADFLSSYQTDVDNDLRTLEDILFR;GAKESGLYFIRPLK;IDGSLDFK;IDGSLDFKK;IDGSLDFKKNWIQYK;IHLISMQSTIPYALR;IQLKDWNGR;IQLKDWNGRTSTADYAMFR;KMVEEIVKYEALLLTHETSIR;LSIGEGQQHHMG…			-1		293340000	1	1	1	1	1	24	29343000	35134000	81006000	57976000	89882000	0.0586682	0.0240316	292680000	488200000	532360000	260490000	544320000	1.32769e+09	3.23689e+09	3.73179e+09	1.65664e+09	2.79352e+09
P10126	Eef1a1	P10126;P62631	P10126	Elongation factor 1-alpha 1	Eef1a1	Elongation factor 1-alpha 1 OS=Mus musculus OX=10090 GN=Eef1a1 PE=1 SV=3	2	32	60	50.113	462	0	323.31	1//0	1//0	1//0	1//0	1//0	13991000000	240	DGSASGTTLLEALDCILPPTRPTDKPLR;DGSASGTTLLEALDCILPPTRPTDKPLRLPLQDVYK;DMRQTVAVGVIK;EHALLAYTLGVK;EVSTYIKK;FEKEAAEMGK;IGGIGTVPVGR;IGGIGTVPVGRVETGVLKPGMVVTFAPVNVTTEVK;IGYNPDTVAFVPISGWNGDNMLEPSANMPWFK;IGYNPDTVAFVPISGWNGDNMLEPSANMPWFKGWK;KDGSASGTTLLEALDCILPPTRPTDKPLR;KDGSASGTTLLEALDCILPPTRPTDKPLRLPLQDVYK;KIGYNPDTVAFVPISGWNGDNMLEPSANMPWFK;LPLQDVYK;MDSTEPPYSQK;MDSTEPPYSQKR;NMITGTSQADCAVLIVAAGVGEFEAGISK;QLIV…			-1;-1	;	289380000	1	1	1	1	1	19	86885000	16536000	61449000	71083000	53430000	0.0578766	0.0234839	560950000	200070000	484390000	350820000	244790000	1.99209e+09	7.94362e+08	1.41003e+09	1.14237e+09	1.06774e+09
P01666		P01666;P01665;P01668;P01669;P01664	P01666;P01665;P01668;P01669;P01664	Ig kappa chain V-III region PC 7183;Ig kappa chain V-III region PC 7043;Ig kappa chain V-III region PC 7210;Ig kappa chain V-III region PC 7769;Ig kappa chain V-III region CBPC 101		Ig kappa chain V-III region PC 7183 OS=Mus musculus OX=10090 PE=1 SV=1;Ig kappa chain V-III region PC 7043 OS=Mus musculus OX=10090 PE=1 SV=1;Ig kappa chain V-III region PC 7210 OS=Mus musculus OX=10090 PE=1 SV=1;Ig kappa chain V-III region PC 7769 OS=Mus	5	3	53.2	11.952	111	0	75.803	1//0	1//0	1//0	1//0	1//0	1533100000	17	ASQSVDYDGDSYMNWYQQKPGQPPK;ASQSVDYDGDSYMNWYQQKPGQPPKLLIYAASNLESGIPAR;DIVLTQSPASLAVSLGQR;LLIYAASNLESGIPAR			-1;-1;-1;-1;-1	;;;;	291130000	1	1	1	1	1	3	33835000	26896000	109080000	53218000	68102000	0.0582262	0.0292754	64821000	155510000	226040000	122400000	86876000	1.22188e+08	3.33839e+08	3.18366e+08	3.13267e+08	3.05894e+08
P08226	Apoe	P08226	P08226	Apolipoprotein E	Apoe	Apolipoprotein E OS=Mus musculus OX=10090 GN=Apoe PE=1 SV=2	1	30	72.7	35.866	311	0	323.31	1//0	1//0	1//0	1//0	1//0	11817000000	203	ARLGKEVQAAQAR;AYKKELEEQLGPVAEETR;DRLEEVREHMEEVR;EGAERGVSAIRER;ELEEQLGPVAEETR;ELEEQLGPVAEETRAR;GRLEEVGNQAR;GWFEPIVEDMHR;IQASVATNPIITPVAQENQ;KELEEQLGPVAEETR;LEEVGNQAR;LGADMEDLR;LGADMEDLRNR;LGKEVQAAQAR;LGPLVEQGR;LGPLVEQGRQR;LGQYRNEVHTMLGQSTEEIR;LGQYRNEVHTMLGQSTEEIRAR;LKGWFEPIVEDMHR;LMRDAEDLQKR;LQAEIFQAR;MEEQTQQIR;NEVHTMLGQSTEEIR;NEVHTMLGQSTEEIRAR;QRTANLGAGAAQPLRDR;SKMEEQTQQIR;TANLGAGAAQPLR;TANLGAGAA…			-1		327930000	1	1	1	1	1	15	59016000	4928700	92100000	44318000	127570000	0.0655865	0.0417608	139110000	39328000	253030000	144800000	239350000	9.29115e+08	1.64824e+08	1.0059e+09	4.4153e+08	1.18408e+09
P40124	Cap1	P40124;Q9CYT6	P40124	Adenylyl cyclase-associated protein 1	Cap1	Adenylyl cyclase-associated protein 1 OS=Mus musculus OX=10090 GN=Cap1 PE=1 SV=4	2	58	89.9	51.564	474	0	323.31	1//0	1//0	1//0	1//0	1//0	34764000000	456	ADMQNLVER;ADMQNLVERLER;ALLATASQCQQPAGNK;ALLATASQCQQPAGNKLSDLLAPISEQIQEVITFR;ALLATASQCQQPAGNKLSDLLAPISEQIQEVITFREK;AVGRLEAVSHTSDMHCGYGDSPSK;AYLSIWTELQAYIK;AYLSIWTELQAYIKEFHTTGLAWSK;CVNTTLQIK;CVNTTLQIKGK;DVDKKHVDWVR;DVKVQVMGK;EFHTTGLAWSK;EIGGDVQKHAEMVHTGLKLER;EMNDAAMFYTNR;EPALLELEGK;EPALLELEGKK;EPALLELEGKKWR;FFNHLSAVSESIQALGWVALAAKPGPFVK;GAVPYVQAFDSLLANPVAEYLK;GKINSITVDNCK;GKINSITVDNCKK;GSKFFNHLSAV…			-1;-1	;	328020000	1	1	1	1	1	27	56186000	11423000	62211000	27602000	170600000	0.0656044	0.055685	424540000	129930000	496620000	341170000	1079400000	1.4449e+09	5.71908e+08	1.48e+09	9.47875e+08	5.08695e+09
P43274	H1-4	P43274	P43274	Histone H1.4	Hist1h1e	Histone H1.4 OS=Mus musculus OX=10090 GN=H1-4 PE=1 SV=2	1	7	40.6	21.977	219	0	81.372	1//0	0//1	1//0	1//0	1//0	5343500000	64	ALAAAGYDVEK;ALAAAGYDVEKNNSR;ALAAAGYDVEKNNSRIK;ERSGVSLAALK;ERSGVSLAALKK;GTGASGSFK;GTGASGSFKLNK;GTGASGSFKLNKK;KALAAAGYDVEK;KALAAAGYDVEKNNSR;KTSGPPVSELITK;RKTSGPPVSELITK;SETAPAAPAAPAPAEK;SETAPAAPAAPAPAEKTPVK;SETAPAAPAAPAPAEKTPVKK;SGVSLAALK;SGVSLAALKK;SLVSKGTLVQTK;TSGPPVSELITK			-1		344840000	1	0	1	1	1	10	41155000	0	44992000	58260000	200440000	0.0689694	0.0685632	101760000		117700000	275240000	470490000	6.08516e+08		4.3203e+08	7.54387e+08	1.69829e+09
P16110	Lgals3	P16110	P16110	Galectin-3	Lgals3	Galectin-3 OS=Mus musculus OX=10090 GN=Lgals3 PE=1 SV=3	1	13	41.7	27.515	264	0	323.31	1//0	1//0	1//0	1//0	1//0	14923000000	184	EISQLGISGDITLTSANHAMI;GNDVAFHFNPR;IQVLVEADHFK;IVLDFRR;MLITIMGTVKPNANR;QDNNWGKEER;QSAFPFESGKPFK;QSAFPFESGKPFKIQVLVEADHFK;RGNDVAFHFNPR;RVIVCNTKQDNNWGKEER;VAVNDAHLLQYNHR;VIVCNTKQDNNWGK;VIVCNTKQDNNWGKEER			-1		278630000	1	1	1	1	1	8	84391000	18305000	53890000	39774000	82266000	0.0557252	0.0252358	472230000	572830000	304850000	329470000	410220000	2.53492e+09	1.99619e+09	1.42141e+09	1.2573e+09	1.95658e+09
P01843		P01843	P01843	Ig lambda-1 chain C region		Ig lambda-1 chain C region OS=Mus musculus OX=10090 PE=1 SV=1	1	7	85.7	11.575	105	0	162.93	1//0	1//0	1//0	1//0	1//0	3982800000	71	ATLVCTITDFYPGVVTVDWK;ATLVCTITDFYPGVVTVDWKVDGTPVTQGMETTQPSK;HSSYSCQVTHEGHTVEK;QSNNKYMASSYLTLTAR;SSPSVTLFPPSSEELETNK;VDGTPVTQGMETTQPSK;YMASSYLTLTAR			-1		253150000	1	1	1	1	1	5	73238000	32515000	66882000	31953000	48563000	0.0506302	0.0170675	248640000	433460000	284590000	299620000	191930000	5.12507e+08	9.64148e+08	6.95897e+08	5.77862e+08	6.7749e+08
Q8K0E8	Fgb	Q8K0E8	Q8K0E8	Fibrinogen beta chain;Fibrinopeptide B;Fibrinogen beta chain	Fgb	Fibrinogen beta chain OS=Mus musculus OX=10090 GN=Fgb PE=1 SV=1	1	52	79	54.752	481	0	323.31	1//0	1//0	1//0	1//0	1//0	27414000000	398	AHYGGFTVQNEASK;AHYGGFTVQNEASKYQVSVNK;ECEEIIR;EDGGGWWYNR;EEPPSLRPAPPPISGGGYR;ENENVINEYSSILEDQR;ENENVINEYSSILEDQRLYIDETVNDNIPLNLR;GGETSEMYLIQPDTSIKPYR;GSWYSMR;HGTDDGVVWMNWK;IQKLESDISAQMEYCR;IRPFFPQQ;KEEPPSLRPAPPPISGGGYR;KGGETSEMYLIQPDTSIKPYR;KKQAQVKENENVINEYSSILEDQR;KQAQVKENENVINEYSSILEDQR;KQCSKEDGGGWWYNR;KQCSKEDGGGWWYNRCHAANPNGR;KYCGLPGEYWLGNDK;KYCGLPGEYWLGNDKISQLTR;LESDISAQMEYCR;LYIDETVNDNIPLNLR;…			-1		266660000	1	1	1	1	1	26	28248000	30940000	71674000	31373000	104430000	0.053333	0.0302001	232130000	277430000	465280000	186110000	328460000	7.71597e+08	1.54664e+09	1.20202e+09	9.72021e+08	2.32051e+09
Q9WVA4	Tagln2	Q9WVA4;Q9R1Q8	Q9WVA4	Transgelin-2	Tagln2	Transgelin-2 OS=Mus musculus OX=10090 GN=Tagln2 PE=1 SV=4	2	25	89.4	22.395	199	0	323.31	1//0	1//0	1//0	1//0	1//0	7511000000	165	DDGLFSGDPNWFPK;DDGLFSGDPNWFPKK;EDVGQPQPGR;EDVGQPQPGRENFQK;GASQAGMTGYGMPR;GPSYGLSR;IQASSMAFK;IQASSMAFKQMEQISQFLQAAER;KIQASSMAFK;KIQASSMAFKQMEQISQFLQAAER;LINSLYPEGQAPVK;LINSLYPEGQAPVKK;NFSDNQLQEGK;NFSDNQLQEGKNVIGLQMGTNR;NMACVQR;NVIGLQMGTNR;QMEQISQFLQAAER;QYDADLEQILIQWITTQCR;QYDADLEQILIQWITTQCREDVGQPQPGR;QYDADLEQILIQWITTQCREDVGQPQPGRENFQK;TLMNLGGLAVAR;TLMNLGGLAVARDDGLFSGDPNWFPKK;WLKDGTVLCK;YGINTTDIF…			-1;-1	;	269130000	1	1	1	1	1	14	93898000	5966400	91345000	26833000	51090000	0.0538265	0.0347566	195770000	87552000	139430000	181650000	130190000	1.08311e+09	1.90319e+08	6.68959e+08	5.11457e+08	5.0092e+08
P99024	Tubb5	P99024;Q9ERD7	P99024	Tubulin beta-5 chain	Tubb5	Tubulin beta-5 chain OS=Mus musculus OX=10090 GN=Tubb5 PE=1 SV=1	2	35	67.3	49.67	444	0	323.31	1//0	1//0	1//0	1//0	1//0	9561900000	218	AILVDLEPGTMDSVR;ALTVPELTQQVFDAK;EAESCDCLQGFQLTHSLGGGTGSGMGTLLISK;EVDEQMLNVQNK;EVDEQMLNVQNKNSSYFVEWIPNNVK;FPGQLNADLR;FPGQLNADLRK;FWEVISDEHGIDPTGTYHGDSDLQLDR;GHYTEGAELVDSVLDVVR;GHYTEGAELVDSVLDVVRK;HGRYLTVAAVFR;IMNTFSVVPSPK;IREEYPDR;IREEYPDRIMNTFSVVPSPK;ISEQFTAMFR;ISEQFTAMFRR;ISVYYNEATGGK;ISVYYNEATGGKYVPR;KEAESCDCLQGFQLTHSLGGGTGSGMGTLLISK;KLAVNMVPFPR;LAVNMVPFPR;LAVNMVPFPRLHFFMPGFAPLTSR;LHFFMPGFAPLTS…			-1;-1	;	256970000	1	1	1	1	1	19	55996000	14964000	83825000	50487000	51699000	0.0513942	0.0219135	337110000	145940000	364660000	337140000	136120000	1.10303e+09	5.77551e+08	1.07033e+09	6.98012e+08	5.52214e+08
P01801		P01801;P01799;P01797;P01796;P01800;P01802;P01804;P01803;P01798	P01801;P01799;P01797;P01796;P01800;P01802	Ig heavy chain V-III region J606;Ig heavy chain V-III region ABE-47N;Ig heavy chain V-III region U61;Ig heavy chain V-III region A4;Ig heavy chain V-III region T957;Ig heavy chain V-III region W3082		Ig heavy chain V-III region J606 OS=Mus musculus OX=10090 PE=1 SV=1;Ig heavy chain V-III region ABE-47N OS=Mus musculus OX=10090 PE=1 SV=1;Ig heavy chain V-III region U61 OS=Mus musculus OX=10090 PE=1 SV=1;Ig heavy chain V-III region A4 OS=Mus musculus OX=	9	10	60.9	12.81	115	0	135.28	1//0	1//0	1//0	1//0	1//0	2974000000	58	EVKLEESGGGLVQPGGSMK;GLEWVAEIR;GRFTISRDDSK;LEESGGGLVQPGGSMK;LKSNNYATHYAESVK;LKSNNYATHYAESVKGR;QSPEKGLEWVAEIR;SNNYATHYAESVK;SNNYATHYAESVKGR;SSVYLQMNNLR			-1;-1;-1;-1;-1;-1;-1;-1;-1	;;;;;;;;	218320000	1	1	1	1	1	6	20275000	46613000	79518000	38869000	33048000	0.0436646	0.0198844	72530000	287700000	215850000	156010000	103740000	1.93656e+08	1.05068e+09	5.54189e+08	4.40387e+08	3.07089e+08
P11672	Lcn2	P11672	P11672	Neutrophil gelatinase-associated lipocalin	Lcn2	Neutrophil gelatinase-associated lipocalin OS=Mus musculus OX=10090 GN=Lcn2 PE=1 SV=1	1	15	52.5	22.875	200	0	323.31	1//0	1//0	1//0	1//0	1//0	4278000000	85	AGQFTLGNMHR;AGQFTLGNMHRYPQVQSYNVQVATTDYNQFAMVFFR;AGQFTLGNMHRYPQVQSYNVQVATTDYNQFAMVFFRK;DQDQGCRYWIR;GRWYVVGLAGNAVQK;GRWYVVGLAGNAVQKK;KTSENKQYFK;SLGLKDDNIIFSVPTDQCIDN;TKELSPELK;TKELSPELKER;TSENKQYFK;WYVVGLAGNAVQK;WYVVGLAGNAVQKK;YPQVQSYNVQVATTDYNQFAMVFFR;YPQVQSYNVQVATTDYNQFAMVFFRK			-1		228000000	1	1	1	1	1	8	12839000	42164000	17255000	62063000	93681000	0.0456004	0.0299043	98202000	418290000	128140000	244310000	280910000	2.79966e+08	1.1341e+09	3.6176e+08	4.43095e+08	7.60326e+08
P06797	Ctsl	P06797	P06797	Cathepsin L1;Cathepsin L1 heavy chain;Cathepsin L1 light chain	Ctsl	Procathepsin L OS=Mus musculus OX=10090 GN=Ctsl PE=1 SV=2	1	22	69.5	37.547	334	0	323.31	1//0	1//0	1//0	1//0	1//0	10368000000	152	AVATVGPISVAMDASHPSLQFYSSGIYYEPNCSSK;DNHCGLATAASYPVVN;DRDNHCGLATAASYPVVN;ENGGLDSEESYPYEAK;FDQTFSAEWHQWK;GRLFQEPLMLK;GRLFQEPLMLKIPK;IAKDRDNHCGLATAASYPVVN;LFQEPLMLK;LFQEPLMLKIPK;LISLSEQNLVDCSHAQGNQGCNGGLMDFAFQYIK;LYGTNEEEWR;LYGTNEEEWRR;MIQLHNGEYSNGQHGFSMEMNAFGDMTNEEFR;MIQLHNGEYSNGQHGFSMEMNAFGDMTNEEFRQVVNGYR;NLDHGVLLVGYGYEGTDSNK;NLDHGVLLVGYGYEGTDSNKNK;NLDHGVLLVGYGYEGTDSNKNKYWLVK;NSWGSEWGMEGYIK;QVVNGY…			-1		237250000	1	1	1	1	1	12	100260000	16764000	34693000	29927000	55603000	0.0474494	0.0292123	325040000	234350000	121630000	187620000	166380000	1.76351e+09	6.8753e+08	4.50022e+08	5.90555e+08	8.64694e+08
P18525		P18525;P18530	P18525	Ig heavy chain V region 5-84		Ig heavy chain V region 5-84 OS=Mus musculus OX=10090 PE=1 SV=1	2	6	60.7	12.872	117	0	151.75	1//0	1//0	1//0	1//0	1//0	1535400000	36	FTISRDNAK;GRFTISRDNAK;LVESGGGLVQPGGSLK;NNLYLQMSSLK;RLEWVAYISNGGGSTYYPDTVK;SEDTAMYYCAR			-1;-1	;	213370000	1	1	1	1	1	7	28007000	38960000	67283000	51541000	27583000	0.0426748	0.0151055	100720000	176650000	234040000	74268000	40207000	2.35994e+08	5.19389e+08	4.24281e+08	2.33009e+08	1.42263e+08
O89053	Coro1a	O89053	O89053	Coronin-1A	Coro1a	Coronin-1A OS=Mus musculus OX=10090 GN=Coro1a PE=1 SV=5	1	37	64.6	50.989	461	0	323.31	1//0	1//0	1//0	1//0	1//0	16339000000	219	ADQCYEDVR;ADQCYEDVRVSQTTWDSGFCAVNPK;ATPEPSGTPSSDTVSR;ATPEPSGTPSSDTVSRLEEDVRNLNAIVQK;DAGPLLISLK;DGALICTSCR;DGALICTSCRDK;DRPHEGTRPVHAVFVSEGK;EPVITLEGHTK;FMALICEASGGGAFLVLPLGK;FRHVFGQPAK;FRHVFGQPAKADQCYEDVR;GLEVNKCEIAR;GMGYMPK;HLEEPLSLQELDTSSGVLLPFFDPDTNIVYLCGK;HLEEPLSLQELDTSSGVLLPFFDPDTNIVYLCGKGDSSIR;HVFGQPAK;HVFGQPAKADQCYEDVR;HVFGQPAKADQCYEDVRVSQTTWDSGFCAVNPK;ILTTGFSR;KCEPIAMTVPR;KGTVVAEKDRPHEGTRP…			-1		257140000	1	1	1	1	1	19	81506000	1551600	47169000	60977000	65938000	0.0514283	0.0272478	555820000	23114000	309880000	336350000	310330000	1.51467e+09	1.55421e+08	9.29945e+08	1.32313e+09	1.33503e+09
P14069	S100a6	P14069	P14069	Protein S100-A6	S100a6	Protein S100-A6 OS=Mus musculus OX=10090 GN=S100a6 PE=1 SV=3	1	6	79.8	10.051	89	0	67.966	1//0	1//0	1//0	1//0	1//0	1886200000	22	ACPLDQAIGLLVAIFHK;ELIQKELTIGSK;ELTIGSKLQDAEIAR;LMDDLDRNKDQEVNFQEYVAFLGALALIYNEALK;LQDAEIAR;NKDQEVNFQEYVAFLGALALIYNEALK			-1		241080000	1	1	1	1	1	5	48508000	11826000	36852000	82993000	60900000	0.0482158	0.0237646	162160000	78969000	62129000	377700000	293910000	4.00779e+08	1.1809e+08	2.10661e+08	3.05409e+08	5.74856e+08
P68373	Tuba1c	P68373	P68373	Tubulin alpha-1C chain	Tuba1c	Tubulin alpha-1C chain OS=Mus musculus OX=10090 GN=Tuba1c PE=1 SV=1	1	31	70.2	49.909	449	0	323.31	1//0	1//0	1//0	1//0	1//0	9349500000	233	AFVHWYVGEGMEEGEFSEAR;AVCMLSNTTAIAEAWAR;AVFVDLEPTVIDEVR;AYHEQLTVAEITNACFEPANQMVK;DVNAAIATIK;EDAANNYAR;EIIDLVLDR;FDGALNVDLTEFQTNLVPYPR;GHYTIGKEIIDLVLDR;GHYTIGKEIIDLVLDRIR;HGKYMACCLLYR;IHFPLATYAPVISAEK;KLADQCTGLQGFLVFHSFGGGTGSGFTSLLMER;LADQCTGLQGFLVFHSFGGGTGSGFTSLLMER;LDHKFDLMYAK;LDHKFDLMYAKR;LISQIVSSITASLR;NLDIERPTYTNLNR;NLDIERPTYTNLNRLISQIVSSITASLR;QLFHPEQLITGK;QLFHPEQLITGKEDAANNYAR;RNLDIERPTYTNLN…			-1		222850000	1	1	1	1	1	21	68630000	16328000	70223000	39337000	28330000	0.0445696	0.0215671	365460000	147920000	293000000	131490000	89077000	1.95176e+09	7.05722e+08	9.82984e+08	3.81653e+08	5.11572e+08
P15532	Nme1	P15532	P15532	Nucleoside diphosphate kinase A	Nme1	Nucleoside diphosphate kinase A OS=Mus musculus OX=10090 GN=Nme1 PE=1 SV=1	1	13	86.2	17.208	152	0	186.6	1//0	1//0	1//0	1//0	1//0	6986400000	78	DRPFFTGLVK;EHYTDLKDRPFFTGLVK;EISLWFQPEELVEYK;FLQASEDLLK;GDFCIQVGR;GLVGEIIK;GLVGEIIKR;NIIHGSDSVK;SAEKEISLWFQPEELVEYK;SCAQNWIYE;TFIAIKPDGVQR;VMLGETNPADSKPGTIR;YMHSGPVVAMVWEGLNVVK			-1		230240000	1	1	1	1	1	11	45807000	20981000	93231000	15387000	54832000	0.0460476	0.0278277	319800000	487680000	394590000	112220000	231650000	1.65027e+09	1.39879e+09	1.61627e+09	2.98738e+08	9.69032e+08
Q64726	Azgp1	Q64726	Q64726	Zinc-alpha-2-glycoprotein	Azgp1	Zinc-alpha-2-glycoprotein OS=Mus musculus OX=10090 GN=Azgp1 PE=1 SV=2	1	26	62.2	35.332	307	0	323.31	1//0	1//0	1//0	1//0	1//0	13315000000	144	AEPVGPWSQVEGMEDWEK;AEPVGPWSQVEGMEDWEKESQLQR;AKAYLEEECPEMLK;AKAYLEEECPEMLKR;AREEIFLVTLK;AREEIFLVTLKDIMDYYK;AYLEEECPEMLKR;CLAYGFYPQR;EIPAWIPLDPAAANTK;FQATAFLNDQAFFHYNSNSGK;GFSQSLSVQWDR;IDPPTVTITSR;IFKCLAYGFYPQR;ISLHWNK;ISLHWNKANK;ISLHWNKANKK;KLAFEPER;KVKDENNVVAQPQ;LAFEPER;LKWEAEK;LKWEAEKVYVQR;SHLDRIDPPTVTITSR;VKDENNVVAQPQ;WEAEKVYVQR;YAYDGEDFIEFNK;YAYDGEDFIEFNKEIPAWIPLDPAAANTK			-1		248080000	1	1	1	1	1	16	35798000	12735000	45382000	40613000	113550000	0.0496156	0.0338753	275090000	197560000	365110000	371070000	366540000	7.74302e+08	8.7752e+08	9.21866e+08	1.35422e+09	1.35643e+09
P63017	Hspa8	P63017	P63017	Heat shock cognate 71 kDa protein	Hspa8	Heat shock cognate 71 kDa protein OS=Mus musculus OX=10090 GN=Hspa8 PE=1 SV=1	1	49	62.8	70.87	646	0	323.31	1//0	1//0	1//0	1//0	1//0	18564000000	302	AMTKDNNLLGK;ARFEELNADLFR;ARFEELNADLFRGTLDPVEK;CNEIISWLDKNQTAEKEEFEHQQK;CNEIISWLDKNQTAEKEEFEHQQKELEK;DAGTIAGLNVLR;DAKLDKSQIHDIVLVGGSTR;DNNLLGKFELTGIPPAPR;EIAEAYLGK;FEELNADLFR;GTLDPVEK;HWPFMVVNDAGRPK;IINEPTAAAIAYGLDK;IINEPTAAAIAYGLDKK;ILDKCNEIISWLDK;ILDKCNEIISWLDKNQTAEKEEFEHQQK;ITITNDK;ITITNDKGR;ITITNDKGRLSKEDIER;LDKSQIHDIVLVGGSTR;LLQDFFNGK;LLQDFFNGKELNK;LSKEDIER;MKEIAEAYLGK;MVNHFIAEFK;MVNHFIAEFKR;…			-1		231020000	1	1	1	1	1	33	37362000	8697500	56814000	68308000	59839000	0.0462041	0.0213166	502950000	175940000	543220000	447580000	439280000	1.43039e+09	6.04089e+08	1.54029e+09	1.22562e+09	1.2003e+09
P97290	Serping1	P97290	P97290	Plasma protease C1 inhibitor	Serping1	Plasma protease C1 inhibitor OS=Mus musculus OX=10090 GN=Serping1 PE=1 SV=3	1	32	47	55.584	504	0	323.31	1//0	1//0	1//0	1//0	1//0	18129000000	233	ALNPTVFK;DFACVHQALK;FLPTYLTMPHIK;FLPTYLTMPHIKVK;FPVFMGR;GVTSVSQIFHSPDLAIR;HETVLELTESGVEAAAASAISFGR;KMMAPFFYK;LSEALTDFSVK;LSEALTDFSVKLYHAFSATK;LYHAFSATK;MMAPFFYK;NSMIKVPMMSSVK;NSMIKVPMMSSVKYPVAQFDDHTLK;NSMIKVPMMSSVKYPVAQFDDHTLKAK;SLPIFEVQRPFLFLLWDQQHR;SLPIFEVQRPFLFLLWDQQHRFPVFMGR;SNLESILSYPK;SNLESILSYPKDFACVHQALK;SNLESILSYPKDFACVHQALKGFSSK;SSQDMLSVMEK;TNMAFSPFSIASLLTQVLLGAGDSTK;TNMAFSPFSIASLLTQVLL…			-1		214100000	1	1	1	1	1	22	15127000	15824000	23705000	115270000	44181000	0.0428214	0.0377145	224590000	223600000	294290000	377960000	208050000	6.09017e+08	1.08151e+09	1.08432e+09	2.38261e+09	1.10419e+09
Q60963	Pla2g7	Q60963	Q60963	Platelet-activating factor acetylhydrolase	Pla2g7	Platelet-activating factor acetylhydrolase OS=Mus musculus OX=10090 GN=Pla2g7 PE=1 SV=2	1	29	60.5	49.258	440	0	323.31	1//0	1//0	1//0	1//0	1//0	9567800000	151	ALSAILDIEHGDPK;ALSAILDIEHGDPKENVLGSAFDMK;ASMAFLQK;CGVALDPWMYPVNEELYSR;DAIDETKIALMGHSFGGATVLQALSEDQRFR;ENVLGSAFDMK;FQTPKDIAK;FYQPDKERK;GSVHQNFDDFTFVTGK;IALMGHSFGGATVLQALSEDQR;IALMGHSFGGATVLQALSEDQRFR;LDTVWIPNK;LQSVMSAAGSGHSK;LQSVMSAAGSGHSKIPK;LTLKGEIDSR;LYYPAQDQGR;QEESESVRKEQVQQR;QLKDAIDETK;QLKDAIDETKIALMGHSFGGATVLQALSEDQR;QLKDAIDETKIALMGHSFGGATVLQALSEDQRFR;SASATYFFEDQVAAK;SWLYLRK;TGEKYPLIVFSHGLGA…			-1		198600000	1	1	1	1	1	17	35914000	26599000	25153000	73540000	37393000	0.0397198	0.0175957	255330000	258760000	173990000	178680000	182740000	9.31122e+08	8.74301e+08	4.16474e+08	9.24602e+08	9.3497e+08
P30681	Hmgb2	P30681	P30681	High mobility group protein B2	Hmgb2	High mobility group protein B2 OS=Mus musculus OX=10090 GN=Hmgb2 PE=1 SV=3	1	28	72.4	24.162	210	0	323.31	1//0	1//0	1//0	1//0	1//0	18980000000	189	CSERWKTMSAKEK;EKSKFEDLAK;EKYEKDIAAYR;GKMSSYAFFVQTCR;HPDSSVNFAEFSKK;IEHPGLSIGDTAK;IEHPGLSIGDTAKK;IKIEHPGLSIGDTAK;IKIEHPGLSIGDTAKK;KHPDSSVNFAEFSK;KHPDSSVNFAEFSKK;KKHPDSSVNFAEFSKK;KKNEPEDEEEEEEEEEEEDDEEEEEDEE;KLGEMWSEQSAK;KLGEMWSEQSAKDK;KLGEMWSEQSAKDKQPYEQK;LGEMWSEQSAK;LGEMWSEQSAKDK;LGEMWSEQSAKDKQPYEQK;LKEKYEKDIAAYR;MSSYAFFVQTCR;MSSYAFFVQTCREEHK;MSSYAFFVQTCREEHKK;RPPSAFFLFCSENRPK;SKFEDLAK;SKFEDLAKSD…			-1		248690000	1	1	1	1	1	8	55427000	891970	22288000	23078000	147000000	0.049737	0.0516574	453100000	27332000	182270000	457940000	661870000	2.45012e+09	1.41204e+08	6.37463e+08	1.71721e+09	3.29103e+09
Q99JY9	Actr3	Q99JY9;Q641P0;Q641P0-2	Q99JY9	Actin-related protein 3	Actr3	Actin-related protein 3 OS=Mus musculus OX=10090 GN=Actr3 PE=1 SV=3	3	39	84	47.357	418	0	323.31	1//0	1//0	1//0	1//0	1//0	14070000000	207	AEPEDHYFLLTEPPLNTPENR;AGRLPACVVDCGTGYTK;DITYFIQQLLR;DREVGIPPEQSLETAK;DYEEIGPSICR;EFNKYDTDGSK;EFNKYDTDGSKWIK;EFSIDVGYER;ERYSYVCPDLVK;EVGIPPEQSLETAK;FLGPEIFFHPEFANPDFTQPISEVVDEVIQNCPIDVR;FMEQVIFK;GVDDLDFFIGDEAIEKPTYATK;GVDDLDFFIGDEAIEKPTYATKWPIR;HGIVEDWDLMER;HGIVEDWDLMERFMEQVIFK;HIPIAGRDITYFIQQLLR;HNPVFGVMS;KDYEEIGPSICR;KEFSIDVGYER;LGYAGNTEPQFIIPSCIAIK;LGYAGNTEPQFIIPSCIAIKESAK;LKLSEELSGGR;LKPKPIDVQ…			-1;-1;-1	;;	247210000	1	1	1	1	1	21	22869000	5202300	50140000	27061000	141940000	0.0494425	0.048416	130490000	41218000	241890000	216440000	416390000	4.37623e+08	2.92751e+08	7.18937e+08	5.26104e+08	1.98425e+09
P06745	Gpi	P06745	P06745	Glucose-6-phosphate isomerase	Gpi	Glucose-6-phosphate isomerase OS=Mus musculus OX=10090 GN=Gpi PE=1 SV=4	1	36	67.9	62.766	558	0	323.31	1//0	1//0	1//0	1//0	1//0	13792000000	209	AALTRNPQFQK;AVLHVALR;DNMFSGSK;DVMPEVNR;EFGIDPQNMFEFWDWVGGR;ELFEADPER;ELFEADPERFNNFSLNLNTNHGHILVDYSK;ELQAAGKSPEDLEK;EVMQMLVELAK;EWFLEAAKDPSAVAK;FAAYFQQGDMESNGK;FAAYFQQGDMESNGKYITK;FNNFSLNLNTNHGHILVDYSK;GVEAARDNMFSGSK;HFVALSTNTAK;IEPELEGSSAVTSHDSSTNGLISFIK;ILLANFLAQTEALMK;KIEPELEGSSAVTSHDSSTNGLISFIK;KIEPELEGSSAVTSHDSSTNGLISFIKQQR;LRELFEADPER;LRELFEADPERFNNFSLNLNTNHGHILVDYSK;LTPFILGALIAMYEHK;MIPCDFL…			-1		185670000	1	1	1	1	1	26	29029000	41127000	22225000	12136000	81152000	0.0371338	0.0239433	231700000	503040000	167240000	79239000	211950000	8.02274e+08	3.3753e+09	5.27505e+08	3.09273e+08	1.93716e+09
P24369	Ppib	P24369	P24369	Peptidyl-prolyl cis-trans isomerase B	Ppib	Peptidyl-prolyl cis-trans isomerase B OS=Mus musculus OX=10090 GN=Ppib PE=1 SV=2	1	21	72.7	23.713	216	0	293.95	1//0	1//0	1//0	1//0	1//0	4699800000	76	DKPLKDVIIVDSGK;DKPLKDVIIVDSGKIEVEKPFAIAK;DKPLKDVIIVDSGKIEVEKPFAIAKE;DTNGSQFFITTVK;HYGPGWVSMANAGK;HYGPGWVSMANAGKDTNGSQFFITTVK;IEVEKPFAIAKE;LKHYGPGWVSMANAGK;LKHYGPGWVSMANAGKDTNGSQFFITTVK;SIYGERFPDENFK;TSWLDGK;TSWLDGKHVVFGK;TVDNFVALATGEK;TVDNFVALATGEKGFGYK;TVDNFVALATGEKGFGYKNSK;TVDNFVALATGEKGFGYKNSKFHR;VIKDFMIQGGDFTR;VIKDFMIQGGDFTRGDGTGGK;VLEGMDVVR;VVFGLFGK;VYFDLQIGDESVGR			-1		199480000	1	1	1	1	1	13	62745000	14590000	38585000	52842000	30722000	0.0398968	0.0168283	202150000	175210000	168930000	151790000	143280000	7.97652e+08	2.82904e+08	3.81796e+08	4.86484e+08	4.96666e+08
Q61703	Itih2	Q61703	Q61703	Inter-alpha-trypsin inhibitor heavy chain H2	Itih2	Inter-alpha-trypsin inhibitor heavy chain H2 OS=Mus musculus OX=10090 GN=Itih2 PE=1 SV=1	1	55	50.7	105.93	946	0	323.31	1//0	1//0	1//0	1//0	1//0	36439000000	311	AGELEVFNGYFVHFFAPENLDPIPK;AHVSFKPTVAQQR;AHVSFKPTVAQQRK;ALYSQAR;DKHADPDFTKKLWAYLTINQLLAER;FDPSKLTEVQSIITATSANTELVLETLSQMDDLEEFLSK;FDPSKLTEVQSIITATSANTELVLETLSQMDDLEEFLSKDK;FLHVPDTFEGHFQGVPVISK;FLHVPDTFEGHFQGVPVISKGQQK;FYNQVSTPLLR;GIAQRIYGNQDTSSQLKK;GQQKAHVSFKPTVAQQR;HADPDFTK;HADPDFTKKLWAYLTINQLLAER;HLEVNVWIIEPQGMR;IHLQPGKLAK;IQPSGGTNINEALLR;IYGNQDTSSQLK;IYGNQDTSSQLKK;IYGNQDTSSQLKKFYNQVSTPLLR;KFYNQ…			-1		203800000	1	1	1	1	1	45	11131000	8361600	29418000	112270000	42626000	0.0407613	0.037877	233100000	279130000	493490000	720440000	516670000	7.83369e+08	1.1961e+09	2.12227e+09	4.32336e+09	1.81811e+09
P01639	Igkv9-120	P01639	P01639	Ig kappa chain V-V region MOPC 41	Gm5571	Immunoglobulin kappa chain variable 9-120 OS=Mus musculus OX=10090 GN=Igkv9-120 PE=1 SV=1	1	6	28.5	14.311	130	0	139.57	1//0	1//0	1//0	1//0	1//0	2130700000	22	ASQDIGSSLNWLQQEPDGTIK;ASQDIGSSLNWLQQEPDGTIKR;LIYATSSLDSGVPK;LIYATSSLDSGVPKR;RLIYATSSLDSGVPK;RLIYATSSLDSGVPKR			-1		152960000	1	1	1	1	1	4	8055200	8076800	117440000	27470000	46523000	0.041513	0.0405577	21005000	45916000	537970000	68535000	49575000	7.55018e+07	6.45201e+07	1.23756e+09	2.24755e+08	1.37116e+08
P68433	H3c1	P68433	P68433	Histone H3.1	Hist1h3a	Histone H3.1 OS=Mus musculus OX=10090 GN=H3c1 PE=1 SV=2	1	2	61	15.404	136	0	76.13	1//0	0//1	1//0	0//1	1//0	1361500000	8	DIQLARR;EIAQDFK;EIAQDFKTDLR;FQSSAVMALQEACEAYLVGLFEDTNLCAIHAK;FQSSAVMALQEACEAYLVGLFEDTNLCAIHAKR;LVREIAQDFKTDLR;RVTIMPK;RVTIMPKDIQLAR;RVTIMPKDIQLARR;STELLIR;STELLIRK;VTIMPKDIQLAR;YQKSTELLIR;YRPGTVALR;YRPGTVALREIR			-1		91242000	1	0	1	0	1	4	96959000	0	91242000	0	7675700	0.0391753	0.0449701	210780000		238590000		19805000	4.6686e+08		7.54204e+08		8.17044e+07
P32261	Serpinc1	P32261	P32261	Antithrombin-III	Serpinc1	Antithrombin-III OS=Mus musculus OX=10090 GN=Serpinc1 PE=1 SV=1	1	39	69.5	52.003	465	0	323.31	1//0	1//0	1//0	1//0	1//0	23501000000	315	ANRPFLVLIR;ANRPFLVLIREVALNTIIFMGR;ATEEDGSEQKVPEATNR;ATEEDGSEQKVPEATNRR;DIPVNPLCIYR;DVIPQGAINELTALVLVNTIYFK;EPFYKVDGQSCPVPMMYQEGK;EQLQDMGLIDLFSPEK;EVALNTIIFMGR;FATNFYQHLADSK;FATNFYQHLADSKNDNDNIFLSPLSISTAFAMTK;FDTISEK;FRTEDGFSLK;FRTEDGFSLKEQLQDMGLIDLFSPEK;FSPENTR;FSPENTRKEPFYK;GDDITMVLILPKPEK;IKDVIPQGAINELTALVLVNTIYFK;IKDVIPQGAINELTALVLVNTIYFKGLWK;KATEEDGSEQKVPEATNR;KATEEDGSEQKVPEATNRR;KEPFYKVDGQSC…			-1		161170000	1	1	1	1	1	29	24649000	31462000	24151000	47385000	33525000	0.0322344	0.00842238	338090000	537100000	290480000	270300000	256320000	1.24118e+09	2.40198e+09	1.07079e+09	1.62502e+09	1.26069e+09
Q61646	Hp	Q61646	Q61646	Haptoglobin;Haptoglobin alpha chain;Haptoglobin beta chain	Hp	Haptoglobin OS=Mus musculus OX=10090 GN=Hp PE=1 SV=1	1	20	58.2	38.752	347	0	323.31	1//0	1//0	1//0	1//0	1//0	5840600000	107	AEGDGVYTLNDEK;ATDLKDWVQETMAK;ATDLKDWVQETMAKN;DITPTLTLYVGK;DITPTLTLYVGKNQLVEIEK;GSFPWQAK;HGLTTGATLISDQWLLTTAK;IIGGSMDAK;IIGGSMDAKGSFPWQAK;LPECEAVCGKPK;LRAEGDGVYTLNDEK;NANFRFTDRLK;NQLVEIEK;QWVNTVAGEKLPECEAVCGKPK;SCAVAEYGVYVR;VGYVSGWGR;VMPICLPSK;VMPICLPSKDYIAPGR;YQEDTCYGDAGSAFAIHDMEEDTWYAAGILSFDK;YVMLPVADQDK			-1		176080000	1	1	1	1	1	19	10733000	20273000	51580000	54871000	38623000	0.035216	0.0172535	103180000	161000000	275690000	240570000	147670000	3.45097e+08	8.5185e+08	7.3861e+08	7.03998e+08	6.45873e+08
P50543	S100a11	P50543	P50543	Protein S100-A11	S100a11	Protein S100-A11 OS=Mus musculus OX=10090 GN=S100a11 PE=1 SV=1	1	6	87.8	11.083	98	0	113.1	1//0	1//0	1//0	1//0	1//0	1657500000	50	CIESLIAVFQK;KLDLNCDGQLDFQEFLNLIGGLAIACHDSFIQTSQK;NQKDPGVLDR;TEFLSFMNTELAAFTK;YSGKDGNNTQLSK;YSGKDGNNTQLSKTEFLSFMNTELAAFTK			-1		192070000	1	1	1	1	1	5	47416000	10197000	27869000	23143000	83442000	0.0384134	0.0254918	58053000	22131000	32475000	58609000	85117000	4.84869e+08	1.0182e+08	1.89377e+08	1.31923e+08	3.89785e+08
P06151	Ldha	P06151;P00342	P06151	L-lactate dehydrogenase A chain	Ldha	L-lactate dehydrogenase A chain OS=Mus musculus OX=10090 GN=Ldha PE=1 SV=3	2	30	79.5	36.498	332	0	323.31	1//0	1//0	1//0	1//0	1//0	4411800000	107	ATLKDQLIVNLLK;ATLKDQLIVNLLKEEQAPQNK;DLADELALVDVMEDK;DLADELALVDVMEDKLK;DLADELALVDVMEDKLKGEMMDLQHGSLFLK;DQLIVNLLK;DQLIVNLLKEEQAPQNK;DYCVTANSK;EVHKQVVDSAYEVIK;FIIPNIVK;GEMMDLQHGSLFLK;GLYGINEDVFLSVPCILGQNGISDVVK;GYTSWAIGLSVADLAESIMK;ITVVGVGAVGMACAISILMK;IVSSKDYCVTANSK;KSADTLWGIQK;LKGYTSWAIGLSVADLAESIMK;LLIVSNPVDILTYVAWK;LVIITAGAR;NRVIGSGCNLDSAR;NVNIFKFIIPNIVK;QQEGESRLNLVQR;QVVDSAYEVIK;RVHPISTMIK;SADT…			-1;-1	;	159530000	1	1	1	1	1	18	25083000	29411000	23911000	19084000	62038000	0.0319054	0.015421	64834000	189970000	66385000	64351000	101350000	3.47128e+08	5.36945e+08	2.06311e+08	1.74312e+08	4.57299e+08
P58252	Eef2	P58252;O08810	P58252	Elongation factor 2	Eef2	Elongation factor 2 OS=Mus musculus OX=10090 GN=Eef2 PE=1 SV=2	2	80	75.9	95.313	858	0	323.31	1//0	1//0	1//0	1//0	1//0	20090000000	459	AGIIASAR;ALLELQLEPEELYQTFQR;ARPFPDGLAEDIDKGEVSAR;ARPFPDGLAEDIDKGEVSARQELKAR;ARYLAEKYEWDVAEAR;AYLPVNESFGFTADLR;CELLYEGPPDDEAAMGIK;CLYASVLTAQPR;DGSGFLINLIDSPGHVDFSSEVTAALR;DLEEDHACIPIKK;EDLYLKPIQR;EGALCEENMR;EGIPALDNFLDKL;ETVSEESNVLCLSK;FAAKGEGQLSAAER;FSVSPVVR;FTDTRKDEQERCITIK;GEGQLSAAER;GGGQIIPTAR;GGGQIIPTARR;GHVFEESQVAGTPMFVVK;GLKEGIPALDNFLDKL;GPLMMYISK;GVQYLNEIK;GVQYLNEIKDSVVAGFQWATK;GVQYLNEIKDS…			-1;-1	;	179130000	1	1	1	1	1	45	44169000	4596000	40718000	55222000	34423000	0.0358256	0.0170119	243480000	32297000	135950000	115230000	174670000	9.29438e+08	2.04555e+08	5.76289e+08	8.11616e+08	8.04281e+08
P51437	Camp	P51437	P51437	Cathelin-related antimicrobial peptide	Camp	Cathelicidin antimicrobial peptide OS=Mus musculus OX=10090 GN=Camp PE=1 SV=2	1	8	52.9	19.453	172	0	323.31	1//0	1//0	1//0	1//0	1//0	2599600000	35	AVDDFNQQSLDTNLYR;IGQKIKNFFQK;IKNFFQK;LLDLDPEPQGDEDPDTPK;LLDLDPEPQGDEDPDTPKSVR;QCMGAVTLNPAADSFDISCNEPGAQPFR;QLPEQCAFK;QLPEQCAFKEQGVVK			-1		188550000	1	1	1	1	1	6	10957000	6664000	30296000	49164000	91467000	0.0377096	0.0308401	36582000	76247000	76941000	182170000	277490000	1.02471e+08	1.34278e+08	2.38407e+08	3.94602e+08	8.56648e+08
Q64727	Vcl	Q64727	Q64727	Vinculin	Vcl	Vinculin OS=Mus musculus OX=10090 GN=Vcl PE=1 SV=4	1	130	84.8	116.72	1066	0	323.31	1//0	1//0	1//0	1//0	1//0	33061000000	556	AAAVGTANKSTVEGIQASVK;AAAVGTANKSTVEGIQASVKTAR;AANFENHSGRLGATAEK;AASDELSKTISPMVMDAK;AGEVINQPMMMAAR;AIPDLTAPVAAVQAAVSNLVR;ALAKQVATALQNLQTK;ALASIDSKLNQAK;ALASIDSKLNQAKGWLRDPNASPGDAGEQAIR;ALASQLQDSLK;ALASQLQDSLKDLK;ALASQLQDSLKDLKAQMQEAMTQEVSDVFSDTTTPIK;ALIQCAKDIAK;ALIQCAKDIAKASDEVTR;AQMQEAMTQEVSDVFSDTTTPIK;AQQVSQGLDVLTAK;AQQVSQGLDVLTAKVENAAR;ARGQGASPVAMQK;ASDEVTRLAK;ASDEVTRLAKEVAK;AVAGNISDPGLQK;AVAGNI…			-1		157240000	1	1	1	1	1	74	25621000	17164000	36201000	46728000	31521000	0.031447	0.00994044	270410000	254060000	220280000	171710000	216840000	8.01963e+08	8.93573e+08	8.61739e+08	9.45112e+08	1.45604e+09
P07901	Hsp90aa1	P07901	P07901	Heat shock protein HSP 90-alpha	Hsp90aa1	Heat shock protein HSP 90-alpha OS=Mus musculus OX=10090 GN=Hsp90aa1 PE=1 SV=4	1	54	57.4	84.787	733	0	323.31	1//0	1//0	1//0	1//0	1//0	10434000000	292	ADLINNLGTIAK;ALLFVPR;APFDLFENR;APFDLFENRK;AQALRDNSTMGYMAAK;AQALRDNSTMGYMAAKK;CLELFTELAEDKENYKK;CLELFTELAEDKENYKKFYEQFSK;DNSTMGYMAAK;DQVANSAFVER;EDQTEYLEERR;EGLELPEDEEEK;EGLELPEDEEEKKK;EGLELPEDEEEKKKQEEK;EKYIDQEELNK;ELHINLIPSKQDR;ELISNSSDALDK;ELISNSSDALDKIR;FYEQFSK;GTKVILHLKEDQTEYLEER;GTKVILHLKEDQTEYLEERR;GVVDSEDLPLNISR;HFSVEGQLEFR;HGLEVIYMIEPIDEYCVQQLK;HGLEVIYMIEPIDEYCVQQLKEFEGK;HIYFITGETK;HIYFIT…			-1		167100000	1	1	1	1	1	34	27605000	10515000	44370000	46462000	38143000	0.033419	0.0131966	201020000	106970000	231080000	139130000	181360000	7.29204e+08	4.42705e+08	8.42711e+08	6.09215e+08	6.7029e+08
P62984	Uba52	P62984;P62983;P0CG49;P0CG50	P62984;P62983;P0CG49;P0CG50	Ubiquitin-60S ribosomal protein L40;Ubiquitin;60S ribosomal protein L40;Ubiquitin-40S ribosomal protein S27a;Ubiquitin;40S ribosomal protein S27a;Polyubiquitin-B;Ubiquitin;Polyubiquitin-C;Ubiquitin;Ubiquitin-related 1;Ubiquitin-related 2	Uba52;Rps27a;Ubb;Ubc	Ubiquitin-ribosomal protein eL40 fusion protein OS=Mus musculus OX=10090 GN=Uba52 PE=1 SV=2;Ubiquitin-ribosomal protein eS31 fusion protein OS=Mus musculus OX=10090 GN=Rps27a PE=1 SV=2;Polyubiquitin-B OS=Mus musculus OX=10090 GN=Ubb PE=2 SV=1;Polyubiquitin	4	9	47.7	14.728	128	0	130.7	1//0	1//0	1//0	1//0	1//0	1421100000	75	AKIQDKEGIPPDQQR;ESTLHLVLR;IQDKEGIPPDQQR;LIFAGKQLEDGR;QLEDGRTLSDYNIQK;TITLEVEPSDTIENVK;TITLEVEPSDTIENVKAK;TLSDYNIQK;TLSDYNIQKESTLHLVLR			-1;-1;-1;-1	;;;	155780000	1	1	1	1	1	6	60621000	12401000	55318000	17106000	10339000	0.031157	0.0220658	38870000	46899000	37566000	20157000	9811900	4.37832e+08	2.15448e+08	3.20105e+08	1.17589e+08	8.0601e+07
P59999	Arpc4	P59999	P59999	Actin-related protein 2/3 complex subunit 4	Arpc4	Actin-related protein 2/3 complex subunit 4 OS=Mus musculus OX=10090 GN=Arpc4 PE=1 SV=3	1	21	91.1	19.667	168	0	323.31	1//0	1//0	1//0	1//0	1//0	4009700000	75	AENFFILR;ARIVAEEFLK;ARIVAEEFLKNF;ATLQAALCLENFSSQVVER;ATLQAALCLENFSSQVVERHNKPEVEVR;EKVLIEGSINSVR;ELLLQPVTISR;ELLLQPVTISRNEKEK;HKLVDFVIHFMEEIDKEISEMK;IVAEEFLK;IVAEEFLKNF;KPVEGYDISFLITNFHTEQMYK;LVDFVIHFMEEIDK;LVDFVIHFMEEIDKEISEMK;LVDFVIHFMEEIDKEISEMKLSVNAR;NEKEKVLIEGSINSVR;QADEIEKILCHK;RKPVEGYDISFLITNFHTEQMYK;SSKELLLQPVTISR;TATLRPYLSAVR;VLIEGSINSVR			-1		182410000	1	1	1	1	1	10	21474000	4034900	58694000	27397000	70811000	0.0364822	0.024627	65266000	22540000	201900000	103940000	210160000	2.69501e+08	8.05807e+07	6.85579e+08	2.73355e+08	6.78069e+08
P26262	Klkb1	P26262;P04187	P26262	Plasma kallikrein;Plasma kallikrein heavy chain;Plasma kallikrein light chain	Klkb1	Plasma kallikrein OS=Mus musculus OX=10090 GN=Klkb1 PE=1 SV=2	2	44	68.5	71.382	638	0	323.31	1//0	1//0	1//0	1//0	1//0	11194000000	225	ADTNTIYTNCWVTGWGYTK;ADTNTIYTNCWVTGWGYTKEQGETQNILQK;ATIPLVPNEECQK;ATIPLVPNEECQKK;CLLFSFLAVTPPK;CLLFSFLAVTPPKETNK;CLLFSFLAVTPPKETNKR;CQFFIYSLLPQDCKEEGCK;EGGTDACKGDSGGPLVCK;ELIIHQEYK;EQGETQNILQK;ESITGTLPR;FGCFMKESITGTLPR;GDSGGPLVCK;GGDLAAIYTPDAQYCQK;HSASGTPTSIK;IKELIIHQEYK;ITYGMQGSSGYSLR;IYGGILSLSEITK;IYGGILSLSEITKETPSSR;LCTNNFHCQFFTYATSAFYRPEYR;LSTDGSPTR;LVDSPDCTTK;LVDSPDCTTKINAR;LVSQTHLCGGSIIGR;MC…			-1;-1	;	162140000	1	1	1	1	1	38	17089000	5031700	34297000	82744000	22974000	0.0324271	0.0268716	116640000	45212000	115400000	188540000	91112000	3.91981e+08	2.76589e+08	5.38012e+08	8.72873e+08	4.16364e+08
P61161	Actr2	P61161	P61161	Actin-related protein 2	Actr2	Actin-related protein 2 OS=Mus musculus OX=10090 GN=Actr2 PE=1 SV=1	1	36	75.4	44.76	394	0	323.31	1//0	1//0	1//0	1//0	1//0	7076400000	121	CGYAGSNFPEHIFPALVGRPIIR;DITRYLIKLLLLR;DITRYLIKLLLLRGYAFNHSADFETVR;DKDNFWMTR;DLMVGDEASELR;EKLCYVGYNIEQEQK;ELKQLYLER;FEAPEALFQPHLINVEGVGVAELLFNTIQAADIDTR;GYAFNHSADFETVR;HIVLSGGSTMYPGLPSR;HIVLSGGSTMYPGLPSRLER;HLWDYTFGPEK;HLWDYTFGPEKLNIDTR;HMVFLGGAVLADIMK;HMVFLGGAVLADIMKDK;HMVFLGGAVLADIMKDKDNFWMTR;HMVFLGGAVLADIMKDKDNFWMTRQEYQEK;ILLTEPPMNPTK;ILLTEPPMNPTKNR;ILLTEPPMNPTKNREK;IRIEDPPR;IRIEDPPRRK;KVVVCDNG…			-1		183770000	1	1	1	1	1	13	15444000	4584500	38677000	27212000	97849000	0.0367533	0.0326078	71159000	72935000	161220000	159670000	223440000	2.62961e+08	2.74958e+08	4.98646e+08	4.41991e+08	1.05293e+09
P70274	Selenop	P70274	P70274	Selenoprotein P	Sepp1	Selenoprotein P OS=Mus musculus OX=10090 GN=Selenop PE=1 SV=3	1	12	28.7	42.705	380	0	323.31	1//0	1//0	1//0	1//0	1//0	9728900000	137	APEWYIGDQNPMLNSEGK;ESEAAPSSCCCHCR;GCINQLLCK;IAYCEER;KQVSEHIAVYR;LSKESEAAPSSCCCHCR;LVYHLGLPYSFLTFPYVEEAIK;LVYHLGLPYSFLTFPYVEEAIKIAYCEER;QEEDGIDVWTLLNGNKDDFLIYDR;QVSEHIAVYR;QVSEHIAVYRQEEDGIDVWTLLNGNKDDFLIYDR;RGCINQLLCK			-1		145430000	1	1	1	1	1	19	38585000	13136000	35577000	32910000	25218000	0.0290852	0.00912525	451060000	235570000	288160000	310270000	226660000	1.64548e+09	1.0887e+09	8.81569e+08	1.11115e+09	1.13972e+09
P01750		P01750;P01748	P01750	Ig heavy chain V region 102		Ig heavy chain V region 102 OS=Mus musculus OX=10090 PE=1 SV=1	2	2	29.1	12.866	117	0	31.358	1//0	1//0	1//0	1//0	1//0	3500800000	45	ASGYTFTSYWMHWVK;ATLTVDK;QRPGQGLEWIGR			-1;-1	;	144750000	1	1	1	1	1	5	4843000	14825000	51125000	50223000	23738000	0.0289508	0.0187195	119310000	282370000	572010000	315860000	118290000	3.02281e+08	9.68591e+08	1.11004e+09	6.5633e+08	3.52602e+08
P47757-2	Capzb	P47757-2;P47757-4;P47757	P47757-2;P47757-4;P47757	F-actin-capping protein subunit beta	Capzb	Isoform 2 of F-actin-capping protein subunit beta OS=Mus musculus OX=10090 GN=Capzb;Isoform 3 of F-actin-capping protein subunit beta OS=Mus musculus OX=10090 GN=Capzb;F-actin-capping protein subunit beta OS=Mus musculus OX=10090 GN=Capzb PE=1 SV=3	3	28	81.2	30.628	272	0	323.31	1//0	1//0	1//0	1//0	1//0	7229100000	146	DKVVGKDYLLCDYNR;DKVVGKDYLLCDYNRDGDSYR;DYLLCDYNRDGDSYR;GCWDSIHVVEVQEK;IKGCWDSIHVVEVQEK;KLEVEANNAFDQYR;LEVEANNAFDQYR;LPPQQIEK;LTSTVMLWLQTNK;LVEDMENK;LVEDMENKIR;NLSDLIDLVPSLCEDLLSSVDQPLK;NLSDLIDLVPSLCEDLLSSVDQPLKIAR;QEALKNDLVEALKR;QMEKDETVSDCSPHIANIGR;RLPPQQIEK;RLPPQQIEKNLSDLIDLVPSLCEDLLSSVDQPLKIAR;SDQQLDCALDLMR;SGSGTMNLGGSLTR;SKQEALKNDLVEALK;SKQEALKNDLVEALKR;SPWSNKYDPPLEDGAMPSAR;STLNEIYFGK;STLNEIYF…			-1;-1;-1	;;	163480000	1	1	1	1	1	16	44752000	2203100	32411000	24681000	59432000	0.0326958	0.0192577	223780000	41426000	162630000	113330000	206080000	6.73833e+08	1.49657e+08	4.64745e+08	3.97339e+08	1.05729e+09
P62827	Ran	P62827;Q61820	P62827	GTP-binding nuclear protein Ran	Ran	GTP-binding nuclear protein Ran OS=Mus musculus OX=10090 GN=Ran PE=1 SV=3	2	17	51.9	24.423	216	0	323.31	1//0	1//0	1//0	1//0	1//0	3408200000	67	FNVWDTAGQEK;GPIKFNVWDTAGQEK;KKNLQYYDISAK;KNLQYYDISAK;KYVATLGVEVHPLVFHTNR;LVLVGDGGTGK;NLQYYDISAK;NVPNWHR;NVPNWHRDLVR;RHLTGEFEKK;SNYNFEKPFLWLAR;SNYNFEKPFLWLARK;VCENIPIVLCGNK;VCENIPIVLCGNKVDIK;VCENIPIVLCGNKVDIKDR;VCENIPIVLCGNKVDIKDRK;YVATLGVEVHPLVFHTNR			-1;-1	;	153010000	1	1	1	1	1	10	51812000	2007400	56098000	21707000	21391000	0.0306031	0.0204036	182200000	19598000	201800000	93982000	66134000	6.63844e+08	8.54486e+07	5.42139e+08	3.35599e+08	2.4495e+08
P01820		P01820;P01819	P01820;P01819	Ig heavy chain V region PJ14;Ig heavy chain V region MOPC 141		Ig heavy chain V region PJ14 OS=Mus musculus OX=10090 PE=1 SV=1;Ig heavy chain V region MOPC 141 OS=Mus musculus OX=10090 PE=4 SV=1	2	3	22.6	12.447	115	0	45.822	1//0	1//0	1//0	1//0	1//0	615370000	14	DNSKSQVFLK;LSISKDNSKSQVFLK;MNSLQTDDTAR			-1;-1	;	143560000	1	1	1	1	1	3	9892400	14647000	30148000	41544000	47332000	0.0287127	0.0145975	20037000	37154000	45533000	110840000	55571000	3.57238e+07	8.77527e+07	7.90619e+07	1.79433e+08	1.27818e+08
P09813	Apoa2	P09813	P09813	Apolipoprotein A-II;Proapolipoprotein A-II	Apoa2	Apolipoprotein A-II OS=Mus musculus OX=10090 GN=Apoa2 PE=1 SV=2	1	2	14.7	11.309	102	0	20.525	1//0	0//0	1//0	1//0	1//0	915910000	12	AYFEKTHEQLTPLVR;THEQLTPLVR			-1		143420000	1	0	1	1	1	5	2743100	0	27473000	108430000	4771400	0.0286835	0.041057	10106000		102840000	630420000	17726000	1.65107e+07		1.20077e+08	4.78555e+08	1.75778e+07
Q9DCD0	Pgd	Q9DCD0	Q9DCD0	6-phosphogluconate dehydrogenase, decarboxylating	Pgd	6-phosphogluconate dehydrogenase, decarboxylating OS=Mus musculus OX=10090 GN=Pgd PE=1 SV=3	1	34	70.6	53.247	483	0	323.31	1//0	1//0	1//0	1//0	1//0	8199300000	155	AGQAVDDFIEK;AGQAVDDFIEKLVPLLDTGDIIIDGGNSEYR;AGQAVDDFIEKLVPLLDTGDIIIDGGNSEYRDTTRR;AIFQAIAAK;AKGILFVGSGVSGGEEGAR;CLSSLKEER;CLSSLKEERVQASQK;DAFERNPELQNLLLDDFFK;DYFGAHTYELLTKPGEFIHTNWTGHGGSVSSSSYNA;EAWPHIK;GILFVGSGVSGGEEGAR;HEEMAQAFEEWNKTELDSFLIEITANILK;HEMLPANLIQAQR;IISYAQGFMLLR;IKDAFERNPELQNLLLDDFFK;IKDAFERNPELQNLLLDDFFKSAVDNCQDSWR;LVPLLDTGDIIIDGGNSEYR;LVPLLDTGDIIIDGGNSEYRDTTR;LVPLLDTGDIIIDGGNSEYRD…			-1		160390000	1	1	1	1	1	21	22631000	7879100	21657000	12451000	95769000	0.0320774	0.0323271	117150000	75448000	103010000	65512000	227960000	4.57335e+08	3.26252e+08	3.12968e+08	1.9732e+08	8.5749e+08
Q9D154	Serpinb1a	Q9D154;Q8VHP7;Q5SV42;Q9JK88	Q9D154	Leukocyte elastase inhibitor A	Serpinb1a	Leukocyte elastase inhibitor A OS=Mus musculus OX=10090 GN=Serpinb1a PE=1 SV=1	4	31	62.5	42.574	379	0	323.31	1//0	1//0	1//0	1//0	1//0	5081500000	152	ADLSGMSGSR;ADLSGMSGSRDLFISK;DIEDESTGLK;DIEDESTGLKKIEK;EINQWVK;ENLEFIDVHVK;ENLEFIDVHVKLPR;FKIEESYTLNSNLGR;FMTEDTTDAPFR;FPFGYISDLK;FQSLNAEVSKR;GMWEEKFMTEDTTDAPFR;GQTEGKIPELLSVGVVDSMTKLVLVNAIYFK;HNPTSNVLFLGR;IPELLSVGVVDSMTK;KFPFGYISDLK;KKFPFGYISDLK;LANRLYGEK;LANRLYGEKTYNFLPEYLASTQK;LGVQDLFSSSK;LVLVNAIYFK;MYGADLAPVDFLHASEDAR;MYGADLAPVDFLHASEDARK;MYGADLAPVDFLHASEDARKEINQWVK;RENLEFIDVHVK;TFHFDSVEDIHSR;…			-1;-1;-1;-1	;;;	130590000	1	1	1	1	1	18	25017000	23192000	8582400	11288000	62508000	0.0261175	0.0192947	106510000	191230000	67246000	43799000	134370000	3.69844e+08	5.90242e+08	1.62758e+08	1.22728e+08	6.86708e+08
P08249	Mdh2	P08249	P08249	Malate dehydrogenase, mitochondrial	Mdh2	Malate dehydrogenase, mitochondrial OS=Mus musculus OX=10090 GN=Mdh2 PE=1 SV=3	1	23	69.5	35.611	338	0	312.58	1//0	1//0	1//0	1//0	1//0	4320800000	83	AGAGSATLSMAYAGAR;AKAGAGSATLSMAYAGAR;ANTFVAELK;ANTFVAELKGLDPAR;ASIKKGEDFVK;EGVVECSFVQSK;ETECTYFSTPLLLGK;ETECTYFSTPLLLGKK;FVFSLVDAMNGK;FVFSLVDAMNGKEGVVECSFVQSK;GCDVVVIPAGVPR;GYLGPEQLPDCLK;GYLGPEQLPDCLKGCDVVVIPAGVPR;HGVYNPNKIFGVTTLDIVR;IFGVTTLDIVR;IQEAGTEVVK;ITPFEEK;LTLYDIAHTPGVAADLSHIETR;MIAEAIPELK;TIIPLISQCTPK;VAVLGASGGIGQPLSLLLK;VDFPQDQLATLTGR;VNVPVIGGHAGK			-1		147360000	1	1	1	1	1	20	39835000	4879700	53873000	8323900	40450000	0.0294723	0.0193667	167000000	78820000	159640000	72563000	115820000	6.14585e+08	1.81305e+08	6.12437e+08	1.32731e+08	4.57783e+08
Q8BND5-2	Qsox1	Q8BND5-2;Q8BND5;Q8BND5-3;Q8BND5-4	Q8BND5-2;Q8BND5;Q8BND5-3	Sulfhydryl oxidase 1	Qsox1	Isoform 2 of Sulfhydryl oxidase 1 OS=Mus musculus OX=10090 GN=Qsox1;Sulfhydryl oxidase 1 OS=Mus musculus OX=10090 GN=Qsox1 PE=1 SV=1;Isoform 3 of Sulfhydryl oxidase 1 OS=Mus musculus OX=10090 GN=Qsox1	4	42	67	73.297	661	0	323.31	1//0	1//0	1//0	1//0	1//0	15936000000	292	AALDSRKEDAVLTEK;ADYLALVFEREDSYLGR;AHFSPANIVIDSSASR;DCADHFEQMAAASMHQVR;DWRPALNLAVLDCAEETNSAVCR;EDSYLGR;EFNIAGFPTVR;ELANDVKDWRPALNLAVLDCAEETNSAVCR;ELCSACHNELNGQVPLWDLGATLNFLK;EVTLDLSQYHAVAVR;EVTLDLSQYHAVAVRR;FFQAFTK;FGVTDFPSCYLLLR;FSVLEGQR;GFPCSLWVLFHFLTVQANR;GSPEATPELVMDTLKLESR;IPYSFFK;IYMADLESALHYILR;KEDAVLTEK;LIDALESHR;LIDALESHRDTWPPACPPLEPAK;LIDALESHRDTWPPACPPLEPAKLNDIDGFFTR;LNDIDGFFTR;LSGALSED…			-1;-1;-1;-1	;;;	134730000	1	1	1	1	1	38	13990000	7299900	17805000	63154000	32486000	0.026947	0.0198952	115100000	146330000	134040000	259080000	174560000	4.84645e+08	6.01749e+08	5.91242e+08	1.38436e+09	8.42456e+08
P20029	Hspa5	P20029	P20029	78 kDa glucose-regulated protein	Hspa5	Endoplasmic reticulum chaperone BiP OS=Mus musculus OX=10090 GN=Hspa5 PE=1 SV=3	1	45	62.9	72.421	655	0	323.31	1//0	1//0	1//0	1//0	1//0	11603000000	242	AKFEELNMDLFR;AVEEKIEWLESHQDADIEDFKAK;DAGTIAGLNVMR;DNHLLGTFDLTGIPPAPR;EFFNGKEPSR;ELEEIVQPIISK;ETAEAYLGKK;FLPFKVVEKK;IDTRNELESYAYSLK;IDTRNELESYAYSLKNQIGDKEK;IEIESFFEGEDFSETLTR;IEWLESHQDADIEDFKAK;IINEPTAAAIAYGLDK;IINEPTAAAIAYGLDKR;IQQLVKEFFNGKEPSR;ITITNDQNR;ITPSYVAFTPEGER;ITPSYVAFTPEGERLIGDAAK;KKELEEIVQPIISK;KSDIDEIVLVGGSTR;KTKPYIQVDIGGGQTK;KVTHAVVTVPAYFNDAQR;LTPEEIER;LYGSGGPPPTGEEDTSEKDEL;MKETAEAYL…			-1		138090000	1	1	1	1	1	32	14849000	6905300	27481000	43938000	44915000	0.0276177	0.0152159	105310000	77910000	153360000	128910000	169480000	4.20548e+08	3.18611e+08	4.2929e+08	5.36861e+08	9.03866e+08
P47753	Capza1	P47753	P47753	F-actin-capping protein subunit alpha-1	Capza1	F-actin-capping protein subunit alpha-1 OS=Mus musculus OX=10090 GN=Capza1 PE=1 SV=4	1	21	75.2	32.939	286	0	323.31	1//0	1//0	1//0	1//0	1//0	5083200000	83	ADFEDRVSDEEKVR;AYVKDHYSNGFCTVYAK;DHYSNGFCTVYAK;EASDPQPEDVDGGLK;EASDPQPEDVDGGLKSWR;EGAAHAFAQYNMDQFTPVK;EGAAHAFAQYNMDQFTPVKIEGYDDQVLITEHGDLGNSR;FITHAPPGEFNEVFNDVR;FTITPPSAQVVGVLK;IEGYDDQVLITEHGDLGNSR;IIESAENEYQTAISENYQTMSDTTFK;KEASDPQPEDVDGGLK;LLLNNDNLLR;NQISFKFDHLR;NQISFKFDHLRK;RQLPVTR;SEWKFTITPPSAQVVGVLK;TIDGQQTIIACIESHQFQPK;TKIDWNK;TKIDWNKILSYK;TKIDWNKILSYKIGK			-1		148680000	1	1	1	1	1	13	34120000	3082300	25167000	12210000	74105000	0.0297369	0.024602	185560000	39498000	123610000	137490000	229550000	8.04491e+08	1.11271e+08	3.7754e+08	2.84854e+08	9.01297e+08
Q9WV32	Arpc1b	Q9WV32	Q9WV32	Actin-related protein 2/3 complex subunit 1B	Arpc1b	Actin-related protein 2/3 complex subunit 1B OS=Mus musculus OX=10090 GN=Arpc1b PE=1 SV=4	1	31	76.3	41.063	372	0	323.31	1//0	1//0	1//0	1//0	1//0	9670600000	169	ASSEGGAATGAGLDSLHK;ASSEGGAATGAGLDSLHKNSVSQISVLSGGK;AYHSFLVEPISCHAWNKDR;CSQFCTTGMDGGMSIWDVK;CSQFCTTGMDGGMSIWDVKSLESALKDLKIK;DRTQIAICPNNHEVHIYEK;EHNGQVTGIDWAPESNR;ERFQNLDK;ERFQNLDKK;EVEERPAPTPWGSK;GRTWKPTLVILR;IFSAYIK;IVTCGTDRNAYVWTLK;KASSEGGAATGAGLDSLHK;KASSEGGAATGAGLDSLHKNSVSQISVLSGGK;MPFGELMFESSSSCGWVHGVCFSASGSR;NAYVWTLK;NSVSQISVLSGGK;SLESALKDLK;SLESALKDLKIK;STVLSLDWHPNNVLLAAGSCDFK;STVLSLDWHPNNV…			-1		150610000	1	1	1	1	1	18	14808000	2706200	38454000	22345000	72299000	0.0301224	0.0240622	76028000	69743000	182480000	140650000	275520000	4.12881e+08	2.2921e+08	7.51102e+08	3.52782e+08	1.31468e+09
P01786		P01786	P01786	Ig heavy chain V region MOPC 47A		Ig heavy chain V region MOPC 47A OS=Mus musculus OX=10090 PE=1 SV=1	1	2	44.4	12.374	117	0	24.166	1//0	1//0	1//0	1//0	1//0	507310000	17	ALEWLGFIR;EVKLVESGGGLVQPGGSLR;LSCATSGFTFTDYYMSWVRQPPGK;LVESGGGLVQPGGSLR			-1		114890000	1	1	1	1	1	4	4984300	20283000	26370000	42725000	20526000	0.0229777	0.0121532	15545000	90740000	75674000	60494000	35642000	2.40001e+07	1.62026e+08	9.22056e+07	1.4122e+08	6.04933e+07
P27773	Pdia3	P27773	P27773	Protein disulfide-isomerase A3	Pdia3	Protein disulfide-isomerase A3 OS=Mus musculus OX=10090 GN=Pdia3 PE=1 SV=2	1	45	72.7	56.678	505	0	323.31	1//0	1//0	1//0	1//0	1//0	12021000000	248	AASNLRDNYR;ALEQFLQEYFDGNLK;ALEQFLQEYFDGNLKR;DGEEAGAYDGPR;DGKALEQFLQEYFDGNLKR;DLFSDGHSEFLK;DLLTAYYDVDYEK;DLLTAYYDVDYEKNAK;EATNPPIIQEEKPK;EATNPPIIQEEKPKKK;ELNDFISYLQR;EYDDNGEGITIFRPLHLANKFEDK;FAHTNIESLVK;FEDKTVAYTEK;FIQDSIFGLCPHMTEDNKDLIQGK;FISDKDASVVGFFR;FISDKDASVVGFFRDLFSDGHSEFLK;FLDAGHKLNFAVASR;FLDAGHKLNFAVASRK;FVMQEEFSR;FVMQEEFSRDGK;FVMQEEFSRDGKALEQFLQEYFDGNLKR;GFPTIYFSPANK;GFPTIYFSPANKK;IFRDGE…			-1		128480000	1	1	1	1	1	30	34677000	7828500	25479000	30012000	30481000	0.0256955	0.00939656	244540000	112750000	139890000	92032000	146030000	8.95284e+08	5.151e+08	5.29722e+08	5.36056e+08	7.37514e+08
P06683	C9	P06683	P06683	Complement component C9	C9	Complement component C9 OS=Mus musculus OX=10090 GN=C9 PE=1 SV=2	1	33	54.2	62.002	548	0	323.31	1//0	1//0	1//0	1//0	1//0	6486400000	128	ALPTSYEK;AVEDYIDEFSTKR;DNIIDDVISFIR;EEQEQHYPIPIDCR;EKTSNFNADFALK;EQAILLK;EQAILLKEK;FKFSYFMGK;FSATEVPEK;FSYFMGK;GDKTFDKTDFANWASSLANAPALISQR;GGTREQAILLKEK;GMACEIHQK;GVDLNDVKHCLGFNMDLR;HCLGFNMDLR;ILRGDKTFDKTDFANWASSLANAPALISQR;KPWNVVSLIYETK;LLCNGDNDCGDYSDENDCDDDPRTPCR;LSSYFSQSK;LSSYFSQSKK;MSPIYNLIPLK;NRDVVLR;RLSSYFSQSK;SCVDVLGDR;SILAFGQFNGK;SRSILAFGQFNGK;STFLDDVK;TDFANWASSLANAPALISQR;TENYDEHLEVFK;TF…			-1		129050000	1	1	1	1	1	30	9574300	5371800	21128000	66775000	26201000	0.02581	0.0218244	101900000	61804000	124240000	148520000	98789000	4.5707e+08	2.76536e+08	3.45748e+08	6.44767e+08	4.37587e+08
P29788	Vtn	P29788;Q8BP99	P29788	Vitronectin	Vtn	Vitronectin OS=Mus musculus OX=10090 GN=Vtn PE=1 SV=2	2	17	39.5	54.848	478	0	323.31	1//0	1//0	1//0	1//0	1//0	8260700000	135	CQCDELCTYYQSCCADYMEQCKPQVTR;CTQGFMASK;CTQGFMASKK;EPQFISR;FEDGVLDPGYPR;GQYCYELDETAVRPGYPK;IYVTGSLSHSAQAK;IYVTGSLSHSAQAKK;KCQCDELCTYYQSCCADYMEQCKPQVTR;LIQDVWGIEGPIDAAFTR;NWHGVPGK;NWHGVPGKVDAAMAGR;QYWEYEFQQQPSQEECEGSSLSAVFEHFALLQR;RVDSVNPPYPR;SIAQYWLGCPTSEK;SSDGAREPQFISR;TRRVDSVNPPYPR			-1;-1	;	129240000	1	1	1	1	1	19	5395500	1526400	19379000	83632000	20830000	0.0261526	0.0297167	102670000	7245800	166010000	495500000	149040000	3.71202e+08	5.79197e+07	7.08507e+08	2.17125e+09	3.86622e+08
P07309	Ttr	P07309	P07309	Transthyretin	Ttr	Transthyretin OS=Mus musculus OX=10090 GN=Ttr PE=1 SV=1	1	10	74.1	15.776	147	0	224.4	1//0	1//0	1//0	1//0	1//0	2252100000	42	GSPAVDVAVK;HYTIAALLSPYSYSTTAVVSNPQN;KTSEGSWEPFASGK;TAESGELHGLTTDEK;TAESGELHGLTTDEKFVEGVYR;TAESGELHGLTTDEKFVEGVYRVELDTK;TAESGELHGLTTDEKFVEGVYRVELDTKSYWK;TLGISPFHEFADVVFTANDSGHR;TSEGSWEPFASGK;VLDAVRGSPAVDVAVK			-1		118420000	1	1	1	1	1	7	30480000	15688000	12203000	18269000	41780000	0.023684	0.0109428	80010000	117500000	109330000	79857000	130600000	3.29994e+08	2.57755e+08	4.27309e+08	2.18039e+08	5.33467e+08
Q61702	Itih1	Q61702	Q61702	Inter-alpha-trypsin inhibitor heavy chain H1	Itih1	Inter-alpha-trypsin inhibitor heavy chain H1 OS=Mus musculus OX=10090 GN=Itih1 PE=1 SV=2	1	55	56.6	101.07	907	0	323.31	1//0	1//0	1//0	1//0	1//0	19264000000	276	AAVLGESAGLVR;AFIGDIKDKVTAWK;AFIGDIKDKVTAWKQYR;AQGSHPELSSPASILIMLTDGEPTEGETDR;AQGSHPELSSPASILIMLTDGEPTEGETDRSQILK;ASSPGQHESTYFGR;ATCLVDEEEMK;ATCLVDEEEMKK;ATCLVDEEEMKKLLR;ATCLVDEEEMKKLLRER;ATFRLTYEEVLKR;ATFRLTYEEVLKRR;DKLCDLLVANNYFTHFFAPK;ERGHVLENHVER;EVAFDVEIPK;FAHYVITSQVVNNADK;FAHYVITSQVVNNADKAR;FSLAGATNLNGGLLR;FSLAGATNLNGGLLRGIEILNK;GHVLENHVER;GHVLENHVERLWAYLTIQELLAKR;GHVLFRPTVSQQQSCPTCSTSLLNGEF…			-1		125700000	1	1	1	1	1	40	8966500	4794800	23858000	62702000	25383000	0.0251409	0.0204358	131760000	108790000	179670000	274510000	217220000	4.15478e+08	5.39683e+08	7.79179e+08	1.39206e+09	9.13698e+08
P19973-2	Lsp1	P19973-2;P19973	P19973-2;P19973	Lymphocyte-specific protein 1	Lsp1	Isoform 2 of Lymphocyte-specific protein 1 OS=Mus musculus OX=10090 GN=Lsp1;Lymphocyte-specific protein 1 OS=Mus musculus OX=10090 GN=Lsp1 PE=1 SV=2	2	17	71.6	36.548	328	0	323.31	1//0	0//0	1//0	1//0	1//0	3971000000	71	EEDEEEAAREQR;ERQLQDQDKDKEDDGGHSLEQPGQQTLISLK;KSQPTLPISTIDER;LADRTESLNR;LQQYTQATESSGR;LQQYTQATESSGRTPK;QLQDQDKDKEDDGGHSLEQPGQQTLISLK;QPSIELPSMAVASTK;QQFWGNEGTAEGTEPSQSERPEEK;QQFWGNEGTAEGTEPSQSERPEEKQTEESSHQAK;SQPTLPISTIDER;SSELDEDEGFGDWSQKPEPR;TLWETGEVQSQSASK;TPSCQDIVAGDMSK;TPSPLALEDTVELSSPPLSPTTK;VHLEESNLSYR;VHLEESNLSYREPDPEDAVGGSGEAEEHLIR			-1;-1	;	140230000	1	0	1	1	1	17	53753000	0	4789500	3792800	77889000	0.0280449	0.0318146	526660000		114330000	148190000	397900000	1.22544e+09		1.0235e+08	2.20967e+08	1.14245e+09
P21460	Cst3	P21460	P21460	Cystatin-C	Cst3	Cystatin-C OS=Mus musculus OX=10090 GN=Cst3 PE=1 SV=2	1	12	65.7	15.531	140	0	135.39	1//0	1//0	1//0	1//0	1//0	3910000000	49	ALCSFQIYSVPWK;ALCSFQIYSVPWKGTHSLTK;ALDFAVSEYNK;ALDFAVSEYNKGSNDAYHSR;KALCSFQIYSVPWK;KALCSFQIYSVPWKGTHSLTK;MLGAPEEADANEEGVR;MLGAPEEADANEEGVRR;QLVAGVNYFLDVEMGR;RALDFAVSEYNK;RALDFAVSEYNKGSNDAYHSR;SQTNLTDCPFHDQPHLMR			-1		116530000	1	1	1	1	1	8	38101000	7827900	19515000	23098000	27990000	0.0233064	0.00994805	219440000	138960000	99859000	354110000	150790000	1.0316e+09	3.24767e+08	2.83558e+08	6.65433e+08	5.42431e+08
P21107-2	Tpm3	P21107-2	P21107-2	Tropomyosin alpha-3 chain	Tpm3	Isoform 2 of Tropomyosin alpha-3 chain OS=Mus musculus OX=10090 GN=Tpm3	1	39	91.9	29.02	248	0	323.31	1//0	1//0	1//0	1//0	1//0	15468000000	214	AGTTTIEAVKR;ALKDEEKMELQEIQLK;ALKDEEKMELQEIQLKEAK;AREQAEAEVASLNR;AREQAEAEVASLNRR;CLSAAEEKYSQKEDKYEEEIK;CREMDEQIR;CTKEEHLCTQR;EAETRAEFAER;EMDEQIR;EQAEAEVASLNR;EQAEAEVASLNRR;HIAEEADRKYEEVAR;ILTDKLKEAETRAEFAER;IQLVEEELDRAQER;IQVLQQQADDAEER;IQVLQQQADDAEERAER;KIQVLQQQADDAEER;KIQVLQQQADDAEERAER;KIQVLQQQADDAEERAERLQR;KLVIIEGDLER;KLVIIEGDLERTEER;KLVIIEGDLERTEERAELAESR;LATALQK;LATALQKLEEAEK;LATALQKLEEAEKAA…			-1		144560000	1	1	1	1	1	16	7654000	580350	41130000	10263000	84928000	0.0289111	0.0312712	36060000	18213000	164220000	161580000	345480000	2.73017e+08	9.11817e+07	6.91402e+08	7.8498e+08	2.58648e+09
Q61096	Prtn3	Q61096	Q61096	Myeloblastin	Prtn3	Myeloblastin OS=Mus musculus OX=10090 GN=Prtn3 PE=1 SV=2	1	10	56.7	27.625	254	0	323.31	1//0	1//0	1//0	1//0	1//0	2666000000	64	AAGICFGDSGGPLICNGILHGVDSFVIR;ECASLQFPDFFAR;EHNVCTLVPR;EHNVCTLVPRR;EVAVASLPQQDQTLSQGTQCLAMGWGR;FPGSHFCGGTLIHPR;FVLTAAHCLQDISWQLVTVVLGAHDLLSSEPEQQK;LGTQAPTPR;RAAGICFGDSGGPLICNGILHGVDSFVIR;TASLGKEVAVASLPQQDQTLSQGTQCLAMGWGR			-1		124010000	1	1	1	1	1	12	6139100	1611700	16297000	62946000	37020000	0.0248028	0.0226392	34454000	18169000	53299000	219840000	84818000	1.03467e+08	4.88597e+07	1.98019e+08	7.86325e+08	4.42585e+08
P04944		P04944;P04941;P04940;P04943	P04944;P04941;P04940;P04943	Ig kappa chain V-VI region NQ5-78.2.6;Ig kappa chain V-VI region NQ2-48.2.2;Ig kappa chain V-VI region NQ2-17.4.1;Ig kappa chain V-VI region NQ6-8.3.1		Ig kappa chain V-VI region NQ5-78.2.6 OS=Mus musculus OX=10090 PE=2 SV=1;Ig kappa chain V-VI region NQ2-48.2.2 OS=Mus musculus OX=10090 PE=2 SV=1;Ig kappa chain V-VI region NQ2-17.4.1 OS=Mus musculus OX=10090 PE=2 SV=1;Ig kappa chain V-VI region NQ6-8.3.1	4	5	33.6	11.391	107	0	34.467	1//0	1//0	1//0	1//0	1//0	648930000	18	RWIYDTSK;RWIYDTSKLASGVPAR;VTMTCSASSSVSYMHWYQQK;WIYDTSK;WIYDTSKLASGVPAR			-1;-1;-1;-1	;;;	101640000	1	1	1	1	1	4	7377700	14946000	44706000	16098000	18517000	0.0203289	0.0127447	19315000	73820000	84452000	23734000	29701000	3.5524e+07	1.97542e+08	2.51487e+08	4.60597e+07	1.02386e+08
P20152	Vim	P20152;CON__sp|P08670|VIME_HUMAN;sp|P08670|VIME_HUMAN;P15331;sp|P41219-2|PERI_HUMAN;P15331-2;P15331-3;sp|P41219|PERI_HUMAN;CON__sp|P41219|PERI_HUMAN;CON__sp|P41219-2|PERI_HUMAN;P31001;CON__sp|P07197|NFM_HUMAN;sp|P07197|NFM_HUMAN;CON__sp|P07197-2|NFM_HUMAN;P08553;P46660;sp|P07197-2|NFM_HUMAN;P08551	P20152;CON__sp|P08670|VIME_HUMAN;sp|P08670|VIME_HUMAN	Vimentin	Vim	Vimentin OS=Mus musculus OX=10090 GN=Vim PE=1 SV=3;;Vimentin OS=Homo sapiens OX=9606 GN=VIM PE=1 SV=4	18	59	86.1	53.687	466	0	323.31	1//0	1//0	1//0	1//0	1//0	20698000000	417	DGQVINETSQHHDDLE;DNLAEDIMR;DVRQQYESVAAK;EEAESTLQSFRQDVDNASLAR;EKLQEEMLQR;EKLQEEMLQREEAESTLQSFRQDVDNASLAR;EMEENFALEAANYQDTIGR;EMEENFALEAANYQDTIGRLQDEIQNMKEEMAR;ETNLESLPLVDTHSKR;EYQDLLNVK;FADLSEAANR;FADLSEAANRNNDALR;FANYIDKVR;FLEQQNK;FLEQQNKILLAELEQLKGQGK;HLREYQDLLNVK;ILLAELEQLK;ILLAELEQLKGQGK;ISLPLPTFSSLNLR;KLHDEEIQELQAQIQEQHVQIDVDVSKPDLTAALR;KLLEGEESR;KVESLQEEIAFLK;KVESLQEEIAFLKK;LGDLYEEEMR;LGDLY…		+	-1;-1;-1;-1;-1;-1;-1;-1;-1;-1;-1;-1;-1;-1;-1;-1;-1;-1	;;;;;;;;;;;;;;;;;	122100000	1	1	1	1	1	32	8903900	2242600	39952000	7166700	63834000	0.0244198	0.0237696	94091000	71384000	175140000	146140000	267310000	5.87059e+08	4.39929e+08	1.1653e+09	8.56961e+08	1.93563e+09
P99029-2	Prdx5	P99029-2;P99029	P99029-2;P99029	Peroxiredoxin-5, mitochondrial	Prdx5	Isoform Cytoplasmic+peroxisomal of Peroxiredoxin-5, mitochondrial OS=Mus musculus OX=10090 GN=Prdx5;Peroxiredoxin-5, mitochondrial OS=Mus musculus OX=10090 GN=Prdx5 PE=1 SV=2	2	17	78.4	17.015	162	0	323.31	1//0	1//0	1//0	1//0	1//0	3141800000	71	ALNVEPDGTGLTCSLAPNILSQL;APIKVGDAIPSVEVFEGEPGK;APIKVGDAIPSVEVFEGEPGKKVNLAELFK;ATDLLLDDSLVSLFGNR;ATDLLLDDSLVSLFGNRR;FSMVIDNGIVK;KGVLFGVPGAFTPGCSK;KVNLAELFK;LLADPTGAFGK;LLADPTGAFGKATDLLLDDSLVSLFGNRR;RFSMVIDNGIVK;THLPGFVEQAGALK;THLPGFVEQAGALKAK;VGDAIPSVEVFEGEPGK;VGDAIPSVEVFEGEPGKK;VGDAIPSVEVFEGEPGKKVNLAELFK;VNLAELFK			-1;-1	;	109230000	1	1	1	1	1	10	17092000	6855700	36998000	5256100	43030000	0.0218464	0.0154976	81930000	91272000	109670000	49874000	128220000	4.84855e+08	2.05242e+08	5.84442e+08	9.63321e+07	3.96203e+08
P17742	Ppia	P17742	P17742	Peptidyl-prolyl cis-trans isomerase A;Peptidyl-prolyl cis-trans isomerase A, N-terminally processed	Ppia	Peptidyl-prolyl cis-trans isomerase A OS=Mus musculus OX=10090 GN=Ppia PE=1 SV=2	1	13	84.1	17.971	164	0	321.29	1//0	1//0	1//0	1//0	1//0	3032900000	47	ALSTGEKGFGYK;ALSTGEKGFGYKGSSFHR;EGMNIVEAMER;FEDENFILK;GFGYKGSSFHR;HTGPGILSMANAGPNTNGSQFFICTAK;IIPGFMCQGGDFTR;KITISDCGQL;SIYGEKFEDENFILK;TEWLDGK;TEWLDGKHVVFGK;VNPTVFFDITADDEPLGR;VSFELFADKVPK			-1		112630000	1	1	1	1	1	10	20213000	1565700	26483000	20927000	43445000	0.0225267	0.0134202	93274000	28359000	74500000	166370000	167140000	6.12418e+08	8.42893e+07	3.33639e+08	3.89747e+08	5.96819e+08
P09602	Hmgn2	P09602	P09602	Non-histone chromosomal protein HMG-17	Hmgn2	Non-histone chromosomal protein HMG-17 OS=Mus musculus OX=10090 GN=Hmgn2 PE=1 SV=2	1	5	51.1	9.4226	90	0	33.562	1//0	0//0	1//0	0//0	1//0	804000000	8	ADAGKDANNPAENGDAKTDQAQK;ADAGKDANNPAENGDAKTDQAQKAEGAGDAK;DANNPAENGDAKTDQAQK;DANNPAENGDAKTDQAQKAEGAGDAK;LSAKPAPPKPEPKPK			-1		133560000	1	0	1	0	1	3	5289100	0	8982500	0	119290000	0.0267123	0.0464134	9762800		12416000			1.91e+07		2.35562e+07		5.43871e+08
P34960	Mmp12	P34960	P34960	Macrophage metalloelastase	Mmp12	Macrophage metalloelastase OS=Mus musculus OX=10090 GN=Mmp12 PE=1 SV=3	1	25	48	54.97	473	0	244.73	1//0	1//0	1//0	1//0	1//0	5913200000	128	AFQVWSDVTPLR;CGVPDVQHLR;FYDYGKDRIPMTK;GGTLAHAFYPGPGIQGDAHFDEAETWTK;HYYIFQGAYQLEYDPLFR;IDAVLYFK;IYNYTPDMK;IYNYTPDMKR;IYNYTPDMKREDVDYIFQK;KVDAAVFDPLR;KVDAAVFDPLRQK;LISTHFPGIKPK;NQLFLFK;NQLFLFKDEK;NQLFLFKDEKYWLINNLVPEPHYPR;QELMDPAYPK;REDVDYIFQK;SFQGTNLFLVAVHELGHSLGLQHSNNPK;SIMYPTYR;VDAAVFDPLR;VDAAVFDPLRQK;VYFFVDKHYWR;YDVRQELMDPAYPK;YLNPSTFR;YWLINNLVPEPHYPR			-1		93415000	1	1	1	1	1	24	55061000	3900900	6200600	18576000	9676700	0.018683	0.0188616	268300000	46929000	43705000	69096000	29913000	1.26634e+09	1.76753e+08	1.44672e+08	4.58358e+08	2.08279e+08
Q61598	Gdi2	Q61598;Q61598-2	Q61598;Q61598-2	Rab GDP dissociation inhibitor beta	Gdi2	Rab GDP dissociation inhibitor beta OS=Mus musculus OX=10090 GN=Gdi2 PE=1 SV=1;Isoform 2 of Rab GDP dissociation inhibitor beta OS=Mus musculus OX=10090 GN=Gdi2	2	50	87.4	50.537	445	0	323.31	1//0	1//0	1//0	1//0	1//0	11141000000	215	AYDATTHFETTCDDIKDIYK;AYDATTHFETTCDDIKDIYKR;CKQLICDPSYVKDRVEK;DLGTDSQIFISR;DWNVDLIPK;EIRPALELLEPIEQK;EPEKEIRPALELLEPIEQK;FDLGQDVIDFTGHSLALYR;FKLPGQPPASMGR;FLMANGQLVK;FLVYVANFDEKDPR;FVSISDLFVPK;FVSISDLFVPKDLGTDSQIFISR;GRDWNVDLIPK;IKLYSESLAR;IYKVPSTEAEALASSLMGLFEK;IYKVPSTEAEALASSLMGLFEKR;KFDLGQDVIDFTGHSLALYR;KFDLGQDVIDFTGHSLALYRTDDYLDQPCCETINR;KFLVYVANFDEKDPR;KSDIYVCMISFAHNVAAQGK;KVLHMDQNPYYGGESASIT…			-1;-1	;	102870000	1	1	1	1	1	27	25805000	6041400	16470000	11702000	42850000	0.0205737	0.0128867	241220000	117150000	175530000	139240000	235910000	1.03757e+09	5.67763e+08	4.92496e+08	4.06267e+08	8.89849e+08
Q07456	Ambp	Q07456	Q07456	Protein AMBP;Alpha-1-microglobulin;Inter-alpha-trypsin inhibitor light chain;Trypstatin	Ambp	Protein AMBP OS=Mus musculus OX=10090 GN=Ambp PE=1 SV=2	1	13	30.7	39.029	349	0	196.8	1//0	1//0	1//0	1//0	1//0	3348100000	54	AFIKLWAFDAAQGK;CIQFHYGGCK;CIQFHYGGCKGNGNK;CIQFHYGGCKGNGNKFYSEK;DCLQTCR;ECKEYCGVPGDGYEELIRS;EDSCQLNYSEGPCLGMQER;EYCGVPGDGYEELIR;GNGNKFYSEKECK;GVCEEITGAYQK;KEDSCQLNYSEGPCLGMQER;LWAFDAAQGK;TIAACNLPIVQGPCR			-1		91454000	1	1	1	1	1	19	8107900	5564000	5207500	57739000	14836000	0.0182909	0.0200246	72405000	94465000	119600000	212020000	125130000	1.79313e+08	3.84567e+08	3.91424e+08	8.68887e+08	2.91624e+08
Q00519	Xdh	Q00519;G3X982;Q3TYQ9	Q00519	Xanthine dehydrogenase/oxidase;Xanthine dehydrogenase;Xanthine oxidase	Xdh	Xanthine dehydrogenase/oxidase OS=Mus musculus OX=10090 GN=Xdh PE=1 SV=5	3	98	76.6	146.56	1335	0	323.31	1//0	1//0	1//0	1//0	1//0	15510000000	335	ADLEGMCGK;ADLEGMCGKLDPTFASATLLFQK;ADLEGMCGKLDPTFASATLLFQKDPPANVQLFQEVPK;AKLTLASR;AQHGDSNAKQLFQLDSPATPEK;AQHGDSNAKQLFQLDSPATPEKIR;AVFHMDNAYK;AVFHMDNAYKIPNIR;AVFHMDNAYKIPNIRGTGR;AVGEPPLFLASSIFFAIK;AVGEPPLFLASSIFFAIKDAIR;CMLDRDEDMLITGGR;CMLDRDEDMLITGGRHPFLAK;CTGYRPILQGFR;CTGYRPILQGFRTFAK;CWDECIASSQYQAR;CWDECIASSQYQARK;DEVTCVGHIIGAVVADTPEHAHR;DGGCCGGSGNNPNCCMSQTK;DQTIAPSSSLFNPEDFKPLDPTQEPIFPPELLR;EGD…			-1;-1;-1	;;	85223000	1	1	1	1	1	50	2532900	16304000	22077000	21452000	22857000	0.0170446	0.00761147	52211000	272610000	157510000	101700000	289750000	1.21141e+08	6.42864e+08	4.82944e+08	3.75993e+08	1.30124e+09
Q922R8	Pdia6	Q922R8	Q922R8	Protein disulfide-isomerase A6	Pdia6	Protein disulfide-isomerase A6 OS=Mus musculus OX=10090 GN=Pdia6 PE=1 SV=3	1	24	50.9	48.1	440	0	323.31	1//0	1//0	1//0	1//0	1//0	4021900000	102	AATALKDVVK;ALDLFSDNAPPPELLEIINEDIAK;ALDLFSDNAPPPELLEIINEDIAKK;EPWDGKDGELPVEDDIDLSDVELDDLEKDEL;GESPVDYDGGR;GSFSEQGINEFLR;GSTAPVGGGSFPTITPR;HQSLGGQYGVQGFPTIK;IFGANKNKPEDYQGGR;IFQKGESPVDYDGGR;IFQKGESPVDYDGGRTR;LAAVDATVNQVLASR;NKPEDYQGGRTGEAIVDAALSALR;NLEPEWAAAATEVK;NLEPEWAAAATEVKEQTK;NLEPEWAAAATEVKEQTKGK;NSYLEVLLK;TGEAIVDAALSALR;TGEAIVDAALSALRQLVK;TGEAIVDAALSALRQLVKDR;TGEAIVDAALSALRQLVKDRLGGR;VGAVNA…			-1		98405000	1	1	1	1	1	17	12710000	7943000	18180000	18162000	41410000	0.019681	0.0115159	81234000	71579000	70413000	104070000	105290000	3.08564e+08	2.55346e+08	2.77566e+08	2.65191e+08	5.26435e+08
P12032	Timp1	P12032	P12032	Metalloproteinase inhibitor 1	Timp1	Metalloproteinase inhibitor 1 OS=Mus musculus OX=10090 GN=Timp1 PE=1 SV=2	1	8	49.3	22.628	205	0	188.67	1//0	1//0	1//0	1//0	1//0	1848800000	39	AVGNAADIR;HFACLPR;LESDTHCLWTDQVLVGSEDYQSR;LRNGNLHISACSFLVPWR;NGNLHISACSFLVPWR;NPGLCTWR;TYSAGCGVCTVFPCLSIPCK;YAYTPVMESLCGYAHK			-1		92849000	1	1	1	1	1	12	20894000	3605100	23164000	30325000	18467000	0.019291	0.00878687	90542000	29164000	102990000	115160000	32590000	3.57116e+08	8.63982e+07	2.92141e+08	2.99059e+08	1.63274e+08
P49182	Serpind1	P49182	P49182	Heparin cofactor 2	Serpind1	Heparin cofactor 2 OS=Mus musculus OX=10090 GN=Serpind1 PE=1 SV=1	1	22	52.9	54.496	478	0	254.12	1//0	1//0	1//0	1//0	1//0	3233700000	104	DQATTSDNLFIAPVGISTAMGMISLGLR;EALENIDPATQMLILNCIYFK;EFYFAEAQEANFPDPAFISK;FAFNLYR;FTVDRPFLFLVYEHR;GETHEEVHSVLHFR;GLIKEALENIDPATQMLILNCIYFK;GTWVNKFPVEMTHNHNFR;HQSTITVNEEGTQAAAVTTVGFMPLSTQVR;LFNKNGNMSGISDQR;NFGYTLR;NGNMSGISDQR;NYNLVEVLK;QFPIREDFK;RNFGYTLR;SVNGLYIQK;TLEAQLTPQVVER;TLEAQLTPQVVERWQK;TSCLLFMGK;VLKDQATTSDNLFIAPVGISTAMGMISLGLR;VSMMQTK;YEVTTIHNLFR			-1		90462000	1	1	1	1	1	23	10662000	6825400	13658000	40381000	18934000	0.0180921	0.0118263	48250000	61593000	67219000	61078000	59764000	2.19551e+08	2.60028e+08	2.22449e+08	3.6448e+08	2.29603e+08
O88593	Pglyrp1	O88593	O88593	Peptidoglycan recognition protein 1	Pglyrp1	Peptidoglycan recognition protein 1 OS=Mus musculus OX=10090 GN=Pglyrp1 PE=1 SV=1	1	11	74.7	20.489	182	0	323.31	1//0	1//0	1//0	1//0	1//0	2738800000	46	AALNLLECGVSR;ALPSECSSR;DVQSTLSPGDQLYQVIQSWEHYRE;GDHTGPIWNPMSIGITFMGNFMDR;GDHTGPIWNPMSIGITFMGNFMDRVPAK;GDHTGPIWNPMSIGITFMGNFMDRVPAKR;GHRDVQSTLSPGDQLYQVIQSWEHYRE;GWNIKGDHTGPIWNPMSIGITFMGNFMDRVPAK;NELGWCDVAYNFLIGEDGHVYEGR;NVQHYHKNELGWCDVAYNFLIGEDGHVYEGR;YVVISHTAGSFCNSPDSCEQQAR			-1		72915000	1	1	1	1	1	8	22789000	20605000	21884000	2672700	4963800	0.0145829	0.00884638	100430000	312080000	124670000	42570000	95044000	5.16392e+08	7.62905e+08	4.77967e+08	1.29001e+08	3.71483e+08
Q9CPW4	Arpc5	Q9CPW4	Q9CPW4	Actin-related protein 2/3 complex subunit 5	Arpc5	Actin-related protein 2/3 complex subunit 5 OS=Mus musculus OX=10090 GN=Arpc5 PE=1 SV=3	1	12	88.1	16.288	151	0	287.2	1//0	0//0	1//0	1//0	1//0	2496700000	31	ALAAGGVGSIVR;AVQSLDKNGVDLLMK;DRAGSIVLK;FRKVDVDEYDENKFVDEEDGGDGQAGPDEGEVDSCLR;GFESPSDNSSAVLLQWHEK;KVDVDEYDENKFVDEEDGGDGQAGPDEGEVDSCLR;NGVDLLMK;QGNMTAALQAALK;QGNMTAALQAALKNPPINTK;SQAVKDRAGSIVLK;VLISFKANDIEK;YIYKGFESPSDNSSAVLLQWHEK			-1		108620000	1	0	1	1	1	10	19336000	0	40318000	5537500	43427000	0.0217237	0.0176431	69609000		167800000	51594000	165500000	2.56283e+08		8.78998e+08	8.08094e+07	5.61228e+08
Q61878	Prg2	Q61878	Q61878	Bone marrow proteoglycan;Eosinophil granule major basic protein	Prg2	Bone marrow proteoglycan OS=Mus musculus OX=10090 GN=Prg2 PE=1 SV=1	1	8	39.9	24.255	223	0	323.31	1//0	1//0	1//0	1//0	1//0	1616100000	35	CVTLCTQGGHWR;GINQGQVWIGGR;GTLASIHSFSVNFGIQSAVR;RAECFDKAQSVCR;RAECFDKAQSVCRR;RPFICSY;RRPFICSY;WVDGSSWNFAYWAAGQPCPGGGR			-1		85520000	1	1	1	1	1	10	52957000	3299100	5558900	21791000	1914100	0.017104	0.0192977	164460000	19369000	18765000	133660000	15395000	1.06156e+09	7.70442e+07	9.60353e+07	2.3984e+08	7.221e+07
Q01768	Nme2	Q01768	Q01768	Nucleoside diphosphate kinase B	Nme2	Nucleoside diphosphate kinase B OS=Mus musculus OX=10090 GN=Nme2 PE=1 SV=1	1	7	84.2	17.363	152	0	69.282	1//0	1//0	1//0	1//0	1//0	1937600000	34	ASEEHLKQHYIDLK;DRPFFPGLVK;EIHLWFKPEELIDYK;GDFCIQVGR;GLVGEIIK;GLVGEIIKR;NIIHGSDSVESAEK;NIIHGSDSVESAEKEIHLWFKPEELIDYK;SCAHDWVYE;TFIAIKPDGVQR;VMLGETNPADSKPGTIR;YMNSGPVVAMVWEGLNVVK			-1		87487000	1	1	1	1	1	11	21252000	11097000	38769000	1828700	14540000	0.0174973	0.0123434	89349000	203480000	152550000	11957000	52352000	3.88398e+08	3.77941e+08	5.11146e+08	1.57065e+07	3.34856e+08
Q61171	Prdx2	Q61171	Q61171	Peroxiredoxin-2	Prdx2	Peroxiredoxin-2 OS=Mus musculus OX=10090 GN=Prdx2 PE=1 SV=3	1	13	85.9	21.778	198	0	193.49	1//0	1//0	1//0	1//0	1//0	2557200000	57	EGGLGPLNIPLLADVTK;GKYVVLFFYPLDFTFVCPTEIIAFSDHAEDFR;GLFIIDAK;KEGGLGPLNIPLLADVTK;LGCEVLGVSVDSQFTHLAWINTPR;LGCEVLGVSVDSQFTHLAWINTPRK;LVQAFQYTDEHGEVCPAGWKPGSDTIKPNVDDSKEYFSK;QITVNDLPVGR;SAPDFTATAVVDGAFK;SAPDFTATAVVDGAFKEIK;SLSQNYGVLK;SLSQNYGVLKNDEGIAYR;YVVLFFYPLDFTFVCPTEIIAFSDHAEDFRK			-1		100010000	1	1	1	1	1	10	11874000	1298600	59030000	17305000	10498000	0.0200011	0.0201825	50186000	15978000	140210000	58172000	36494000	2.92068e+08	6.53968e+07	5.87523e+08	1.58935e+08	1.53483e+08
P63001	Rac1	P63001;P60764	P63001;P60764	Ras-related C3 botulinum toxin substrate 1;Ras-related C3 botulinum toxin substrate 3	Rac1;Rac3	Ras-related C3 botulinum toxin substrate 1 OS=Mus musculus OX=10090 GN=Rac1 PE=1 SV=1;Ras-related C3 botulinum toxin substrate 3 OS=Mus musculus OX=10090 GN=Rac3 PE=1 SV=1	2	7	63	21.45	192	0	63.099	1//0	1//0	1//0	1//0	1//0	1765100000	34	AKWYPEVR;AVLCPPPVK;AVLCPPPVKK;CVVVGDGAVGK;GLKTVFDEAIR;HHCPNTPIILVGTK;KLTPITYPQGLAMAK;LDLRDDKDTIEK;LDLRDDKDTIEKLK;LRPLSYPQTDVFLICFSLVSPASFENVR;LTPITYPQGLAMAK;TVFDEAIR;YLECSALTQR			-1;-1	;	99505000	1	1	1	1	1	7	18911000	1314300	3391100	29963000	47240000	0.0201639	0.0171309	77844000	9816100	49195000	139460000	77263000	3.55315e+08	1.83733e+07	2.08971e+08	2.77424e+08	3.06026e+08
Q9CVB6	Arpc2	Q9CVB6	Q9CVB6	Actin-related protein 2/3 complex subunit 2	Arpc2	Actin-related protein 2/3 complex subunit 2 OS=Mus musculus OX=10090 GN=Arpc2 PE=1 SV=3	1	33	80.3	34.357	300	0	323.31	1//0	1//0	1//0	1//0	1//0	7256500000	141	ASHTAPQVLFSHR;ASHTAPQVLFSHREPPLELK;AVIHYRDDETMYVESK;AVIHYRDDETMYVESKK;AVIHYRDDETMYVESKKDR;DDETMYVESK;DDETMYVESKKDR;DNTINLIHTFR;DNTINLIHTFRDYLHYHIK;DSIVHQAGMLK;DSIVHQAGMLKR;DTDAAVGDNIGYITFVLFPR;DYLHYHIK;ELQAHGADELLK;EPPLELKDTDAAVGDNIGYITFVLFPR;FENAAAGNKPEAVEVTFADFDGVLYHISNPNGDK;FENAAAGNKPEAVEVTFADFDGVLYHISNPNGDKTK;FYKELQAHGADELLK;FYKELQAHGADELLKR;IIEETLALK;MILLEVNNR;NCFASVFEK;NCFASVFEKYFQFQEEGKEGE…			-1		98485000	1	1	1	1	1	19	13144000	3720200	24644000	9504900	47472000	0.019697	0.015479	81184000	56870000	156850000	76904000	213610000	3.94223e+08	1.55359e+08	4.34453e+08	3.63793e+08	8.11661e+08
Q8VCG4	C8g	Q8VCG4	Q8VCG4	Complement component C8 gamma chain	C8g	Complement component C8 gamma chain OS=Mus musculus OX=10090 GN=C8g PE=1 SV=1	1	14	84.2	22.508	202	0	276.76	1//0	1//0	1//0	1//0	1//0	2892000000	66	AEATTLHAAPQGAAMAVSTFR;ARGPVHMVVAETDYQSFAILYLEQGRK;EANLTEDQILFFPK;FAGTWLLVAVGSSCR;FLFQVSR;FLQEQGHRAEATTLHAAPQGAAMAVSTFR;KLDGICWQVR;KPIGSTSPISTIQAQVNFSAQK;QLFENTGVPGR;QLFENTGVPGRFLFQVSR;SLPVNDSVLDVFER;SLPVNDSVLDVFERR;VREANLTEDQILFFPK;YGFCETADQLHILNEVPR			-1		96060000	1	1	1	1	1	12	6503900	999700	17139000	35529000	35889000	0.0192121	0.014435	26822000	15502000	69602000	196560000	104020000	1.52231e+08	7.79344e+07	2.59448e+08	4.73191e+08	4.20084e+08
Q9ERK4	Cse1l	Q9ERK4	Q9ERK4	Exportin-2	Cse1l	Exportin-2 OS=Mus musculus OX=10090 GN=Cse1l PE=1 SV=1	1	3	3.3	110.45	971	0	19.532	1//0	0//0	0//0	1//0	1//0	4182100000	4	EHDPVGQMVNNPK;IIIPEIQK;SNNVNEFPVLK			-1		80259000	1	0	0	1	1	52	80179000	0	0	80466	81075	0.0160681	0.0320555				1444600	2439500	5.01881e+09			5.52831e+06	3.10626e+06
Q60605-2	Myl6	Q60605-2;Q60605;Q8CI43	Q60605-2;Q60605	Myosin light polypeptide 6	Myl6	Isoform Smooth muscle of Myosin light polypeptide 6 OS=Mus musculus OX=10090 GN=Myl6;Myosin light polypeptide 6 OS=Mus musculus OX=10090 GN=Myl6 PE=1 SV=3	3	10	82.8	16.961	151	0	323.31	1//0	1//0	1//0	1//0	1//0	2152200000	45	ALGQNPTNAEVLK;ALGQNPTNAEVLKVLGNPK;HVLVTLGEK;ILYSQCGDVMR;MTEEEVEMLVAGHEDSNGCINYEELVR;NKDQGTYEDYVEGLR;NKDQGTYEDYVEGLRVFDKEGNGTVMGAEIR;TGDGKILYSQCGDVMR;VLDFEHFLPMLQTVAK;VLGNPKSDEMNVK			-1;-1;-1	;;	94378000	1	1	1	1	1	10	15849000	685190	28516000	17617000	31711000	0.0188756	0.0109482	52189000	3642600	102860000	93547000	66421000	3.40705e+08	1.36839e+07	4.9762e+08	1.88679e+08	4.05472e+08
Q8VDD5	Myh9	Q8VDD5;Q61879;O08638-2;O08638;sp|Q28641|MYH4_RABIT;CON__sp|Q28641|MYH4_RABIT;G3UW82;Q91Z83;P13542;Q02566;Q5SX39;A2AQP0;Q5SX40	Q8VDD5	Myosin-9	Myh9	Myosin-9 OS=Mus musculus OX=10090 GN=Myh9 PE=1 SV=4	13	230	80.2	226.37	1960	0	323.31	1//0	1//0	1//0	1//0	1//0	40694000000	1088	ADFCIIHYAGK;AGKLDPHLVLDQLR;AGVLAHLEEER;AGVLAHLEEERDLK;AGVLAHLEEERDLKITDVIIGFQACCR;AKLQEMESAVK;AKLQEMESAVKSK;AKQTLENERGELANEVK;ALEEAMEQK;ALEEAMEQKAELER;ALEEAMEQKAELERLNK;ALEQQVEEMK;ALEQQVEEMKTQLEELEDELQATEDAK;ALEQQVEEMKTQLEELEDELQATEDAKLR;ALEQQVEEMKTQLEELEDELQATEDAKLRLEVNLQAMK;ANLQIDQINTDLNLER;ANLQIDQINTDLNLERSHAQKNENAR;AQQAADKYLYVDK;AQQAADKYLYVDKNFINNPLAQADWAAK;ASIAALEAK;ASREEILAQAK;ASREEILAQAKEN…			-1;-1;-1;-1;-1;-1;-1;-1;-1;-1;-1;-1;-1	;;;;;;;;;;;;	88188000	1	1	1	1	1	102	12190000	2929000	18455000	29396000	25218000	0.0176376	0.00940649	130940000	67187000	110940000	113550000	146630000	6.61235e+08	4.3128e+08	6.18835e+08	8.28543e+08	1.34346e+09
P01749	Ighv1-61	P01749	P01749	Ig heavy chain V region 3	Ighv1-61	Ig heavy chain V region 3 OS=Mus musculus OX=10090 GN=Ighv1-61 PE=1 SV=1	1	3	29.9	13.016	117	0	96.411	1//0	1//0	1//0	1//0	1//0	440720000	14	ATLTVDK;ATLTVDKSSSTAYMQLSSLTSEDSAVYYCAR;FKDKATLTVDK;SSSTAYMQLSSLTSEDSAVYYCAR			-1		8003200	1	1	1	1	1	4	2354100	1118000	1843200	71136000	5042000	0.0162987	0.0274507	30892000	27996000	66168000	55254000	40027000	1.13349e+07	1.08123e+08	4.20885e+07	1.83774e+08	3.27661e+07
Q921M7	Cyrib	Q921M7;Q8BHZ0	Q921M7	Protein FAM49B	Fam49b	CYFIP-related Rac1 interactor B OS=Mus musculus OX=10090 GN=Cyrib PE=1 SV=1	2	21	64.2	36.776	324	0	323.31	1//0	1//0	1//0	1//0	1//0	4374800000	92	AWGAVVPLVGK;DAEGILEDLQSYR;DAEGILEDLQSYRGAGHEIR;DQPPNSVEGLLNALR;EAIQHPADEKLQEK;EIYNQVNVVLKDAEGILEDLQSYR;FVSENKNLPIENTTDCLSTMASVCR;FYEFSQR;FYEFSQRLEAALR;GAGHEIREAIQHPADEKLQEK;GLLGALTSTPYSPTQHLER;INNVPAEGENEVNNELANR;MRINNVPAEGENEVNNELANR;MSLFYAEATPMLK;MTNPAIQNDFSYYR;MTNPAIQNDFSYYRR;NLPIENTTDCLSTMASVCR;QFAEILHFTLR;TLSDATTKFVSENKNLPIENTTDCLSTMASVCR;VLKDQPPNSVEGLLNALR;VMLETPEYR			-1;-1	;	79973000	1	1	1	1	1	19	21979000	9964500	13630000	7614800	26784000	0.0159945	0.00727185	123900000	156650000	89765000	88270000	121300000	5.0664e+08	3.99086e+08	2.69464e+08	1.85029e+08	6.45353e+08
P18532		P18532	P18532	Ig heavy chain V region 1B43		Ig heavy chain V region 1B43 OS=Mus musculus OX=10090 PE=1 SV=1	1	3	44.8	13.158	116	0	49.219	0//0	1//0	1//0	1//0	1//0	320860000	13	DTSKNQFFLQLNSVTTEDTATYYCAR;NQFFLQLNSVTTEDTATYYCAR;QFPGNKLEWMGYIHYSGNTSYNPSLK			-1		976740	0	1	1	1	1	2	0	8342400	976740	20208000	60718000	0.018049	0.0225244			64325000	12951000	31835000		3.33215e+07	1.24408e+08	2.61025e+07	8.94737e+07
P11680	Cfp	P11680	P11680	Properdin	Cfp	Properdin OS=Mus musculus OX=10090 GN=Cfp PE=1 SV=2	1	14	31.2	50.327	464	0	323.31	1//0	1//0	1//0	1//0	1//0	6267400000	97	CGGHCPGEAQQSQACDTQK;DIRVEDCCLNAAYAFQEHDGGLCQACR;HCYNIHNCIMK;HGGPFCAGDATR;HGGPFCAGDATRNQMCNK;LCTPLLPK;LQDIRHCYNIHNCIMK;MSINCEGTPGQQSR;QRLCTPLLPK;RSCLHVPVCKDPEEK;SCLHVPVCKDPEEK;SCLHVPVCKDPEEKKP;SCSAPAPSHQPPGKPCSGPAYEHK;VEDCCLNAAYAFQEHDGGLCQACR			-1		77055000	1	1	1	1	1	17	3969400	11489000	14246000	23286000	24064000	0.0154109	0.00754373	85641000	299780000	225840000	183200000	191000000	3.21047e+08	1.20755e+09	8.21709e+08	7.29596e+08	6.1393e+08
P99026	Psmb4	P99026	P99026	Proteasome subunit beta type-4	Psmb4	Proteasome subunit beta type-4 OS=Mus musculus OX=10090 GN=Psmb4 PE=1 SV=1	1	10	50.4	29.116	264	0	117.16	0//0	1//0	1//0	1//0	1//0	1330000000	35	AIHSWLTR;EVLEKQPVLSQTEAR;FDGGVVIAADMLGSYGSLAR;FQIATVTEK;FQIATVTEKGVEIEGPLSAQTNWDIAHMISGFE;GVEIEGPLSAQTNWDIAHMISGFE;QPVLSQTEAR;QVLGQMVIDEELLGDGHSYSPR;TQNPMVTGTSVLGVK;VNDSTMLGASGDYADFQYLK			-1		76849000	0	1	1	1	1	11	0	10878000	48142000	3948700	17829000	0.0161595	0.0171102		125460000	109760000	12773000	73251000		2.7627e+08	4.82758e+08	2.8053e+07	1.86125e+08
P47791-2	Gsr	P47791-2;P47791	P47791-2;P47791	Glutathione reductase, mitochondrial	Gsr	Isoform Cytoplasmic of Glutathione reductase, mitochondrial OS=Mus musculus OX=10090 GN=Gsr;Glutathione reductase, mitochondrial OS=Mus musculus OX=10090 GN=Gsr PE=1 SV=3	2	20	57.6	51.073	474	0	219.19	1//0	1//0	1//0	1//0	1//0	3583900000	71	AAVVESHKLGGTCVNVGCVPK;ADFDNTVAIHPTSSEELVTLR;ALLTPVAIAAGR;ALLTPVAIAAGRK;GHILVDEFQNTNVK;GVYAVGDVCGK;IYSTAFTPMYHAVTTR;LDYDNIPTVVFSHPPIGTVGLTEDEAVHK;LGGTCVNVGCVPK;LNTIYQNNLTK;MGATKADFDNTVAIHPTSSEELVTLR;MVCANKEEKVVGIHMQGIGCDEMLQGFAVAVK;NFDSLISSNCTEELENAGVEVLK;QDSKLDYDNIPTVVFSHPPIGTVGLTEDEAVHK;SHIEIIHGYATFADGPRPTVEVNGK;SHIEIIHGYATFADGPRPTVEVNGKK;SVIVGAGYIAVEIAGILSALGSK;TSSGLELQVVTSVPGR;VGIQTDEKGHILVDEF…			-1;-1	;	67397000	1	1	1	1	1	19	13714000	17175000	15019000	5044000	16444000	0.0134792	0.00438241	122290000	196780000	102020000	67581000	73947000	2.40889e+08	5.89121e+08	2.49928e+08	1.37986e+08	5.66627e+08
P14152	Mdh1	P14152	P14152	Malate dehydrogenase, cytoplasmic	Mdh1	Malate dehydrogenase, cytoplasmic OS=Mus musculus OX=10090 GN=Mdh1 PE=1 SV=3	1	16	50.6	36.511	334	0	171.38	1//0	1//0	1//0	1//0	1//0	3060000000	60	DLDVAVLVGSMPR;ELTEEKETAFEFLSSA;ENFSCLTR;EVGVYEALKDDSWLK;EVGVYEALKDDSWLKGEFITTVQQR;FVEGLPINDFSR;GEFITTVQQR;KLSSAMSAAK;LGVTADDVK;LGVTADDVKNVIIWGNHSSTQYPDVNHAK;LSSAMSAAK;MDLTAKELTEEKETAFEFLSSA;NVIIWGNHSSTQYPDVNHAK;SAPSIPKENFSCLTR;VIVVGNPANTNCLTASK;VLVTGAAGQIAYSLLYSIGNGSVFGK			-1		89764000	1	1	1	1	1	14	15253000	3169800	32318000	5600200	33423000	0.0179528	0.0128382	84700000	59894000	140890000	78006000	113540000	3.24087e+08	1.35625e+08	3.20805e+08	2.0642e+08	5.47924e+08
P27784	Ccl6	P27784	P27784	C-C motif chemokine 6;CCL6(22-95);CCL6(23-95)	Ccl6	C-C motif chemokine 6 OS=Mus musculus OX=10090 GN=Ccl6 PE=1 SV=1	1	6	57.8	12.984	116	0	54.785	1//0	1//0	1//0	1//0	1//0	2073500000	34	FIYYFPTSGGCIKPGIIFISR;RGTQVCADPSDR;RGTQVCADPSDRR;RGTQVCADPSDRRVQR;RYNPPIIHQGFQDTSSDCCFSYATQIPCKR;YNPPIIHQGFQDTSSDCCFSYATQIPCKR			-1		9072100	1	1	1	1	1	4	2836500	9022800	61356000	2189500	4046100	0.0158902	0.0228591	183810000	18392000	94625000	220430000	125160000	7.83454e+08	7.2078e+07	2.57049e+08	2.27457e+08	3.6951e+08
Q61362-3	Chi3l1	Q61362-3;Q61362-2;Q61362	Q61362-3;Q61362-2;Q61362	Chitinase-3-like protein 1	Chi3l1	Isoform 3 of Chitinase-3-like protein 1 OS=Mus musculus OX=10090 GN=Chi3l1;Isoform 2 of Chitinase-3-like protein 1 OS=Mus musculus OX=10090 GN=Chi3l1;Chitinase-3-like protein 1 OS=Mus musculus OX=10090 GN=Chi3l1 PE=1 SV=3	3	27	70.7	42.804	379	0	323.31	1//0	1//0	1//0	1//0	1//0	3150700000	103	DKQYFSTLIK;DKQYFSTLIKELNAEFTK;EAGTLAYYEICDFLK;EAGTLAYYEICDFLKGAEVHR;EFFPLTNAIKDALA;ELNAEFTK;ELNAEFTKEVQPGREK;FSEIASNTER;FSEIASNTERR;GNQWVGYEDKESVK;GNQWVGYEDKESVKNK;KLAGAMVWALDLDDFQGTCQPK;LGAQASKLLMGIPTFGK;LLLSAALSAGK;LLMGIPTFGK;LRDKQYFSTLIKELNAEFTK;LSNEKVPFATK;NKVGFLK;QITGHHSPLFQGQK;QITGHHSPLFQGQKDTR;RFSEIASNTERR;SFTLASSENQLGAPISGEGLPGR;SFTLASSENQLGAPISGEGLPGRFTK;SYGFDGLDLAWLYPR;TLLSVGGWK;VAIDTGY…			-1;-1;-1	;;	78974000	1	1	1	1	1	18	11483000	9316600	9194500	15019000	33960000	0.0157946	0.00932415	49070000	76470000	42617000	53945000	70347000	1.8378e+08	2.07752e+08	1.31618e+08	1.94e+08	3.68684e+08
Q9JM76	Arpc3	Q9JM76	Q9JM76	Actin-related protein 2/3 complex subunit 3	Arpc3	Actin-related protein 2/3 complex subunit 3 OS=Mus musculus OX=10090 GN=Arpc3 PE=1 SV=3	1	18	82.6	20.524	178	0	210.82	1//0	1//0	1//0	1//0	1//0	3678900000	57	AYLQQLR;AYLQQLRQETGLR;AYLQQLRQETGLRLCEK;DTDIVDEAIYYFK;EMYTLGITNFPIPGEPGFPLNAIYAKPASK;ETKDTDIVDEAIYYFK;LIGNMALLPLR;NEADRTLIYITLYISECLKK;NYEIKNEADR;NYEIKNEADRTLIYITLYISECLKK;PAYHSSLMDPDTK;PAYHSSLMDPDTKLIGNMALLPLR;PAYHSSLMDPDTKLIGNMALLPLRSQFKGPAPR;QEDEMMR;SQFKGPAPR;VFDPQSDKPSK;VFDPQSDKPSKWWTCFVK;VFDPQSDKPSKWWTCFVKR			-1		90545000	1	1	1	1	1	10	13128000	1398600	26400000	9567600	40051000	0.018109	0.0136176	62292000	62980000	188870000	216660000	252840000	2.8584e+08	1.44829e+08	5.49983e+08	4.63183e+08	7.59566e+08
P97371	Psme1	P97371	P97371	Proteasome activator complex subunit 1	Psme1	Proteasome activator complex subunit 1 OS=Mus musculus OX=10090 GN=Psme1 PE=1 SV=2	1	25	80.3	28.673	249	0	323.31	1//0	1//0	1//0	1//0	1//0	3092000000	92	AAKQPHVGDYR;APLDIPVPDPVKEK;APLDIPVPDPVKEKEKEER;DVTEQLNLVTTWLQLQIPR;EPALNEANLSNLK;GDEDDKGPPCGPVNCNEK;IEDGNNFGVAVQEK;IEDGNNFGVAVQEKVFELMTNLHTKLEGFHTQISK;ISELDAFLKEPALNEANLSNLK;IVVLLQR;KGDEDDKGPPCGPVNCNEK;KISELDAFLKEPALNEANLSNLK;KKGDEDDKGPPCGPVNCNEK;LEGFHTQISK;LKPEIKDVTEQLNLVTTWLQLQIPR;LMVMEIR;NAYAVLYDIILK;NAYAVLYDIILKNFEK;QLVHELDEAEYQEIR;TENLLGSYFPK;TENLLGSYFPKK;VDVFREDLCSK;VDVFREDLCSKTENLLGSYFPK;V…			-1		80827000	1	1	1	1	1	15	37161000	1815100	15860000	2643400	23348000	0.0161655	0.0132761	132370000	15673000	68279000	20294000	62796000	5.76057e+08	7.53886e+07	2.03707e+08	8.034e+07	3.52638e+08
P43275	H1-1	P43275	P43275	Histone H1.1	Hist1h1a	Histone H1.1 OS=Mus musculus OX=10090 GN=H1-1 PE=1 SV=2	1	9	35.7	21.785	213	0	229.12	1//0	0//1	1//0	1//0	1//0	2266000000	42	ERSGVSLAALK;ERSGVSLAALKK;GTGAAGSFKLNK;GTGAAGSFKLNKK;GTGAAGSFKLNKKAESK;KKPAGPSVSELIVQAVSSSK;KKPAGPSVSELIVQAVSSSKER;KPAGPSVSELIVQAVSSSK;SGVSLAALK;SGVSLAALKK;SLAAAGYDVEK;SLAAAGYDVEKNNSR;SLVNKGTLVQTK			-1		85554000	1	0	1	1	1	7	9017800	0	1806400	33724000	41006000	0.0171108	0.0169675	52640000		46165000	125690000	104390000	2.94212e+08		1.88583e+08	4.01456e+08	6.00509e+08
P19221	F2	P19221	P19221	Prothrombin;Activation peptide fragment 1;Activation peptide fragment 2;Thrombin light chain;Thrombin heavy chain	F2	Prothrombin OS=Mus musculus OX=10090 GN=F2 PE=1 SV=1	1	45	57.9	70.268	618	0	323.31	1//0	1//0	1//0	1//0	1//0	7641600000	210	DNLSPPLGQCLTER;EECSVPVCGQEGR;ENLDRDIALLK;ETFMDCLEGR;ETWTTNINEIQPSVLQVVNLPIVERPVCK;GDACEGDSGGPFVMK;GIAPWQVMLFR;GIAPWQVMLFRK;GKYGFYTHVFR;GRLYQGNLAVTTLGSPCLPWNSLPAK;IRITDNMFCAGFK;ISMLEKIYVHPR;ITDNMFCAGFK;IVEGWDAEK;IVEGWDAEKGIAPWQVMLFR;IVEGWDAEKGIAPWQVMLFRK;KPVPFSDYIHPVCLPDK;KPVPFSDYIHPVCLPDKQTVTSLLR;KSPQELLCGASLISDR;LKKPVPFSDYIHPVCLPDK;LKKPVPFSDYIHPVCLPDKQTVTSLLR;LYQGNLAVTTLGSPCLPWNSLPAK;NPDSSTTGPWC…			-1		73608000	1	1	1	1	1	29	14114000	4271000	21370000	27267000	6585600	0.0147215	0.00868754	93744000	51279000	85854000	48092000	41888000	3.23422e+08	2.80596e+08	3.98117e+08	5.04014e+08	3.55971e+08
P43276	H1-5	P43276	P43276	Histone H1.5	Hist1h1b	Histone H1.5 OS=Mus musculus OX=10090 GN=H1-5 PE=1 SV=2	1	10	37.7	22.576	223	0	210.89	1//0	0//0	1//0	1//0	1//0	1538200000	43	ALAAGGYDVEK;ALAAGGYDVEKNNSR;ATGPPVSELITK;GGVSLPALKK;GTGASGSFK;GTGASGSFKLNK;GTGASGSFKLNKK;KALAAGGYDVEK;KALAAGGYDVEKNNSR;KATGPPVSELITK;RKATGPPVSELITK;SETAPAETAAPAPVEK;SETAPAETAAPAPVEKSPAK;SLVSKGTLVQTK			-1		88987000	1	0	1	1	1	9	15204000	0	8119700	13281000	52382000	0.0177973	0.0180755	59710000		27130000	86491000	99899000	3.04204e+08		1.40427e+08	1.68222e+08	3.78437e+08
P03953-2	Cfd	P03953-2;P03953	P03953-2;P03953	Complement factor D	Cfd	Isoform 2 of Complement factor D OS=Mus musculus OX=10090 GN=Cfd;Complement factor D OS=Mus musculus OX=10090 GN=Cfd PE=1 SV=1	2	6	36	27.985	258	0	104.51	1//0	1//0	1//0	1//0	1//0	5624400000	63	DTCRGDSGSPLVCGDAVEGVVTWGSR;RPDVLHQLR;TYHDGVVTINMMCAESNR;TYHDGVVTINMMCAESNRR;VCGNGKKPGVYTR;WYDVQSVVPHPGSRPDSLEDDLILFK			-1;-1	;	33197000	1	1	1	1	1	9	38815000	2487900	3726200	13498000	13484000	0.0144022	0.0130658	226750000	154700000	265090000	297490000	279110000	7.91721e+08	9.61142e+08	1.00846e+09	7.93875e+08	1.25108e+09
P34884	Mif	P34884	P34884	Macrophage migration inhibitory factor	Mif	Macrophage migration inhibitory factor OS=Mus musculus OX=10090 GN=Mif PE=1 SV=2	1	2	17.4	12.504	115	0	17.659	1//0	0//0	1//0	1//0	1//0	430100000	9	LLCGLLSDR;PMFIVNTNVPR			-1		86019000	1	0	1	1	1	5	16426000	0	15521000	10462000	43610000	0.0172038	0.0144371	44875000		34196000	71683000	39945000	9.88655e+07		6.78404e+07	3.37842e+07	1.60658e+08
Q9DBB9	Cpn2	Q9DBB9	Q9DBB9	Carboxypeptidase N subunit 2	Cpn2	Carboxypeptidase N subunit 2 OS=Mus musculus OX=10090 GN=Cpn2 PE=1 SV=2	1	19	42.4	60.478	547	0	323.31	1//0	1//0	1//0	1//0	1//0	3257700000	89	AAHSQCAYSNPEGTVLLACEESR;ALGLDEGEPAGSWDLTVEGR;GAFQSLTGLQMLK;GQLVPNLK;GQLVPNLKQEQLICPVNPGHLSFR;HLEPDAFGGLPR;LAGLPEDLFCHMDILESLQLQGNQLR;LQLLNLSR;LSNNMLAR;LTLDFDR;LTLDFDRLAGLPEDLFCHMDILESLQLQGNQLR;LVSLTLSHNAITDLPEHVFR;LYNNQISNTHTFCAGPAYLK;NLEQLVK;QEQLICPVNPGHLSFR;TLNLAQNLLTQLPK;VTVSIEAPAAGP;VVFLNTQVR;WLNIQLSSR			-1		74997000	1	1	1	1	1	24	1933300	2731700	17964000	37964000	14404000	0.0149994	0.0130976	16774000	17845000	42869000	60232000	41274000	5.2897e+07	1.22528e+08	2.10786e+08	3.55447e+08	1.93411e+08
P18527		P18527;P18529	P18527	Ig heavy chain V region 914		Ig heavy chain V region 914 OS=Mus musculus OX=10090 PE=1 SV=1	2	3	58.8	10.661	97	0	106.52	1//0	1//0	1//0	1//0	1//0	1357600000	25	LSCAASGFTFSSYAMSWVR;LVESGGGLVKPGGSLK;NILYLQMSSLR;SEDTAMYYCAR			-1;-1	;	69003000	1	1	1	1	1	5	14993000	7678600	5349700	17600000	23382000	0.0138007	0.00658114	161100000	263650000	56853000	93577000	100270000	3.75915e+08	4.17958e+08	3.6464e+07	2.26857e+08	3.26456e+08
Q9QUM9	Psma6	Q9QUM9	Q9QUM9	Proteasome subunit alpha type-6	Psma6	Proteasome subunit alpha type-6 OS=Mus musculus OX=10090 GN=Psma6 PE=1 SV=1	1	13	50	27.372	246	0	247.55	0//0	1//0	1//0	1//0	1//0	1604500000	44	AINQGGLTSVAVR;CDPAGYYCGFK;GKDCAVIVTQK;HITIFSPEGR;ILTEAEIDAHLVALAERD;ITESIGCVMTGMTADSR;KVPDKLLDSSTVTHLFK;LLDSSTVTHLFK;QTESTSFLEK;QTESTSFLEKK;YGYEIPVDMLCK;YGYEIPVDMLCKR;YKYGYEIPVDMLCKR			-1		65625000	0	1	1	1	1	13	0	14622000	22114000	2289000	26600000	0.013125	0.010529		157560000	82066000	4044300	56356000		4.56925e+08	2.23683e+08	1.92186e+07	2.86195e+08
Q9CQI6	Cotl1	Q9CQI6	Q9CQI6	Coactosin-like protein	Cotl1	Coactosin-like protein OS=Mus musculus OX=10090 GN=Cotl1 PE=1 SV=3	1	8	43.7	15.944	142	0	123.9	1//0	1//0	1//0	1//0	1//0	635270000	30	ATKIDKEACR;EFVISDRK;EFVISDRKELEEDFIR;ELEEDFIR;EVVQNFAK;FALITWIGEDVSGLQR;FTTGDAMSKR;SKFALITWIGEDVSGLQR			-1		54991000	1	1	1	1	1	9	8205900	17888000	14955000	4731000	9210700	0.0109981	0.00476226	32659000	160950000	30563000	23426000	24440000	1.02018e+08	3.53177e+08	1.1039e+08	3.41928e+07	1.00432e+08
P52430	Pon1	P52430	P52430	Serum paraoxonase/arylesterase 1	Pon1	Serum paraoxonase/arylesterase 1 OS=Mus musculus OX=10090 GN=Pon1 PE=1 SV=2	1	14	43.1	39.565	355	0	167.34	1//0	1//0	1//0	1//0	1//0	3078900000	55	AKLLALTLVGLVLALYKNHR;EVTPVELPNCNLVK;GIETGAEDLEILPNGLTFFSTGLK;GIETGAEDLEILPNGLTFFSTGLKYPGIK;GKLLIGTVFHK;IFFYDAENPPGSEVLR;ILLMDLNK;ILLMDLNKK;IQNILSEDPK;LLALTLVGLVLALYKNHR;LLIGTVFHK;LNAFREVTPVELPNCNLVK;SFDPSKPGK;VLNFDTLVDNISVDPVTGDLWVGCHPNGMR			-1		70285000	1	1	1	1	1	14	4258000	2423100	8588200	37621000	17396000	0.0140573	0.0128661	51172000	26943000	84017000	381920000	82345000	1.44368e+08	8.10205e+07	1.76614e+08	7.77981e+08	3.46063e+08
O88968	Tcn2	O88968	O88968	Transcobalamin-2	Tcn2	Transcobalamin-2 OS=Mus musculus OX=10090 GN=Tcn2 PE=1 SV=1	1	22	67	47.585	430	0	323.31	1//0	1//0	1//0	1//0	1//0	4575400000	114	AGTSLLLSLQDGAFQNPLMISQLLPILNHK;ANCEFFGSR;APDTPLLQGIADYKPQDGETIELR;DAGDREYWQLLR;FNFNSDLRPR;IDSQLVEK;IDSQLVEKLGQR;IHYQQCLLR;ITMAIETVR;ITMAIETVREK;LAQDGGGFTYGTQASLSGPYLTSVLGK;LISQLKWFLEDEKK;LLPWMDR;LLPWMDRLSSEQLNPSVFVGLR;LSGGSLALYLLALR;LSGGSLALYLLALRANCEFFGSR;LSSEQLNPSVFVGLR;LSSMQAGTKEDLYLHSLK;SQAPEGYFGNIYSTPLALQMLMTSPASGVGLGTACIK;TYLDLIFPDCQASR;VASALSPYEQTFFVFAGSSLEDVLK;WFLEDEKK			-1		68377000	1	1	1	1	1	22	13165000	5243700	9130900	16841000	23996000	0.0136753	0.00645821	122440000	104280000	77449000	121100000	99280000	4.24028e+08	2.76532e+08	2.61902e+08	3.92781e+08	2.96725e+08
Q8BH61	F13a1	Q8BH61	Q8BH61	Coagulation factor XIII A chain	F13a1	Coagulation factor XIII A chain OS=Mus musculus OX=10090 GN=F13a1 PE=1 SV=3	1	38	52.5	83.206	732	0	323.31	1//0	1//0	1//0	1//0	1//0	4820500000	143	AGEYMSHLLEQGFLHFFVTAR;AVPPNNSNAAEVDLPTEELQGLVPR;CGPASVQAVK;DLFRVEYVIGR;DYLNVTAVHLFK;EIRPNTTVQWEEVCRPWVSGHR;EIRPNTTVQWEEVCRPWVSGHRK;ERWDSNKIDHHTDKYDNNK;ESFEETLDPFSSK;ETLQNVWIHLDGPGVMRPK;FQEGQEEERLALETALMYGAK;GTYIPVPVVK;GVNLKDYLNVTAVHLFK;HVYGELDLQIQR;IDHHTDKYDNNKLIVR;INESRDVLAK;KESFEETLDPFSSK;KLIASMTSDSLR;KTLNTEGVVK;LALETALMYGAK;LIASMTSDSLR;LSVQSSPECIVGK;LSVQSSPECIVGKFR;MYVAVWTPYGILR;QDGTHVVEAVDATH…			-1		69302000	1	1	1	1	1	35	6962300	3087600	20162000	24724000	14366000	0.0138604	0.00802023	57075000	38597000	84525000	52499000	63215000	1.76942e+08	2.23469e+08	2.95124e+08	4.06015e+08	3.77501e+08
Q61704	Itih3	Q61704	Q61704	Inter-alpha-trypsin inhibitor heavy chain H3	Itih3	Inter-alpha-trypsin inhibitor heavy chain H3 OS=Mus musculus OX=10090 GN=Itih3 PE=1 SV=3	1	44	45.4	99.357	889	0	323.31	1//0	1//0	1//0	1//0	1//0	14982000000	207	ADTAKEVSFDVELPK;AREDHTVPERSTSIIIMLTDGDANTGESRPEK;AVNRADTAKEVSFDVELPK;DHLVQATPANLK;DHLVQATPANLKEAK;EQGYIFGDYIER;ESPGNVQIVNGYFVHFFAPQGLPVVPK;EVSFDVELPK;FAHNVVTTR;FPLYNLGFGNNLNYNFLETLALENHGLAR;GHGALNDLTFTEEVDMEEMDAALK;GHGALNDLTFTEEVDMEEMDAALKEQGYIFGDYIER;GHVSFKPSLDQQR;GIEMLNK;GKYEMYLKVQPK;HFEIDAHIFEPQGISMLDAEASFITNDLLGSALTK;ILDDVKEDDYLNFILFSTDVTTWK;ILDDVKEDDYLNFILFSTDVTTWKDHLVQATPANLK;ILDDVKEDDYLNFI…			-1		65291000	1	1	1	1	1	34	2779400	5684800	18682000	27798000	10346000	0.013058	0.00912431	102030000	255640000	339040000	293560000	301930000	2.29055e+08	9.05606e+08	1.02587e+09	1.46222e+09	1.66229e+09
P01632	Igkv7-33	P01632	P01632	Ig kappa chain V-I region S107A	Igkv7-33	Ig kappa chain V-I region S107A OS=Mus musculus OX=10090 GN=Igkv7-33 PE=2 SV=1	1	4	45.6	12.717	114	0	31.18	1//0	1//0	1//0	0//0	1//0	484320000	8	DIVMTQSPTFLAVTASK;HKVHYLAWYQK;LLIYGASNR;VTISCTASESLYSSK			-1		70793000	1	1	1	0	1	6	6223800	7944400	18642000	0	37983000	0.0141586	0.0133398	25564000	77522000	75464000		99871000	4.49518e+07	9.5194e+07	9.7774e+07		2.11804e+08
P63242	Eif5a	P63242;Q8BGY2	P63242	Eukaryotic translation initiation factor 5A-1	Eif5a	Eukaryotic translation initiation factor 5A-1 OS=Mus musculus OX=10090 GN=Eif5a PE=1 SV=2	2	17	72.1	16.832	154	0	228.7	1//0	1//0	1//0	1//0	1//0	2278500000	49	EDLRLPEGDLGK;EIEQKYDCGEEILITVLSAMTEEAAVAIK;IVEMSTSK;KNGFVVLK;KYEDICPSTHNMDVPNIK;KYEDICPSTHNMDVPNIKR;LPEGDLGK;LPEGDLGKEIEQK;NDFQLIGIQDGYLSLLQDSGEVR;NDFQLIGIQDGYLSLLQDSGEVREDLR;RNDFQLIGIQDGYLSLLQDSGEVR;RNDFQLIGIQDGYLSLLQDSGEVREDLR;VHLVGIDIFTGK;VHLVGIDIFTGKKYEDICPSTHNMDVPNIKR;YDCGEEILITVLSAMTEEAAVAIK;YEDICPSTHNMDVPNIK;YEDICPSTHNMDVPNIKR			-1;-1	;	70751000	1	1	1	1	1	8	24561000	1011700	27758000	2765100	15667000	0.0143526	0.0109352	99798000	3575900	119240000	10170000	25044000	3.30499e+08	1.61633e+07	5.44724e+08	5.65566e+07	2.76393e+08
Q9DCD6	Gabarap	Q9DCD6;Q8R3R8	Q9DCD6;Q8R3R8	Gamma-aminobutyric acid receptor-associated protein;Gamma-aminobutyric acid receptor-associated protein-like 1	Gabarap;Gabarapl1	Gamma-aminobutyric acid receptor-associated protein OS=Mus musculus OX=10090 GN=Gabarap PE=1 SV=2;Gamma-aminobutyric acid receptor-associated protein-like 1 OS=Mus musculus OX=10090 GN=Gabarapl1 PE=1 SV=2	2	7	38.5	13.918	117	0	59.311	1//0	0//0	1//0	1//0	1//0	332610000	14	FVYKEEHPFEK;KKYPDRVPVIVEK;KYPDRVPVIVEK;MKFVYKEEHPFEK;MKFVYKEEHPFEKR;YLVPSDLTVGQFYFLIR;YLVPSDLTVGQFYFLIRK			-1;-1	;	21992000	1	0	1	1	1	3	8844200	0	13147000	8249800	50313000	0.0161108	0.0176223	17999000		16911000	16234000	29605000	8.38836e+07		7.62588e+07	1.59846e+07	8.60867e+07
P63101	Ywhaz	P63101	P63101	14-3-3 protein zeta/delta	Ywhaz	14-3-3 protein zeta/delta OS=Mus musculus OX=10090 GN=Ywhaz PE=1 SV=1	1	21	69	27.771	245	0	239.88	1//0	1//0	1//0	1//0	1//0	1933800000	78	DICNDVLSLLEK;DSTLIMQLLR;EKIETELRDICNDVLSLLEK;EMQPTHPIR;FLIPNASQPESK;GIVDQSQQAYQEAFEISK;GIVDQSQQAYQEAFEISKK;IETELRDICNDVLSLLEK;LAEQAERYDDMAACMK;MDKNELVQK;NLLSVAYK;NLLSVAYKNVVGAR;SVTEQGAELSNEER;SVTEQGAELSNEERNLLSVAYK;TAFDEAIAELDTLSEESYK;TAFDEAIAELDTLSEESYKDSTLIMQLLR;VVSSIEQKTEGAEK;VVSSIEQKTEGAEKK;YDDMAACMK;YLAEVAAGDDKK;YLAEVAAGDDKKGIVDQSQQAYQEAFEISKK			-1		69380000	1	1	1	1	1	14	9744900	6787200	11175000	2669100	39004000	0.013876	0.0128967	38053000	72987000	48316000	29508000	62987000	1.64317e+08	2.12864e+08	1.32313e+08	6.54438e+07	2.83823e+08
Q9R1P4	Psma1	Q9R1P4	Q9R1P4	Proteasome subunit alpha type-1	Psma1	Proteasome subunit alpha type-1 OS=Mus musculus OX=10090 GN=Psma1 PE=1 SV=1	1	17	69.2	29.546	263	0	163.79	1//0	1//0	1//0	1//0	1//0	2295400000	59	ALRETLPAEQDLTTK;AQPSQAAEEPAEK;AQPSQAAEEPAEKADEPMEH;ETLPAEQDLTTK;FVFDRPLPVSR;HMSEFMECNLDELVK;IHQIEYAMEAVK;ILHVDNHIGISIAGLTADAR;KAQPSQAAEEPAEKADEPMEH;LLCNFMR;LVSLIGSK;NQYDNDVTVWSPQGR;NVSIGIVGK;RPYGVGLLIAGYDDMGPHIFQTCPSANYFDCR;THAVLVALK;THAVLVALKR;TQIPTQR			-1		60794000	1	1	1	1	1	18	475700	12610000	17039000	1283700	29386000	0.0121589	0.010729	1274200	150310000	63532000	8601900	54934000	1.03071e+07	4.45065e+08	2.45214e+08	3.75904e+07	3.69e+08
Q9R1P3	Psmb2	Q9R1P3	Q9R1P3	Proteasome subunit beta type-2	Psmb2	Proteasome subunit beta type-2 OS=Mus musculus OX=10090 GN=Psmb2 PE=1 SV=1	1	16	76.1	22.906	201	0	136.39	0//0	1//0	1//0	1//0	1//0	1628600000	50	APFAAHGYGAFLTLSILDR;FILNLPTFSVR;ILLLCVGEAGDTVQFAEYIQK;MRNGYELSPTAAANFTR;NGYELSPTAAANFTR;NGYELSPTAAANFTRR;NLADCLR;RFILNLPTFSVR;RNLADCLR;SRTPYHVNLLLAGYDEHEGPALYYMDYLAALAK;TPYHVNLLLAGYDEHEGPALYYMDYLAALAK;VAASNIVQMK;VAASNIVQMKDDHDK;VAASNIVQMKDDHDKMFK;VIDKDGIHNLENIAFPK;YYTPTISR			-1		61940000	0	1	1	1	1	10	0	11397000	17061000	3589000	29893000	0.012388	0.0105842		137890000	41824000	14725000	86594000		4.00139e+08	2.58572e+08	4.14342e+07	3.14889e+08
P06684	C5	P06684	P06684	Complement C5;Complement C5 beta chain;Complement C5 alpha chain;C5a anaphylatoxin;Complement C5 alpha chain	C5	Complement C5 OS=Mus musculus OX=10090 GN=C5 PE=1 SV=2	1	109	62.9	188.88	1680	0	323.31	1//0	1//0	1//0	1//0	1//0	16523000000	445	ACKPETAYAYK;ACKPETAYAYKVR;ADIRSYFPESWLWEIHRVPK;ADSFLLENTLPSK;ALVEGVDQLLTDYQIK;AQVKDSLEQAVGGVPVTLMAQTVDVNQETSDLETKR;AVDICPTMK;CQLENGSFK;CQLENGSFKENSQYLPIK;CQLENGSFKENSQYLPIKLQGTLPAEAQEK;DGHVILQLNSIPSR;DGHVILQLNSIPSRDFLCVR;DMNYANPIIK;DSLEQAVGGVPVTLMAQTVDVNQETSDLETKR;DTLKRPDSSVPSSGTAGMVETTAYALLASLK;EAFVKGDPPIYR;EDIKDEEKQMMHK;EESPVSHVYLEVVSK;EESTSGSSHAVMDISLPTGIGANEEDLR;EGINILTHLPK;EKACKPETAYAYK;EKAC…			-1		62499000	1	1	1	1	1	78	4148600	2335600	14592000	36738000	4684200	0.0124997	0.0128531	84034000	86558000	126560000	157570000	90722000	2.38807e+08	2.49173e+08	4.81023e+08	9.70308e+08	6.37671e+08
P11499	Hsp90ab1	P11499	P11499	Heat shock protein HSP 90-beta	Hsp90ab1	Heat shock protein HSP 90-beta OS=Mus musculus OX=10090 GN=Hsp90ab1 PE=1 SV=3	1	31	55.9	83.28	724	0	323.31	1//0	1//0	1//0	1//0	1//0	5138200000	177	ADLINNLGTIAK;AKFENLCK;ALLFIPR;AQALRDNSTMGYMMAK;CLELFSELAEDKENYKK;EDQTEYLEERR;EGLELPEDEEEK;EGLELPEDEEEKKK;EGLELPEDEEEKKKMEESK;EKYIDQEELNK;ELISNASDALDK;ELISNASDALDKIR;ELISNASDALDKIRYESLTDPSKLDSGK;ELKIDIIPNPQER;EQVANSAFVER;FYEAFSK;GTKVILHLKEDQTEYLEER;GTKVILHLKEDQTEYLEERR;GVVDSEDLPLNISR;HFSVEGQLEFR;HLEINPDHPIVETLR;HSQFIGYPITLYLEK;HSQFIGYPITLYLEKER;IDIIPNPQER;IEDVGSDEEDDSGKDKK;KHLEINPDHPIVETLR;KRGFEVV…			-1		63239000	1	1	1	1	1	35	10201000	3534400	16548000	20852000	12103000	0.0126477	0.00586273	89276000	37892000	81278000	53479000	46638000	3.80501e+08	2.9404e+08	3.72481e+08	2.86032e+08	3.16609e+08
Q8CGP1	H2bc12	Q8CGP1;Q64524	Q8CGP1	Histone H2B type 1-K	Hist1h2bk	Histone H2B type 1-K OS=Mus musculus OX=10090 GN=H2bc12 PE=1 SV=3	2	3	74.6	13.92	126	0	57.418	1//0	0//1	0//1	1//0	1//0	630260000	9	AMGIMNSFVNDIFER;AMGIMNSFVNDIFERIASEASR;AMGIMNSFVNDIFERIASEASRLAHYNKR;EIQTAVR;EIQTAVRLLLPGELAK;ESYSVYVYK;ESYSVYVYKVLK;HAVSEGTKAVTK;HAVSEGTKAVTKYTSAK;KESYSVYVYK;KESYSVYVYKVLK;KESYSVYVYKVLKQVHPDTGISSK;LLLPGELAK;LLLPGELAKHAVSEGTK;QVHPDTGISSK;QVHPDTGISSKAMGIMNSFVNDIFER;SRKESYSVYVYK;SRKESYSVYVYKVLK;STITSREIQTAVR;STITSREIQTAVRLLLPGELAK;VLKQVHPDTGISSK			-1;-1	;	77103000	1	0	0	1	1	7	2610400	0	0	19212000	55281000	0.0154207	0.0211798	9744100			83174000	174360000	2.19962e+07			8.68577e+07	3.51816e+08
P11352	Gpx1	P11352	P11352	Glutathione peroxidase 1	Gpx1	Glutathione peroxidase 1 OS=Mus musculus OX=10090 GN=Gpx1 PE=1 SV=2	1	19	85.1	22.329	201	0	323.31	1//0	1//0	1//0	1//0	1//0	3309200000	82	AHPLFTFLR;CEVNGEKAHPLFTFLR;DYTEMNDLQK;FLVGPDGVPVR;FLVGPDGVPVRR;FRTIDIEPDIETLLSQQSGNS;GLVVLGFPCNQFGHQENGK;GLVVLGFPCNQFGHQENGKNEEILNSLK;LSAAAQSTVYAFSARPLTGGEPVSLGSLR;LSAAAQSTVYAFSARPLTGGEPVSLGSLRGK;NALPTPSDDPTALMTDPK;NDIAWNFEK;NDIAWNFEKFLVGPDGVPVRR;NEEILNSLK;TIDIEPDIETLLSQQSGNS;YIIWSPVCR;YVRPGGGFEPNFTLFEK;YVRPGGGFEPNFTLFEKCEVNGEK;YVRPGGGFEPNFTLFEKCEVNGEKAHPLFTFLR			-1		56753000	1	1	1	1	1	13	21082000	8231100	11610000	4350900	11479000	0.0113506	0.00554096	79861000	317750000	73774000	95334000	96954000	7.27949e+08	4.85934e+08	5.40988e+08	2.75312e+08	2.32725e+08
P24527	Lta4h	P24527	P24527	Leukotriene A-4 hydrolase	Lta4h	Leukotriene A-4 hydrolase OS=Mus musculus OX=10090 GN=Lta4h PE=1 SV=4	1	36	64.3	69.05	611	0	323.31	1//0	1//0	1//0	1//0	1//0	3606700000	130	AILPCQDTPSVK;ASMHPVTAMLVGR;CSVDFAR;DGEAPDPEDPSR;DLAAFDKSHDQAVHTYQEHK;DLSSHQLNEFLAQVLQK;EEDLSSFSIADLKDLSSHQLNEFLAQVLQK;ELVALMSAIR;ELVALMSAIRDGEAPDPEDPSR;ELVALMSAIRDGEAPDPEDPSRK;FSYQSVTTDDWK;FTRPLFK;GSPMEISLPIALSK;HFHALGGWGELQNTIK;LTYTAEVSVPK;LTYTAEVSVPKELVALMSAIR;MQEVYNFNAINNSEIR;PEVADTCSLASPASVCR;QHPYLFSQCQAIHCR;SANEFSETESMLK;SFLYSHFK;SHDQAVHTYQEHK;SLSNVIAHEISHSWTGNLVTNK;SLTLDTKDLTIEK;SSALQWLTPEQ…			-1		41816000	1	1	1	1	1	36	6390900	19354000	2618300	5343800	8109000	0.0083632	0.00577707	63428000	256180000	44336000	45144000	52096000	2.5659e+08	1.08552e+09	1.33689e+08	1.72417e+08	2.0853e+08
Q7TPR4	Actn1	Q7TPR4;O88990	Q7TPR4	Alpha-actinin-1	Actn1	Alpha-actinin-1 OS=Mus musculus OX=10090 GN=Actn1 PE=1 SV=1	2	90	79.1	103.07	892	0	323.31	1//0	1//0	1//0	1//0	1//0	13338000000	319	AAPFNNWMEGAMEDLQDTFIVHTIEEIQGLTTAHEQFK;AGTQIENIEEDFRDGLK;AGTQIENIEEDFRDGLKLMLLLEVISGER;AIMTYVSSFYHAFSGAQK;AIMTYVSSFYHAFSGAQKAETAANRICK;ALDFIASK;ASIHEAWTDGK;ASIHEAWTDGKEAMLR;CQKICDQWDNLGALTQK;CQKICDQWDNLGALTQKRR;CQLEINFNTLQTK;CQLEINFNTLQTKLR;DDPLTNLNTAFDVAERFLDIPK;DGLGFCALIHR;DQALTEEHARQQHNER;DYETATLSEIK;EALERTEKLLETIDQLYLEYAKR;EGLLLWCQR;EGLLLWCQRK;ELPPDQAEYCIAR;ETADTDTADQVMASFK;FAIQDISVEETSAK;FAI…			-1;-1	;	60270000	1	1	1	1	1	53	611100	8465300	15684000	10796000	24713000	0.0120539	0.00798534	7634000	200620000	142360000	62624000	292520000	4.48721e+07	6.20595e+08	4.33367e+08	2.24674e+08	1.26263e+09
P84078	Arf1	P84078;P61205;Q8BSL7	P84078;P61205	ADP-ribosylation factor 1;ADP-ribosylation factor 3	Arf1;Arf3	ADP-ribosylation factor 1 OS=Mus musculus OX=10090 GN=Arf1 PE=1 SV=2;ADP-ribosylation factor 3 OS=Mus musculus OX=10090 GN=Arf3 PE=2 SV=2	3	10	75.1	20.697	181	0	221.67	1//0	1//0	1//0	1//0	1//0	1698600000	32	DAVLLVFANK;HYFQNTQGLIFVVDSNDRER;HYFQNTQGLIFVVDSNDRERVNEAREELMR;ILMVGLDAAGK;LGEIVTTIPTIGFNVETVEYK;MLAEDELRDAVLLVFANK;MLAEDELRDAVLLVFANKQDLPNAMNAAEITDK;NISFTVWDVGGQDK;NWYIQATCATSGDGLYEGLDWLSNQLR;VNEAREELMR			-1;-1;-1	;;	61892000	1	1	1	1	1	10	20624000	1564900	35513000	1368600	4386600	0.0126914	0.0134516	81788000	12743000	172000000	32106000	55750000	4.27286e+08	3.12525e+07	6.19924e+08	8.97713e+07	1.52796e+08
Q9ET01	Pygl	Q9ET01	Q9ET01	Glycogen phosphorylase, liver form	Pygl	Glycogen phosphorylase, liver form OS=Mus musculus OX=10090 GN=Pygl PE=1 SV=4	1	94	77.6	97.462	850	0	323.31	1//0	1//0	1//0	1//0	1//0	16998000000	359	AAPGYHMAKMIIKLITSVAEVVNNDPMVGSK;APNDFNLQDFNVGDYIQAVLDR;APNDFNLQDFNVGDYIQAVLDRNLAENISR;ARPEFMLPVHFYGR;ARPEFMLPVHFYGRVEHTQTGTK;AWEITKK;AWNTMVLK;CQEKVSQLYMNQK;DFSELEPDKFQNK;DIWNMEPSDLK;DLSQLTK;DYYFALAHTVR;DYYFALAHTVRDHLVGR;DYYFALAHTVRDHLVGRWIR;EGWQVEEADDWLR;EGWQVEEADDWLRHGNPWEK;EYYEALPELK;FSQFLEKEYK;FSQFLEKEYKVK;FSSDRTIKEYAK;GFNRHLHFTLVK;GIVGVENVAELK;GIVGVENVAELKK;GIVGVENVAELKKGFNR;GYEAKEYYEALPELK;H…			-1		65813000	1	1	1	1	1	49	8667700	657820	13900000	21526000	21062000	0.0131627	0.0078672	135490000	24013000	124940000	111320000	307210000	3.07254e+08	9.02061e+07	4.3129e+08	4.39004e+08	1.51959e+09
O70435	Psma3	O70435	O70435	Proteasome subunit alpha type-3	Psma3	Proteasome subunit alpha type-3 OS=Mus musculus OX=10090 GN=Psma3 PE=1 SV=3	1	12	52.9	28.405	255	0	148.99	1//0	1//0	1//0	1//0	1//0	1063900000	46	AVENSSTAIGIR;CKDGVVFGVEK;DIREEAEKYAK;ESLKEEDESDDDNM;HVGMAVAGLLADAR;IIYIVHDEVK;IIYIVHDEVKDK;SLADIAREEASNFR;SNFGYNIPLK;SSIGTGYDLSASTFSPDGR;TEIEKLQMK;VFQVEYAMK			-1		51177000	1	1	1	1	1	12	658910	13411000	13037000	2644200	21426000	0.0102354	0.00764851	3012900	114430000	58623000	8036400	38117000	1.8093e+07	2.95738e+08	1.62581e+08	2.78334e+07	1.8909e+08
Q9JJN5	Cpn1	Q9JJN5	Q9JJN5	Carboxypeptidase N catalytic chain	Cpn1	Carboxypeptidase N catalytic chain OS=Mus musculus OX=10090 GN=Cpn1 PE=1 SV=1	1	24	61.7	51.845	457	0	245.98	1//0	1//0	1//0	1//0	1//0	3395800000	76	AVIQWIR;EALIQFLEQVHQGIK;ELLLQLSEFLCEEFR;ELLLQLSEFLCEEFRNR;ELLLQLSEFLCEEFRNRNQR;EWLGNREALIQFLEQVHQGIK;GMVLDENSNNLTGAVISVTGINHDVTSGEHGDYFR;IHILPSMNPDGYEVAAAQGPNMSGYLVGR;LLLPGTYSVTAK;NFPDLNTYFYYNSK;NGGPNHHLPLPDNWK;NGGPNHHLPLPDNWKSQVEPETR;NNANGVDLNR;NNANGVDLNRNFPDLNTYFYYNSK;QEELQREWLGNREALIQFLEQVHQGIK;SSSQVYPVQR;SSSQVYPVQRAPGRGQGGR;TLYKVHNQCPDITR;TSNSPTPDDELFQTLAK;TVTVTVGPAGPTVVDFQLKR;VHNQCPDITR;YLYV…			-1		64615000	1	1	1	1	1	20	1352100	1753100	14780000	21605000	25126000	0.0129232	0.00986297	15171000	21661000	55574000	142140000	80532000	9.21281e+07	1.22287e+08	1.76374e+08	3.26182e+08	3.39955e+08
P05214	Tuba3a	P05214	P05214	Tubulin alpha-3 chain	Tuba3a	Tubulin alpha-3 chain OS=Mus musculus OX=10090 GN=Tuba3a PE=1 SV=1	1	7	62.4	49.959	450	0	73.578	1//0	1//0	1//0	1//0	1//0	1328300000	51	AFVHWYVGEGMEEGEFSEAR;AFVHWYVGEGMEEGEFSEAREDLAALEK;AVCMLSNTTAIAEAWAR;AVFVDLEPTVVDEVR;AYHEQLSVAEITNACFEPANQMVK;DVNAAIATIK;EDAANNYAR;EIVDLVLDR;EIVDLVLDRIR;FDGALNVDLTEFQTNLVPYPR;GHYTIGKEIVDLVLDR;IHFPLATYAPVISAEK;LDHKFDLMYAK;LDHKFDLMYAKR;LIGQIVSSITASLR;NLDIERPTYTNLNR;QLFHPEQLITGK;QLFHPEQLITGKEDAANNYAR;RNLDIERPTYTNLNR;RTIQFVDWCPTGFK;TGTYRQLFHPEQLITGKEDAANNYAR;TIGGGDDSFNTFFSETGAGK;TIGGGDDSFNTFFSETGAGKHV…			-1		53936000	1	1	1	1	1	21	15919000	5677400	17568000	6400000	8372200	0.0107873	0.00497	155120000	75849000	156290000	71347000	64833000	3.62403e+08	2.37726e+08	3.35037e+08	1.13187e+08	1.52946e+08
P28293	Ctsg	P28293	P28293	Cathepsin G	Ctsg	Cathepsin G OS=Mus musculus OX=10090 GN=Ctsg PE=1 SV=2	1	13	41	29.095	261	0	228.87	1//0	0//0	1//0	1//0	1//0	1183000000	37	AIRHPDYNPQNIR;FQFYNSQTQICVGNPR;GTNVLQEVQLR;HPDYNPQNIR;IQSFMPWIK;IQSFMPWIKR;KLQPGDLCTVAGWGR;LQPGDLCTVAGWGR;NDIMLLQLR;SGSVKPVALPQASK;SGSVKPVALPQASKK;TQQLITVLR;VQMDQMCANR			-1		60527000	1	0	1	1	1	13	2119300	0	6379400	36607000	15421000	0.0121053	0.0133444	9813700		37063000	111990000	61810000	3.31646e+07		8.42862e+07	3.33393e+08	1.36201e+08
Q9QUI0	Rhoa	Q9QUI0;Q62159;P62746	Q9QUI0;Q62159	Transforming protein RhoA;Rho-related GTP-binding protein RhoC	Rhoa;Rhoc	Transforming protein RhoA OS=Mus musculus OX=10090 GN=Rhoa PE=1 SV=1;Rho-related GTP-binding protein RhoC OS=Mus musculus OX=10090 GN=Rhoc PE=1 SV=2	3	16	73.6	21.782	193	0	323.31	1//0	1//0	1//0	1//0	1//0	2499400000	74	DGVREVFEMATR;DQFPEVYVPTVFENYVADIEVDGK;EVFEMATR;HFCPNVPIILVGNK;HFCPNVPIILVGNKK;HFCPNVPIILVGNKKDLR;KKLVIVGDGACGK;KLVIVGDGACGK;LRPLSYPDTDVILMCFSIDSPDSLENIPEK;LVIVGDGACGK;MKQEPVKPEEGR;MKQEPVKPEEGRDMANR;QEPVKPEEGRDMANR;QVELALWDTAGQEDYDR;TCLLIVFSK;TKDGVREVFEMATR			-1;-1;-1	;;	60697000	1	1	1	1	1	9	13399000	363080	20352000	14836000	11747000	0.0121394	0.00655958	94366000	19655000	103560000	152990000	149600000	1.43595e+08	4.70233e+07	2.79011e+08	3.48692e+08	5.67657e+08
Q62426	Cstb	Q62426	Q62426	Cystatin-B	Cstb	Cystatin-B OS=Mus musculus OX=10090 GN=Cstb PE=1 SV=1	1	2	32.7	11.045	98	0.00094073	12.6	1//0	1//0	1//0	1//0	1//0	354510000	5	QIVAGTNLFIK;VFQPLPHENKPLTLSSYQTNK			-1		40849000	1	1	1	1	1	5	8441000	15487000	10435000	2101600	4384300	0.00816978	0.00468827	20602000	109590000	25914000	7660600	10252000	9.14302e+07	3.545e+08	4.5608e+07	6.78655e+06	2.82665e+07
Q80YC5	F12	Q80YC5	Q80YC5	Coagulation factor XII;Coagulation factor XIIa heavy chain;Coagulation factor XIIa light chain	F12	Coagulation factor XII OS=Mus musculus OX=10090 GN=F12 PE=1 SV=2	1	23	40	65.701	597	0	323.31	1//0	1//0	1//0	1//0	1//0	5825500000	125	CFEPQLLK;CFEPQLLKFFHENELWFR;CPTGYTGYFCDLDLWATCYEGR;DAPDGPTVVLTVDGR;EKCFEPQLLK;EKCFEPQLLKFFHENELWFR;FFHENELWFR;FKDAPDGPTVVLTVDGR;FRKGLSSFMR;GLSYRGQAGTTQSGAPCQR;GQAGTTQSGAPCQR;GSEAHCKPVASQACSINPCLNGGSCLLVEDHPLCR;GVISWGSGCGDR;KFKDAPDGPTVVLTVDGR;KGLSSFMR;LCHFPFQYHR;LHEGFSSITYQHDLALLR;NKPGVYTDVANYLAWIQK;NKPGVYTDVANYLAWIQKHIAS;QALSWGLGHHAFCR;RRPGSRPWCATTPNFDEDQQWGYCLEPK;SYRLHEGFSSITYQHDLALLR;WTVEATYR			-1		52848000	1	1	1	1	1	19	4178600	3577400	8900000	29579000	6613400	0.0105697	0.00969053	129360000	85830000	89012000	112150000	77323000	4.15385e+08	3.33281e+08	4.25136e+08	8.27063e+08	4.83184e+08
Q9Z2U0	Psma7	Q9Z2U0;Q9CWH6	Q9Z2U0	Proteasome subunit alpha type-7	Psma7	Proteasome subunit alpha type-7 OS=Mus musculus OX=10090 GN=Psma7 PE=1 SV=1	2	16	64.9	27.855	248	0	179.4	1//0	1//0	1//0	1//0	1//0	2559900000	63	AITVFSPDGHLFQVEYAQEAVK;AITVFSPDGHLFQVEYAQEAVKK;ALLEVVQSGGK;GKDIVVLGVEK;GKDIVVLGVEKK;ICALDDNVCMAFAGLTADAR;ILNPEEIEK;ILNPEEIEKYVAEIEK;KICALDDNVCMAFAGLTADAR;LTVEDPVTVEYITR;LYQTDPSGTYHAWK;NIELAVMR;NIELAVMRR;NYTDDAIETDDLTIK;RPFGISALIVGFDFDGTPR;YVAEIEKEKEENEK			-1;-1	;	51855000	1	1	1	1	1	14	291340	10340000	17970000	1320100	21934000	0.0103711	0.00865987	749580	195840000	102570000	2462000	51843000	4.90987e+06	5.87072e+08	2.05734e+08	2.84701e+07	6.16831e+08
Q9R1P0	Psma4	Q9R1P0	Q9R1P0	Proteasome subunit alpha type-4	Psma4	Proteasome subunit alpha type-4 OS=Mus musculus OX=10090 GN=Psma4 PE=1 SV=1	1	13	60.9	29.47	261	0	241.69	1//0	1//0	1//0	1//0	1//0	1345300000	46	ATCIGNNSAAAVSMLK;EVEQLIK;HYGFQLYQSDPSGNYGGWK;IYKLNEDMACSVAGITSDANVLTNELR;LLDEVFFSEK;LNEDMACSVAGITSDANVLTNELR;LSAEKVEIATLTR;LYQVEYAMEAIGHAGTCLGILANDGVLLAAER;LYQVEYAMEAIGHAGTCLGILANDGVLLAAERR;QAYTQFGGK;QKEVEQLIK;RPFGVSLLYIGWDK;TTIFSPEGR			-1		49879000	1	1	1	1	1	13	916430	11366000	16080000	1455300	20061000	0.00997575	0.00768864	6191800	134200000	67061000	12923000	53193000	2.42211e+07	2.94371e+08	1.62648e+08	3.39457e+07	2.84548e+08
P08113	Hsp90b1	P08113	P08113	Endoplasmin	Hsp90b1	Endoplasmin OS=Mus musculus OX=10090 GN=Hsp90b1 PE=1 SV=2	1	52	56.7	92.475	802	0	323.31	1//0	1//0	1//0	1//0	1//0	6748500000	226	AQAYQTGKDISTNYYASQK;AQAYQTGKDISTNYYASQKK;AYGDRIER;DISTNYYASQKK;EAESSPFVER;EATEKEFEPLLNWMK;EATEKEFEPLLNWMKDK;EFGTNIK;EGSRTDDEVVQREEEAIQLDGLNASQIR;EGVKFDESEKTK;EGVKFDESEKTKESR;ELISNASDALDK;ELISNASDALDKIR;ETLQQHKLLK;EVEEDEYKAFYK;FAFQAEVNR;FQSSHHSTDITSLDQYVER;GLFDEYGSK;GLFDEYGSKKSDYIK;GVVDSDDLPLNVSR;GYEVIYLTEPVDEYCIQALPEFDGKR;IADEKYNDTFWK;IADEKYNDTFWKEFGTNIK;IKEDEDDKTVMDLAVVLFETATLR;IMKAQAYQTGKDISTNY…			-1		54786000	1	1	1	1	1	39	7135800	3060800	10768000	21387000	12434000	0.0109571	0.00613113	59684000	15202000	63938000	48857000	61084000	3.22612e+08	2.21522e+08	3.18375e+08	3.08681e+08	4.24339e+08
Q9JJH1	Rnase4	Q9JJH1	Q9JJH1	Ribonuclease 4	Rnase4	Ribonuclease 4 OS=Mus musculus OX=10090 GN=Rnase4 PE=1 SV=1	1	8	61.5	17.024	148	0	154.51	1//0	1//0	1//0	1//0	1//0	1414900000	28	FNTFIHEDIWNIR;FNTFIHEDIWNIRGICSTTNILCK;GICSTTNILCK;NGQMNCHEGVVK;QHVDPQATGGNDNYCNVMMQR;QHVDPQATGGNDNYCNVMMQRR;VTDCRETGNSKAPNCR;VVIACEGDPEVPVHFDR			-1		49053000	1	1	1	1	1	7	16085000	4533600	21712000	2201100	9054100	0.0107172	0.0072557	101850000	27424000	135030000	38951000	62951000	3.73434e+08	6.33787e+07	4.67832e+08	8.61641e+07	2.36184e+08
Q60590	Orm1	Q60590	Q60590	Alpha-1-acid glycoprotein 1	Orm1	Alpha-1-acid glycoprotein 1 OS=Mus musculus OX=10090 GN=Orm1 PE=1 SV=1	1	12	44.9	23.895	207	0	323.31	1//0	1//0	1//0	1//0	1//0	3846000000	92	AVTHVGMDESEIIFVDWKK;AVTHVGMDESEIIFVDWKKDR;HGAFMLAFDLKDEK;HGAFMLAFDLKDEKKR;KHGAFMLAFDLKDEK;QLELGKETK;QLELGKETKKDPEEGQA;RPDITPELR;RPDITPELREVFQK;WFFMGAAFR;YEGGVETFAHLIVLR;YEGGVETFAHLIVLRK			-1		47659000	1	1	1	1	1	10	12044000	7937700	8219800	10978000	8480400	0.00953198	0.00165955	108020000	135910000	117140000	109880000	135530000	3.63604e+08	4.45422e+08	2.11875e+08	7.48072e+08	4.86524e+08
Q8K182	C8a	Q8K182	Q8K182	Complement component C8 alpha chain	C8a	Complement component C8 alpha chain OS=Mus musculus OX=10090 GN=C8a PE=1 SV=1	1	35	59.5	66.08	587	0	323.31	1//0	1//0	1//0	1//0	1//0	4143500000	122	AALGYNILTQEEAQSVYDAK;ALDQYLMEFNACR;AVTPQAVSCQLSDWYKWTDCFPCQDKK;CGPCFNNGEPILDGTNCR;FINDYGTHYITSGTMGGIYEYVMVLDKEK;HTNLGPLETK;HTNLGPLETKR;IQTAQFK;ITGVEDIISR;KITGVEDIISR;KKITGVEDIISR;LRYDPTCER;LYYGEDEK;LYYGEDEKYFR;MKTEGTTVDEVQK;NGGTPCLGR;NNIVLDEGMLQSLMELPEQFNYGMYAK;QAQCGQDFQCR;QAQCGQDFQCRETGR;QCNNPPPKNGGTPCLGR;RALDQYLMEFNACR;RNNIVLDEGMLQSLMELPEQFNYGMYAK;SHSAGVTVGVAPVK;SHSAGVTVGVAPVKSPVSIEVTGSGSK;SLKY…			-1		56393000	1	1	1	1	1	36	2878600	1373200	8829700	29328000	13983000	0.0112785	0.0100774	28103000	25568000	83557000	113320000	78656000	6.63622e+07	1.2833e+08	1.78938e+08	3.80426e+08	4.18008e+08
P18528		P18528	P18528	Ig heavy chain V region 6.96		Ig heavy chain V region 6.96 OS=Mus musculus OX=10090 PE=4 SV=1	1	2	72.4	11.007	98	0	19.592	1//0	1//0	1//0	1//0	1//0	1563500000	18	EVQLVESGGGLVKPGGSLK;FTISRDNAK;GRFTISRDNAK;LSCAASGFTFSDYYMYWVR;NNLYLQMSSLK;SEDTAMYYCAR			-1		44676000	1	1	1	1	1	5	3330800	12155000	3806600	9947700	15436000	0.00893522	0.00471942	107880000	493110000	105320000	132960000	190480000	1.80726e+08	1.09985e+09	1.6143e+08	2.03313e+08	2.67584e+08
P17751	Tpi1	P17751;P17751-2	P17751;P17751-2	Triosephosphate isomerase	Tpi1	Triosephosphate isomerase OS=Mus musculus OX=10090 GN=Tpi1 PE=1 SV=5;Isoform 2 of Triosephosphate isomerase OS=Mus musculus OX=10090 GN=Tpi1	2	22	91.6	26.712	249	0	194.02	1//0	1//0	1//0	1//0	1//0	1505300000	79	CLGELICTLNAANVPAGTEVVCAPPTAYIDFAR;DLGATWVVLGHSER;DLGATWVVLGHSERR;ELASQPDVDGFLVGGASLKPEFVDIINAK;ELASQPDVDGFLVGGASLKPEFVDIINAKQ;FFVGGNWK;HVFGESDELIGQK;IAVAAQNCYK;IIYGGSVTGATCK;KFFVGGNWK;RHVFGESDELIGQK;SNVNDGVAQSTR;TATPQQAQEVHEK;TATPQQAQEVHEKLR;VIADNVKDWSK;VSHALAEGLGVIACIGEK;VSHALAEGLGVIACIGEKLDEREAGITEK;VTNGAFTGEISPGMIK;VTNGAFTGEISPGMIKDLGATWVVLGHSER;VTNGAFTGEISPGMIKDLGATWVVLGHSERR;VVFEQTK;VVLAYEPV…			-1;-1	;	55797000	1	1	1	1	1	14	11459000	3368500	17699000	4046700	19224000	0.0111594	0.00662091	27344000	27160000	43519000	18187000	38815000	1.50212e+08	9.41801e+07	1.96647e+08	4.83048e+07	1.66277e+08
P26039	Tln1	P26039;Q71LX4	P26039	Talin-1	Tln1	Talin-1 OS=Mus musculus OX=10090 GN=Tln1 PE=1 SV=2	2	177	76.7	269.82	2541	0	323.31	1//0	1//0	1//0	1//0	1//0	22809000000	618	AAAFEDQENETVVVK;AAAFEDQENETVVVKEK;AAAGKVGDDPAVWQLK;AAMEPIVISAK;AAMEPIVISAKTMLESAGGLIQTAR;AASAAQRELVAQGK;AATAPLLEAVDNLSAFASNPEFSSVPAQISPEGR;ACKEAAFHPEVAPDVRLR;ADAEGESDLENSR;ADAEGESDLENSRK;AEASQLGHKVSQMAQYFEPLTLAAVGAASK;AGALQCSPSDVYTKK;AGFLDLKDFLPK;AGFLDLKDFLPKEYVK;AHATGAGPAGRYDQATDTILTVTENIFSSMGDAGEMVR;AIAVTVQEMVTKSNTSPEELGPLANQLTSDYGR;AKPKEADESLNFEEQILEAAK;AKPKEADESLNFEEQILEAAKSIAAATSALVK;ALDGDFT…			-1;-1	;	55825000	1	1	1	1	1	134	7698600	663130	11454000	22075000	13934000	0.0111649	0.0070581	146540000	13857000	130260000	140360000	159110000	5.19975e+08	2.99015e+08	5.948e+08	7.37114e+08	6.53858e+08
Q8BTM8	Flna	Q8BTM8;Q8BTM8-2;Q8VHX6-2;Q8VHX6	Q8BTM8	Filamin-A	Flna	Filamin-A OS=Mus musculus OX=10090 GN=Flna PE=1 SV=5	4	154	64.1	281.22	2647	0	323.31	1//0	1//0	1//0	1//0	1//0	22316000000	682	AFGPGLQGGNAGSPAR;AGNNMLLVGVHGPR;AGVAPLQVK;AGVAPLQVKVQGPK;AHVAPCFDASK;AHVAPCFDASKVK;AKLKPGAPLRPK;ALGALVDSCAPGLCPDWDSWDASKPVNNAR;ALTQTGGPHVK;ANLPQSFQVDTSK;ANLPQSFQVDTSKAGVAPLQVK;ANLPQSFQVDTSKAGVAPLQVKVQGPK;APSVANIGSHCDLSLK;ASGPGLNTTGVPASLPVEFTIDAK;AWGPGLEGGIVGK;AYGPGIEPTGNMVK;AYGPGIEPTGNMVKK;CAPGVVGPTEADIDFDIIRNDNDTFTVK;CGQSAAVASPGGSIDSR;CSGPGLER;CSGPGLSPGMVR;CSYQPTMEGVHTVHVTFAGVPIPR;DAGEGGLSLAIEGP…			-1;-1;-1;-1	;;;	56279000	1	1	1	1	1	129	12455000	975070	12726000	13481000	16642000	0.0112558	0.00535267	149650000	35867000	109400000	81506000	161200000	7.68971e+08	2.80306e+08	4.91051e+08	3.84141e+08	8.42002e+08
O88569	Hnrnpa2b1	O88569;O88569-2;O88569-3	O88569;O88569-2;O88569-3	Heterogeneous nuclear ribonucleoproteins A2/B1	Hnrnpa2b1	Heterogeneous nuclear ribonucleoproteins A2/B1 OS=Mus musculus OX=10090 GN=Hnrnpa2b1 PE=1 SV=2;Isoform 2 of Heterogeneous nuclear ribonucleoproteins A2/B1 OS=Mus musculus OX=10090 GN=Hnrnpa2b1;Isoform 3 of Heterogeneous nuclear ribonucleoproteins A2/B1 OS=	3	34	74.8	37.402	353	0	323.31	1//0	1//0	1//0	1//0	1//0	3980100000	130	ALSRQEMQEVQSSR;AVAREESGKPGAHVTVK;AVAREESGKPGAHVTVKK;DYFEEYGKIDTIEIITDR;EESGKPGAHVTVK;EESGKPGAHVTVKK;GFGDGYNGYGGGPGGGNFGGSPGYGGGR;GFGFVTFDDHDPVDK;GFGFVTFDDHDPVDKIVLQK;GFGFVTFDDHDPVDKIVLQKYHTINGHNAEVR;GFGFVTFSSMAEVDAAMAARPHSIDGR;GFGFVTFSSMAEVDAAMAARPHSIDGRVVEPK;GGGGNFGPGPGSNFR;GGNFGFGDSR;GGNFGFGDSRGGGGNFGPGPGSNFR;IDTIEIITDR;KALSRQEMQEVQSSR;KLFIGGLSFETTEESLR;KLFVGGIKEDTEEHHLR;LFIGGLSFETTEESLR;LFIGGL…			-1;-1;-1	;;	54672000	1	1	1	1	1	19	23193000	500670	12122000	6733300	12122000	0.0109342	0.00747805	125940000	3619300	56694000	85225000	52345000	7.27127e+08	3.13352e+07	2.43928e+08	2.6239e+08	3.23527e+08
Q9WTP6-2	Ak2	Q9WTP6-2;Q9WTP6	Q9WTP6-2;Q9WTP6	Adenylate kinase 2, mitochondrial;Adenylate kinase 2, mitochondrial, N-terminally processed	Ak2	Isoform 2 of Adenylate kinase 2, mitochondrial OS=Mus musculus OX=10090 GN=Ak2;Adenylate kinase 2, mitochondrial OS=Mus musculus OX=10090 GN=Ak2 PE=1 SV=5	2	17	73.3	25.605	232	0	138.2	1//0	1//0	1//0	1//0	1//0	1364200000	53	AMVASGSELGK;APNVLASEPEIPK;AVLLGPPGAGK;AVLLGPPGAGKGTQAPK;GIHCAIDASQTPDIVFASILAAFSK;LAENFCVCHLATGDMLR;LEAYHTQTTPLVEYYR;LEAYHTQTTPLVEYYRK;LVSDEMVVELIEK;LVSDEMVVELIEKNLETPSCK;NGFLLDGFPR;NLETPSCK;QAEMLDDLMEK;QAEMLDDLMEKRK;SYHEEFNPPKEPMKDDITGEPLIR;TRLEAYHTQTTPLVEYYR;TRLEAYHTQTTPLVEYYRK			-1;-1	;	48147000	1	1	1	1	1	14	20238000	5371600	11687000	3104000	7746000	0.00962932	0.00601719	89867000	71806000	50824000	46474000	21918000	2.86452e+08	1.60087e+08	1.0003e+08	1.59661e+08	8.57927e+07
P01661		P01661	P01661	Ig kappa chain V-III region MOPC 63		Ig kappa chain V-III region MOPC 63 OS=Mus musculus OX=10090 PE=1 SV=1	1	2	61.1	14.291	131	0.0055046	11.783	1//0	0//1	1//0	0//1	1//0	258080000	5	ASESVDSYGNSFMHWYQQKPGQPPK;LLIYLASNLESGVPAR;TDFTLTIDPVEADDAATYYCQQNNEDPWTFGGGTK;TDFTLTIDPVEADDAATYYCQQNNEDPWTFGGGTKLEIK			-1		60201000	1	0	1	0	1	3	15120000	0	14931000	0	30150000	0.0120402	0.011276	33645000		32744000		25940000	5.46035e+07		3.91568e+07		1.23726e+08
P01642	Igkv5-48	P01642	P01642	Ig kappa chain V-V region L7	Gm10881	Immunoglobulin kappa variable 5-48 (Fragment) OS=Mus musculus OX=10090 GN=Igkv5-48 PE=1 SV=1	1	2	23.5	12.615	115	0	88.901	1//0	1//0	1//0	1//0	1//0	491130000	15	ASQSIGTSIHWYQQR;YASESISGIPSR			-1		44555000	1	1	1	1	1	4	3682700	8537900	1817200	6596300	27604000	0.00964762	0.00927221	11211000	55245000	38880000	64677000	44447000	1.77325e+07	1.20383e+08	5.88855e+07	7.25647e+07	1.74179e+08
P31532	Saa4	P31532	P31532	Serum amyloid A-4 protein	Saa4	Serum amyloid A-4 protein OS=Mus musculus OX=10090 GN=Saa4 PE=1 SV=2	1	9	64.6	15.088	130	0	323.31	1//0	0//0	1//0	1//0	1//0	2652200000	49	AYRDNLEANYQNADQYFYAR;DNLEANYQNADQYFYAR;EAVQGTWDLWR;GSGGIWAAK;KYFQGLLNR;NHGLETLQATQK;NHGLETLQATQKAEEWGR;NPNHFRPEGLPEKF;SGKNPNHFRPEGLPEKF			-1		53414000	1	0	1	1	1	8	679470	0	7875500	27044000	18495000	0.0108188	0.0104947	1574300		53981000	372120000	122750000	6.54324e+06		2.71841e+08	8.47047e+08	4.55244e+08
P51910	Apod	P51910	P51910	Apolipoprotein D	Apod	Apolipoprotein D OS=Mus musculus OX=10090 GN=Apod PE=1 SV=1	1	9	42.9	21.53	189	0	120.72	1//0	1//0	1//0	1//0	1//0	1673200000	40	CPSPPVQENFDVK;CPSPPVQENFDVKK;DILTSNGIDIEK;ELSPDGTMNQVK;ELSPDGTMNQVKGEAK;MTTTDQANCPDFL;NPYLPPETITYLK;NPYLPPETITYLKDILTSNGIDIEK;WYEIEKIPASFEK			-1		42393000	1	1	1	1	1	10	8719200	5546200	10790000	6337600	16546000	0.0095878	0.00393738	70644000	33340000	73551000	120660000	90917000	2.69928e+08	1.10762e+08	1.90209e+08	2.73099e+08	3.2903e+08
P70389	Igfals	P70389	P70389	Insulin-like growth factor-binding protein complex acid labile subunit	Igfals	Insulin-like growth factor-binding protein complex acid labile subunit OS=Mus musculus OX=10090 GN=Igfals PE=1 SV=1	1	22	44.8	66.959	603	0	323.31	1//0	1//0	1//0	1//0	1//0	4171600000	115	AFWLDLSHNR;AFWLDLSHNRLETPAEGLFSSLGR;ALRDFALQNPGVVPR;ANVFIHLPR;DFALQNPGVVPR;DISETLFVHC;DLHFLEELQLGHNR;DNSISSIEEQSLAGLSELLELDLTANQLTHLPR;HTPSLASLSLGNNLLGR;HTPSLASLSLGNNLLGRLEEGLFR;LAHNAITSLRPR;LEEGLFR;LTYLQPALLCGLGELR;LWLDANPWDCSCPLK;LYLDRNLITAVAPR;NLITAVAPR;SLAAGLFR;SLEPQALLGLQNLYHLHLER;SLPEHVFQGLGR;TFEGLGQLEVLTLNDNQIHEVK;TFKDLHFLEELQLGHNR;VAGLLEDTFPGLLGLHVLR			-1		46147000	1	1	1	1	1	23	2116900	2748000	6698500	27647000	6936900	0.00922946	0.0094177	58915000	26272000	71579000	127740000	72031000	1.71561e+08	2.18832e+08	2.67402e+08	6.09848e+08	2.67917e+08
Q9Z2U1	Psma5	Q9Z2U1	Q9Z2U1	Proteasome subunit alpha type-5	Psma5	Proteasome subunit alpha type-5 OS=Mus musculus OX=10090 GN=Psma5 PE=1 SV=1	1	10	53.9	26.411	241	0	140.61	1//0	1//0	1//0	1//0	1//0	1247500000	41	AIGSASEGAQSSLQEVYHK;EELEEVIKDI;GPQLFHMDPSGTFVQCDAR;GVNTFSPEGR;ITSPLMEPSSIEK;IVEIDAHIGCAMSGLIADAK;LFQVEYAIEAIK;LNATNIELATVQPGQNFHMFTK;LNATNIELATVQPGQNFHMFTKEELEEVIKDI;SEYDRGVNTFSPEGR			-1		32133000	1	1	1	1	1	10	339260	13183000	8809100	4396300	9801500	0.00730583	0.00447276	869820	302540000	132180000	5026300	70176000	4.08385e+06	5.18676e+08	2.3979e+08	2.83932e+07	1.70316e+08
Q62422	Ostf1	Q62422	Q62422	Osteoclast-stimulating factor 1	Ostf1	Osteoclast-stimulating factor 1 OS=Mus musculus OX=10090 GN=Ostf1 PE=1 SV=2	1	15	58.1	23.782	215	0	137.35	1//0	1//0	1//0	1//0	1//0	1906600000	54	AGSTALYWACHGGHK;ALYTFEPR;DIVEVLFTQPNVELNQQNK;GNLSWLR;GYADIVQLLLAK;KLALDMATNAACASLLK;KLALDMATNAACASLLKK;LALDMATNAACASLLK;LALDMATNAACASLLKK;LGDTALHAAAWK;LGDTALHAAAWKGYADIVQLLLAK;RGNLSWLR;TGLIPSNYVAEQAESIDNPLHEAAK;TGLIPSNYVAEQAESIDNPLHEAAKR;VGVNGLDK			-1		50553000	1	1	1	1	1	13	21618000	407510	12459000	3357400	12710000	0.0101104	0.00754252	119360000	5588600	75997000	40144000	48656000	4.28483e+08	2.11515e+07	2.04786e+08	1.39957e+08	2.03121e+08
P22777	Serpine1	P22777	P22777	Plasminogen activator inhibitor 1	Serpine1	Plasminogen activator inhibitor 1 OS=Mus musculus OX=10090 GN=Serpine1 PE=1 SV=1	1	28	68.9	45.17	402	0	323.31	1//0	1//0	1//0	1//0	1//0	3183400000	105	ARFIINDWVER;DLELVQGFMPHFFK;DLELVQGFMPHFFKLFQTMVK;DRNVVFSPYGVSSVLAMLQMTTAGK;DVHLSALTNILDAELIR;ELMGPWNKNEISTADAIFVQR;ESHTAHQATDFGVK;FIINDWVER;FIINDWVERHTK;FSLETEVDLRGPLEK;GAVDELTR;GAVDELTRLVLVNALYFSGQWKTPFLEASTHQR;GMINDLLAK;HNPTETILFMGQVMEP;LFQTMVK;LGMPDMFSATLADFTSLSDQEQLSVAQALQK;MAPTEMVIDR;NVVFSPYGVSSVLAMLQMTTAGK;QIQDAMGFKVNEK;QIQDAMGFKVNEKGTAHALR;QLSKELMGPWNKNEISTADAIFVQR;QVDFSEVER;RQIQDAMGFKVNEK…			-1		47477000	1	1	1	1	1	26	7206400	3446600	7631300	12292000	16901000	0.00949546	0.00464685	51529000	41698000	42014000	57249000	46521000	1.79061e+08	1.60911e+08	1.45573e+08	1.82977e+08	2.42272e+08
P01757		P01757;P01756	P01757;P01756	Ig heavy chain V region J558;Ig heavy chain V region MOPC 104E		Ig heavy chain V region J558 OS=Mus musculus OX=10090 PE=1 SV=1;Ig heavy chain V region MOPC 104E OS=Mus musculus OX=10090 PE=1 SV=1	2	2	42.7	13.024	117	0.0088731	10.83	0//1	0//1	0//1	1//0	0//1	267470000	4	ATLTVDK;ATLTVDKSSSTAYMQLNSLTSEDSAVYYCAR;EVQLQQSGPELVKPGASVK;SSSTAYMQLNSLTSEDSAVYYCAR			-1;-1	;	44579000	0	0	0	1	0	6	0	0	0	44579000	0	0.0089158	0.0178316									1.72747e+08
P62962	Pfn1	P62962	P62962	Profilin-1	Pfn1	Profilin-1 OS=Mus musculus OX=10090 GN=Pfn1 PE=1 SV=2	1	10	70	14.957	140	0	117.61	1//0	1//0	1//0	1//0	1//0	712140000	35	CSVIRDSLLQDGEFTMDLR;CYEMASHLR;CYEMASHLRR;DSLLQDGEFTMDLR;DSPSVWAAVPGK;SSFFVNGLTLGGQK;STGGAPTFNVTVTMTAK;TFVSITPAEVGVLVGK;TFVSITPAEVGVLVGKDR;TLVLLMGK			-1		52537000	1	1	1	1	1	9	7967800	1611100	17719000	1765400	23474000	0.0105075	0.0087425	38174000	12962000	43854000	21402000	44270000	1.36598e+08	2.89576e+07	1.14956e+08	3.83478e+07	2.07986e+08
Q9QWK4	Cd5l	Q9QWK4	Q9QWK4	CD5 antigen-like	Cd5l	CD5 antigen-like OS=Mus musculus OX=10090 GN=Cd5l PE=1 SV=3	1	10	36.6	38.862	352	0	258.08	1//0	1//0	1//0	1//0	1//0	1160400000	50	AGWNLQVSK;ELNCGAVIQTPR;GASYQPPASEQR;GSWGSVCDDNWGEKEDQVVCK;IWLDDVNCSGKEQSLEFCR;LVDGPGHCQGR;LVGGDTPCSGR;MSCSGQEANLR;VEVLHQSQWSTVCK;VQLVGGAHR			-1		41475000	1	1	1	1	1	22	6315900	7592000	7597800	7286500	12683000	0.00829504	0.0022436	40699000	60679000	43997000	18783000	34127000	1.12424e+08	2.08203e+08	1.06324e+08	7.81835e+07	1.89243e+08
P29351-2	Ptpn6	P29351-2;P29351;P29351-3	P29351-2;P29351;P29351-3	Tyrosine-protein phosphatase non-receptor type 6	Ptpn6	Isoform 2 of Tyrosine-protein phosphatase non-receptor type 6 OS=Mus musculus OX=10090 GN=Ptpn6;Tyrosine-protein phosphatase non-receptor type 6 OS=Mus musculus OX=10090 GN=Ptpn6 PE=1 SV=2;Isoform 3 of Tyrosine-protein phosphatase non-receptor type 6 OS=Mu	3	31	60.1	67.716	597	0	323.31	1//0	1//0	1//0	1//0	1//0	2966200000	84	AGFWEEFESLQK;AGFWEEFESLQKQEVK;CVPYWPEVGTQR;DGTIIHLK;DLSGPDAETLLK;DSNIPGSDYINANYVK;EHDTAEYKLR;EIWHYQYLSWPDHGVPSEPGGVLSFLDQINQR;ESLSQPGDFVLSVLNDQPK;FATLTELVEYYTQQQGILQDR;FATLTELVEYYTQQQGILQDRDGTIIHLK;GEPWTFLVR;GLDCDIDIQK;GQESEYGNITYPPAVR;KKLEIIQSQK;KLEIIQSQK;KNQGDFSLSVR;NILPFDHSR;NQLLGPDENSK;QESLPHAGPIIVHCSAGIGR;SGMVQTEAQYK;TGTIIVIDMLMESISTK;TLQISPLDNGDLVR;VIVMTTR;VLELNKKQESEDTAK;VNAADIENR;VYGLYSVT…			-1;-1;-1	;;	45815000	1	1	1	1	1	37	17770000	162110	8935900	16729000	2380400	0.00919548	0.00718875	251400000	2846800	91379000	199120000	78818000	5.73259e+08	1.1979e+07	2.95245e+08	2.78665e+08	9.07167e+07
P29391	Ftl1	P29391;P49945	P29391;P49945	Ferritin light chain 1;Ferritin light chain 2	Ftl1;Ftl2	Ferritin light chain 1 OS=Mus musculus OX=10090 GN=Ftl1 PE=1 SV=2;Ferritin light chain 2 OS=Mus musculus OX=10090 GN=Ftl2 PE=3 SV=2	2	8	50.8	20.802	183	0	126.63	1//0	1//0	1//0	1//0	1//0	636950000	24	ALFQDVQKPSQDEWGK;LLEFQNDR;LVNLHLR;MGNHLTNLR;MGNHLTNLRR;NLNQALLDLHALGSAR;QNYSTEVEAAVNR;VAGPQPAQTGAPQGSLGEYLFER			-1;-1	;	27147000	1	1	1	1	1	11	274450	18090000	5652400	528000	2601600	0.00542929	0.00661716	8172200	233660000	13765000	7011400	14996000	5.26269e+07	5.43407e+08	7.1822e+07	1.6296e+07	4.37208e+07
Q9R1P1	Psmb3	Q9R1P1	Q9R1P1	Proteasome subunit beta type-3	Psmb3	Proteasome subunit beta type-3 OS=Mus musculus OX=10090 GN=Psmb3 PE=1 SV=1	1	12	47.3	22.965	205	0	171.34	1//0	1//0	1//0	1//0	1//0	1092100000	36	DAVSGMGVIVHVIEK;DAVSGMGVIVHVIEKDK;FGIQAQMVTTDFQK;GKNCVAIAADRR;IFPMGDRLYIGLAGLATDVQTVAQR;LNLYELK;LNLYELKEGR;LYIGLAGLATDVQTVAQR;NCVAIAADRR;QIKPYTLMSMVANLLYEK;QIKPYTLMSMVANLLYEKR;RFGIQAQMVTTDFQK			-1		39832000	1	1	1	1	1	9	823450	9969900	10345000	2385300	17131000	0.00813093	0.00592784	773920	73614000	44234000	2569100	55452000	8.92114e+06	3.68348e+08	1.79671e+08	1.88031e+07	2.18885e+08
P60766	Cdc42	P60766;P60766-1;Q9ER71-2;Q8R527;Q9ER71	P60766;P60766-1	Cell division control protein 42 homolog	Cdc42	Cell division control protein 42 homolog OS=Mus musculus OX=10090 GN=Cdc42 PE=1 SV=2;Isoform 1 of Cell division control protein 42 homolog OS=Mus musculus OX=10090 GN=Cdc42	5	12	61.8	21.258	191	0	139.64	1//0	0//0	1//0	1//0	1//0	2516600000	43	CVVVGDGAVGK;GLKNVFDEAILAALEPPEPK;GLKNVFDEAILAALEPPEPKK;LRPLSYPQTDVFLVCFSVVSPSSFENVK;NKQKPITPETAEKLAR;NVFDEAILAALEPPEPK;NVFDEAILAALEPPEPKK;QKPITPETAEK;QKPITPETAEKLAR;TPFLLVGTQIDLR;TPFLLVGTQIDLRDDPSTIEK;WVPEITHHCPK;YVECSALTQK			-1;-1;-1;-1;-1	;;;;	52215000	1	0	1	1	1	9	849600	0	11481000	17456000	22428000	0.0104429	0.00888808	42074000		85680000	188650000	94329000	1.49295e+08		5.44409e+08	3.69581e+08	3.87861e+08
P01029	C4b	P01029	P01029	Complement C4-B;Complement C4 beta chain;Complement C4 alpha chain;C4a anaphylatoxin;Complement C4 gamma chain	C4b	Complement C4-B OS=Mus musculus OX=10090 GN=C4b PE=1 SV=3	1	78	56.8	192.91	1738	0	323.31	1//0	1//0	1//0	1//0	1//0	11394000000	325	AACFQLKDFLMEFSSR;AASWLTHQGSFHGAFR;ANSFLGQK;APHIQLVAQSPWLR;ASAGLLGAHAAAITAYALTLTK;AVSEKLGQYSSPDAKR;CCQDGMTKLPMKR;DHAVDLIQK;DQFQAALDKINIGVR;DSSTWLTAFVLK;DTMASIGQTR;EAPKVVEEQESR;ECVGFGASQEVVVGLVQPSSAVLYDYYSPDHK;EDLSCPK;EGAIHREELVYNLDPLNNLGR;EIFTSTSIFQDAFTIPDISEPGTWK;EPFLSCCK;FACYYPR;FALMDEQGKR;FVSSAFSLDLSR;GHIFVQTDQPIYNPGQR;GLCVAKPTR;GQIMAMGREPR;GSVFLRNPK;GTGFLSIEPLDPR;GVFDLGDAVSK;HRAACFQLKDFLMEFSSR…			-1		45541000	1	1	1	1	1	78	1184100	2707800	7689200	20760000	13200000	0.00910822	0.00718717	15020000	63218000	74505000	156980000	100040000	1.40251e+08	4.50706e+08	3.14526e+08	7.07651e+08	5.82465e+08
Q00724	Rbp4	Q00724	Q00724	Retinol-binding protein 4	Rbp4	Retinol-binding protein 4 OS=Mus musculus OX=10090 GN=Rbp4 PE=1 SV=2	1	12	62.7	23.206	201	0	323.31	1//0	1//0	1//0	1//0	1//0	1044200000	37	DPNGLSPETR;DPNGLSPETRR;FSGLWYAIAK;FSGLWYAIAKK;GNDDHWIIDTDYDTFALQYSCR;KDPEGLFLQDNIIAEFSVDEKGHMSATAK;LQNLDGTCADSYSFVFSR;LQNLDGTCADSYSFVFSRDPNGLSPETR;MKYWGVASFLQR;QRQEELCLER;WIEHNGYCQSRPSR;YWGVASFLQR			-1		45656000	1	1	1	1	1	11	8594300	387590	6879500	21006000	8788500	0.00913118	0.00667739	39916000	4764800	33772000	112850000	34885000	1.01703e+08	8.51461e+06	6.61515e+07	2.75824e+08	6.5992e+07
P10605	Ctsb	P10605	P10605	Cathepsin B;Cathepsin B light chain;Cathepsin B heavy chain	Ctsb	Cathepsin B OS=Mus musculus OX=10090 GN=Ctsb PE=1 SV=2	1	14	40.7	37.279	339	0	290.26	1//0	1//0	1//0	1//0	1//0	1097600000	55	EIMAEIYK;EQWSNCPTIGQIR;GENHCGIESEIVAGIPR;HEAGDMMGGHAIR;HFGYTSYSVSNSVK;ILRGENHCGIESEIVAGIPR;NFYNVDISYLK;NFYNVDISYLKK;NGPVEGAFTVFSDFLTYK;SCEAGYSPSYK;SGVYKHEAGDMMGGHAIR;TDQYWGRF;VAFGEDIDLPETFDAR;VAFGEDIDLPETFDAREQWSNCPTIGQIR			-1		36775000	1	1	1	1	1	15	11934000	8450500	8028300	557990	7805000	0.00735516	0.00371544	61201000	49830000	41706000	12566000	22939000	2.84925e+08	2.51852e+08	1.07489e+08	3.95358e+07	1.33957e+08
Q00612	G6pdx	Q00612;P97324;REV__P46662	Q00612	Glucose-6-phosphate 1-dehydrogenase X	G6pdx	Glucose-6-phosphate 1-dehydrogenase X OS=Mus musculus OX=10090 GN=G6pdx PE=1 SV=3	3	45	75.1	59.262	515	0	323.31	1//0	1//0	1//0	1//0	1//0	3765700000	155	AEQVALSR;ATPEERPKLEEFFAR;DGLLPEDTFIVGYAR;DLQSSNQLSNHISSLFR;DLQSSNQLSNHISSLFREDQIYR;DNIACVILTFKEPFGTEGR;DVAGDIFHQQCK;DVAGDIFHQQCKR;DVMQNHLLQMLCLVAMEKPATTGSDDVRDEK;EKPQPIPYVYGSR;EKPQPIPYVYGSRGPTEADELMK;EMVQNLMVLR;FANRIFGPIWNRDNIACVILTFKEPFGTEGR;GGYFDEFGIIR;GPTEADELMK;GPTEADELMKR;HLNSHMNALHQGMQANR;IFGPIWNR;IFGPIWNRDNIACVILTFKEPFGTEGR;IFTPLLHK;IFTPLLHKIDR;IIVEKPFGR;IYPTIWWLFR;KPGMFFNPEESELDLTYGNR;KPG…			-1;-1;-1	;;	48738000	1	1	1	1	1	32	5192900	189700	5463900	17047000	20844000	0.0097475	0.00783403	46686000	548120	49898000	58725000	60792000	1.21825e+08	1.21234e+07	1.47903e+08	3.00777e+08	3.82862e+08
Q99JI6	Rap1b	Q99JI6	Q99JI6	Ras-related protein Rap-1b	Rap1b	Ras-related protein Rap-1b OS=Mus musculus OX=10090 GN=Rap1b PE=1 SV=2	1	16	85.9	20.825	184	0	222.48	1//0	0//0	1//0	1//0	1//0	1138100000	49	INVNEIFYDLVR;KQVEVDAQQCMLEILDTAGTEQFTAMR;LVVLGSGGVGK;NGQGFALVYSITAQSTFNDLQDLR;NGQGFALVYSITAQSTFNDLQDLREQILR;QVEVDAQQCMLEILDTAGTEQFTAMR;QVEVDAQQCMLEILDTAGTEQFTAMRDLYMK;QWNNCAFLESSAK;SALTVQFVQGIFVEK;SALTVQFVQGIFVEKYDPTIEDSYR;SALTVQFVQGIFVEKYDPTIEDSYRK;SKINVNEIFYDLVR;VKDTDDVPMILVGNK;VKDTDDVPMILVGNKCDLEDERVVGK;VVGKEQGQNLAR;YDPTIEDSYRK			-1		46201000	1	0	1	1	1	10	11635000	0	11278000	14062000	9226400	0.00924028	0.00486865	42703000		42695000	60992000	32391000	2.07404e+08		1.11651e+08	1.66088e+08	1.11845e+08
P05366	Saa1	P05366	P05366	Serum amyloid A-1 protein	Saa1	Serum amyloid A-1 protein OS=Mus musculus OX=10090 GN=Saa1 PE=1 SV=2	1	5	42.6	13.77	122	0	207.35	1//0	0//0	1//0	1//0	0//0	333550000	15	EAFQEFFGR;GHEDTIADQEANR;GHEDTIADQEANRHGR;GPGGVWAAEK;SGKDPNYYRPPGLPDKY			-1		46580000	1	0	1	1	0	5	9077800	0	34988000	2513900	0	0.00931594	0.0132586	8723300		49747000	6675300		5.46372e+07		1.97124e+08	8.11828e+06
O89020-3	Afm	O89020-3;O89020;O89020-2	O89020-3;O89020;O89020-2	Afamin	Afm	Isoform 3 of Afamin OS=Mus musculus OX=10090 GN=Afm;Afamin OS=Mus musculus OX=10090 GN=Afm PE=1 SV=2;Isoform 2 of Afamin OS=Mus musculus OX=10090 GN=Afm	3	25	43.5	69.666	611	0	323.31	1//0	1//0	1//0	1//0	1//0	3033500000	122	AAPITQYLK;AAPQLPMEELVSLSK;ANVGFLPPFPTLDPEEK;CWADNTLPECSK;DLTTLLEDVSSMYEGCCEGDVVHCIR;DSDPDKFFAEFIYEYSR;EACIINANKDDRPEGLSLR;ENPAGCYR;FLVNLVK;FTESENVCQER;IGFKDLTTLLEDVSSMYEGCCEGDVVHCIR;KANVGFLPPFPTLDPEEK;NVCGALIK;QFQELGKDTLQR;RHPDLSTPELLR;RLCFFYNK;RLCFFYNKK;SLAMVQQECK;SQSQVVNHICSK;SQSQVVNHICSKQDSISSK;TINPAVDHCCK;VLNSINVAVFSK;VYMDFLEDCCSR;VYMDFLEDCCSRENPAGCYR;WMPGITDEEWLCLFTK			-1;-1;-1	;;	38009000	1	1	1	1	1	33	4872900	5108500	8579600	13934000	5514200	0.00760184	0.00343728	46829000	48732000	46507000	42682000	43769000	1.88356e+08	3.72761e+08	2.34989e+08	2.79572e+08	2.32167e+08
Q8R121	Serpina10	Q8R121;Q8R121-2	Q8R121;Q8R121-2	Protein Z-dependent protease inhibitor	Serpina10	Protein Z-dependent protease inhibitor OS=Mus musculus OX=10090 GN=Serpina10 PE=1 SV=1;Isoform 2 of Protein Z-dependent protease inhibitor OS=Mus musculus OX=10090 GN=Serpina10	2	21	43.8	51.797	448	0	246.59	1//0	1//0	1//0	1//0	1//0	1806400000	69	FKLNQRYEMHELLK;GKWLTPFDPSFTEADTFHLDK;GKWLTPFDPSFTEADTFHLDKYR;GLINHCIVK;GLINHCIVKETEGKIPK;HDGNVIFSPFGLSVAMVNLMLGTK;HDGNVIFSPFGLSVAMVNLMLGTKGETK;KMEVFFPK;LFDEINPETK;LFDEINPETKLILVDYVLFK;LFSTSADLSELSAMAR;LILVDYVLFK;MLLFLGR;RLFSTSADLSELSAMAR;TDPREEEEEEEEKEEGKDEEYWLR;VLQQSVLEVDER;VQIENGLNLQALSQAGPLILPALFK;VQIENGLNLQALSQAGPLILPALFKK;WLTPFDPSFTEADTFHLDK;WLTPFDPSFTEADTFHLDKYR;YEMHELLK			-1;-1	;	34613000	1	1	1	1	1	24	2795300	5645700	8395500	14386000	3390300	0.00692256	0.00421934	17199000	57839000	32465000	29640000	33010000	9.01136e+07	3.51713e+08	1.34025e+08	1.65914e+08	1.14029e+08
P06336	IGHE	P06336	P06336	Ig epsilon chain C region		Immunoglobulin heavy constant epsilon OS=Mus musculus OX=10090 GN=IGHE PE=3 SV=2	1	15	48	47.32	421	0	323.31	1//0	1//0	1//0	1//0	1//0	1612700000	71	DWIEGYGYQCIVDHPDFPKPIVR;GTASMTLGCLVK;GVITYLIPPSPLDLYQNGAPK;KQFTCQVIHEALQKPR;KTSVSASQWYTK;LISNSQHSTTTPLK;NPQLYPLKPCK;QFTCQVIHEALQKPR;SAPEVYVFPPPEEESEDKR;SNGSNQGFFIFSR;TISTSLGNTSLRPS;TLTCLIQNFFPEDISVQWLGDGK;TSVSASQWYTK;VTSQGVDYLAHTR;VTTSQVTSWGK			-1		34973000	1	1	1	1	1	21	2528800	5118200	7402000	15403000	4521000	0.0069946	0.00448219	22098000	33868000	39576000	35786000	24016000	5.8477e+07	3.26559e+08	1.43458e+08	1.8914e+08	1.05222e+08
Q9JKF1	Iqgap1	Q9JKF1	Q9JKF1	Ras GTPase-activating-like protein IQGAP1	Iqgap1	Ras GTPase-activating-like protein IQGAP1 OS=Mus musculus OX=10090 GN=Iqgap1 PE=1 SV=2	1	124	73.3	188.74	1657	0	323.31	1//0	1//0	1//0	1//0	1//0	13390000000	414	AKVNVNLLIFLLNKKFYGK;ALQSLALGLR;ALQSLALGLRGLQTQNSDWYMK;AQETQDESAVLWLDEIQGGIWQSNKDTQEAQR;ARDDYKTLINAEDPPMIVVR;ATFYGEQVDYYK;ATFYGEQVDYYKSYIK;AVTDKFLSAIVSSVDK;AVTDKFLSAIVSSVDKIPYGMR;AYQDRLAYLHSHKDEVVK;CIYCIHALSLYLFK;DDYKTLINAEDPPMIVVR;DHINDIIK;DSLHEKFPDAGEDELLK;EEIQSSISGVTAAYNR;EEIQSSISGVTAAYNREQLWLANEGLITK;EEYLLLR;EIMDDKSLNIKTDPVDIYK;EKAQETQDESAVLWLDEIQGGIWQSNKDTQEAQR;EKLEAYQHLFYLLQTNPTYLAK;ELATLQQQ…			-1		39752000	1	1	1	1	1	81	6556200	469610	6489400	19764000	6472500	0.00795034	0.00635273	155120000	8103900	92547000	135870000	119860000	3.74113e+08	9.45058e+07	3.40431e+08	5.77858e+08	6.19057e+08
Q9QZQ8-1	Macroh2a1	Q9QZQ8-1;Q9QZQ8;Q8CCK0	Q9QZQ8-1;Q9QZQ8	Core histone macro-H2A.1	H2afy	Isoform 2 of Core histone macro-H2A.1 OS=Mus musculus OX=10090 GN=Macroh2a1;Core histone macro-H2A.1 OS=Mus musculus OX=10090 GN=Macroh2a1 PE=1 SV=4	3	19	64.2	39.735	372	0	251.05	1//0	1//0	1//0	1//0	1//0	2650500000	86	AASADSTTEGTPTDGFTVLSTK;AGVIFPVGR;FVIHCNSPVWGADKCEELLEK;GGKEFVEAVLELR;GKLEAIITPPPAK;GKLEAIITPPPAKK;GVTIASGGVLPNIHPELLAK;HILLAVANDEELNQLLK;HILLAVANDEELNQLLKGVTIASGGVLPNIHPELLAK;IGVGAPVYMAAVLEYLTAEILELAGNAAR;KGGKEFVEAVLELR;KKNGPLEVAGAAISAGHGLPAK;LNLIHSEISNLAGFEVEAIINPTNADIDLKDDLGNTLEK;NCLALADDR;NCLALADDRK;NCLALADDRKLK;NGPLEVAGAAISAGHGLPAK;QTAAQLILK;SIAFPSIGSGR			-1;-1;-1	;;	43669000	1	1	1	1	1	18	9290900	897060	6607000	4605400	22269000	0.00873387	0.0073006	52626000	5282900	43359000	38215000	92210000	2.67917e+08	3.22471e+07	1.55606e+08	1.46051e+08	5.07e+08
P68037	Ube2l3	P68037	P68037	Ubiquitin-conjugating enzyme E2 L3	Ube2l3	Ubiquitin-conjugating enzyme E2 L3 OS=Mus musculus OX=10090 GN=Ube2l3 PE=1 SV=1	1	10	76	17.861	154	0	67.472	1//0	1//0	1//0	1//0	1//0	891930000	24	IEINFPAEYPFKPPK;IYHPNIDEK;IYHPNIDEKGQVCLPVISAENWKPATK;NIQVDEANLLTWQGLIVPDNPPYDK;NIQVDEANLLTWQGLIVPDNPPYDKGAFR;RLMKELEEIRK;TDQVIQSLIALVNDPQPEHPLR;TDQVIQSLIALVNDPQPEHPLRADLAEEYSK;TDQVIQSLIALVNDPQPEHPLRADLAEEYSKDR;TKIYHPNIDEKGQVCLPVISAENWKPATK			-1		10531000	1	1	1	1	1	7	2934200	6786500	7596600	6391700	10651000	0.006872	0.00247185	82402000	66600000	45587000	41825000	46519000	3.1536e+08	9.48739e+07	1.37947e+08	5.03114e+07	1.63783e+08
O70138	Mmp8	O70138	O70138	Neutrophil collagenase	Mmp8	Neutrophil collagenase OS=Mus musculus OX=10090 GN=Mmp8 PE=2 SV=2	1	12	29.2	53.125	465	0	280.14	1//0	1//0	1//0	1//0	1//0	1021100000	49	CGVPDSGDFLLTPGSPK;DISNYGFPR;FDATTTLR;FFSLAETGKLDAATMGIMEMPR;FYNLPSNQFR;GEIYFFK;GEIYFFKDKYFWR;QYWALSGYDLQQGYPR;SMDPGYPK;SVQAIDAAVSYNGK;TAENYLRK;TYFFINNQCWR			-1		41369000	1	1	1	1	1	23	6741600	420000	3868400	15796000	14543000	0.0082738	0.00598872	24111000	1900900	20824000	35093000	31034000	1.08789e+08	1.92919e+07	6.50731e+07	1.33186e+08	1.54181e+08
P51670	Ccl9	P51670	P51670	C-C motif chemokine 9;CCL9(29-101);CCL9(30-101);CCL9(31-101)	Ccl9	C-C motif chemokine 9 OS=Mus musculus OX=10090 GN=Ccl9 PE=1 SV=1	1	3	37.7	13.871	122	0	25.495	1//0	0//0	1//0	1//0	1//0	267580000	9	CIERLEQNSQPR;FIGYFPTSGGCTRPGIIFISK;RGFQVCANPSDRR			-1		605620	1	0	1	1	1	6	15876000	0	18118000	605620	6971500	0.00831422	0.00753188	27575000		16085000	25698000	16122000	1.14666e+08		9.503e+07	1.4065e+07	3.08202e+07
P49290	Epx	P49290;REV__P47743	P49290	Eosinophil peroxidase;Eosinophil peroxidase light chain;Eosinophil peroxidase heavy chain	Epx	Eosinophil peroxidase OS=Mus musculus OX=10090 GN=Epx PE=1 SV=2	2	44	61	81.379	716	0	323.31	1//0	1//0	1//0	1//0	1//0	3203500000	138	ALMFMQWGQFIDHDLDFSPESPAR;ANIYPQGFVSCSR;ASAPNSHVPLSSVFFASWR;CNNKKHPWLGASNQALAR;DCIPFFR;DFLPLVLGR;DGDRFWWQK;DGDRFWWQKWGVFTKR;DHGLPGYNAWR;DHGLPGYNAWRR;DVSNQIVR;FCGLSQPR;FGHTMLQPFMFR;GLMATPAKLNR;HPWLGASNQALAR;IGLDLAALNMQR;IIHEGGIDPILR;IPCFLAGDTR;IVCDNTGITTVSR;IVCDNTGITTVSRDIFR;IVGAMVQIITYRDFLPLVLGR;KIVGAMVQIITYR;KIVGAMVQIITYRDFLPLVLGR;LAAELRR;LNLSAWR;LNPHWSGDKLYNEAR;LNRQDSMLVDELRDKLFQQVR;LTALHTLFVREH…			-1;-1	;	38210000	1	1	1	1	1	41	11013000	2016700	4848200	10306000	10025000	0.00764178	0.00356619	88593000	25654000	44076000	93992000	41196000	2.04816e+08	1.07113e+08	1.00966e+08	2.11029e+08	1.654e+08
P09581	Csf1r	P09581	P09581	Macrophage colony-stimulating factor 1 receptor	Csf1r	Macrophage colony-stimulating factor 1 receptor OS=Mus musculus OX=10090 GN=Csf1r PE=1 SV=3	1	22	19.5	109.18	977	0	323.31	1//0	1//0	1//0	1//0	1//0	2072300000	71	AKVLDSNTYVCK;ALSLNAVDFQDAGIYSCVASNDVGTR;ASEAGQYFLMAQNK;CTELEDPMAGSTTIHLYVK;ESTSTGIWLKVNR;GDTKLEIPLNSDFQDNYYK;GDTKLEIPLNSDFQDNYYKK;IRGEAAQIVCSATNAEVGFNVILK;IRGEAAQIVCSATNAEVGFNVILKR;KLEFITQR;KTVYFFSPWRGFIIR;RGDTKLEIPLNSDFQDNYYKK;TVYFFSPWR;TVYFFSPWRGFIIR;TVYFFSPWRGFIIRK;VHPEPPQIK;VHPEPPQIKLEPSK;VIIQSQLPIGTLK;VKASEAGQYFLMAQNK;VLDSNTYVCK;VNRVHPEPPQIK;YTFKLFLNR			-1		32425000	1	1	1	1	1	32	4161400	6421600	9336600	8672800	3832700	0.00648502	0.00225193	56092000	114250000	57189000	32538000	44896000	1.69095e+08	4.23659e+08	3.26609e+08	1.5536e+08	1.73598e+08
P06327	Gm5629	P06327	P06327	Ig heavy chain V region VH558 A1/A4	Gm5629	Ig heavy chain V region VH558 A1/A4 OS=Mus musculus OX=10090 GN=Gm5629 PE=2 SV=1	1	3	57.3	12.971	117	0	52.507	1//0	1//0	1//0	1//0	0//0	124590000	7	ASGYTFTSYDINWVK;ATLTADKSSSTAYMQLSSLTSENSAVYFCAR;QRPGQGLEWIGWIYPGDGSTK			-1		15333000	1	1	1	1	0	4	5286400	11079000	5050300	4253300	0	0.0051338	0.00353573	26695000	40549000	21374000	11584000		2.54546e+07	1.32272e+08	1.76588e+07	1.09878e+07
O08677	Kng1	O08677;O08677-3	O08677;O08677-3	Kininogen-1;Kininogen-1 heavy chain;Bradykinin;Kininogen-1 light chain	Kng1	Kininogen-1 OS=Mus musculus OX=10090 GN=Kng1 PE=1 SV=1;Isoform 3 of Kininogen-1 OS=Mus musculus OX=10090 GN=Kng1	2	5	46.9	73.101	661	0	42.188	1//0	1//0	1//0	1//0	1//0	2630800000	26	ATSQVVAGTK;ATSQVVAGTKYVIEFIAR;ATSQVVAGTKYVIEFIARETK;AYFPCIGCVHAISTDSPDLEPVLK;CQALDMTEMAR;CSKESNTELAEDCEIK;CSKESNTELAEDCEIKHLGQSLDCNANVYMRPWENK;DAEEAATGECTATVGKR;DAETEQGPTHGHGWLHEK;DIPVDSPELK;DIPVDSPELKEVLGHSIAQLNAENDHPFYYK;DIPVDSPELKEVLGHSIAQLNAENDHPFYYKIDTVK;ENEFFIVTQTCK;EQEERDAETEQGPTHGHGWLHEK;EQEERDAETEQGPTHGHGWLHEKQIK;ERFPSLHGDCVALPNGDDGECR;ERFPSLHGDCVALPNGDDGECRGNLFMDINNK;ESNTELAEDCEIK;ESNTE…			-1;-1	;	38522000	1	1	1	1	1	28	3314200	261060	7856400	20622000	6467900	0.00770431	0.00697271	59771000	7378900	93297000	281450000	51310000	1.11706e+08	1.4598e+07	2.32812e+08	1.20973e+09	2.59493e+08
O09061	Psmb1	O09061	O09061	Proteasome subunit beta type-1	Psmb1	Proteasome subunit beta type-1 OS=Mus musculus OX=10090 GN=Psmb1 PE=1 SV=1	1	18	64.2	26.372	240	0	291.85	0//0	1//0	1//0	1//0	1//0	1883400000	63	AGGSASAMLQPLLDNQVGFK;AMTTGAIAAMLSTILYSR;DSFKAGGSASAMLQPLLDNQVGFK;DVFISAAERDVYTGDALR;EGIREETVPLR;EGIREETVPLRK;EGIREETVPLRKD;FFPYYVYNIIGGLDEEGK;FFPYYVYNIIGGLDEEGKGAVYSFDPVGSYQR;GAVYSFDPVGSYQR;LSEGFSIHTR;LTDKTVIGCSGFHGDCLTLTK;LVKDVFISAAER;LVKDVFISAAERDVYTGDALR;NMQNVEHVPLTLDR;RFFPYYVYNIIGGLDEEGK;RFFPYYVYNIIGGLDEEGKGAVYSFDPVGSYQR;TVIGCSGFHGDCLTLTK			-1		38016000	0	1	1	1	1	13	0	5235300	9007200	1728400	22045000	0.00760318	0.0078545		101440000	53926000	14565000	80773000		2.64541e+08	1.76645e+08	5.48511e+07	4.29986e+08
P49722	Psma2	P49722	P49722	Proteasome subunit alpha type-2	Psma2	Proteasome subunit alpha type-2 OS=Mus musculus OX=10090 GN=Psma2 PE=1 SV=3	1	13	55.1	25.926	234	0	194.35	0//0	1//0	1//0	1//0	1//0	1567600000	46	AANGVVLATEK;AANGVVLATEKK;GYSFSLTTFSPSGK;HIGLVYSGMGPDYR;HIGLVYSGMGPDYRVLVHR;KLAQQYYLVYQEPIPTAQLVQR;LAQQYYLVYQEPIPTAQLVQR;LTPTEVR;LTPTEVRDYLAAIA;LVQIEYALAAVAGGAPSVGIK;RYNEDLELEDAIHTAILTLK;SILYDER;YNEDLELEDAIHTAILTLK			-1		43385000	0	1	1	1	1	10	0	2447700	10316000	482660	30138000	0.00867687	0.0113534		88050000	46367000	16966000	57962000		4.61925e+08	2.46429e+08	4.24405e+07	2.38126e+08
P01844	Iglc2	P01844;P01845	P01844	Ig lambda-2 chain C region	Iglc2	Ig lambda-2 chain C region OS=Mus musculus OX=10090 GN=Iglc2 PE=1 SV=1	2	7	89.4	11.254	104	0	323.31	1//0	1//0	1//0	1//0	1//0	1206300000	35	ANGTPITQGVDTSNPTK;ANGTPITQGVDTSNPTKEGNK;ATLVCLISNFSPSGVTVAWK;EGNKFMASSFLHLTSDQWR;FMASSFLHLTSDQWR;SHNSFTCQVTHEGDTVEK;STPTLTVFPPSSEELKENK			-1;-1	;	39094000	1	1	1	1	1	6	5051300	2031300	12522000	4497200	14992000	0.00781876	0.00501522	34345000	20891000	66051000	29560000	71175000	7.90956e+07	6.92196e+07	2.41373e+08	1.34676e+08	2.92192e+08
P08003	Pdia4	P08003	P08003	Protein disulfide-isomerase A4	Pdia4	Protein disulfide-isomerase A4 OS=Mus musculus OX=10090 GN=Pdia4 PE=1 SV=3	1	33	52	71.982	638	0	320.19	1//0	1//0	1//0	1//0	1//0	3841600000	130	AATQFWR;DGDDVVIIGLFQGDGDPAYLQYQDAANNLR;DLGLSESGEDVNAAILDESGKK;DNDPPIAVAK;EDYKFHHTFSPEIAK;EKYGIVDYMIEQSGPPSKEILTLK;EVSQPDWTPPPEVTLSLTK;FAMEPEEFDSDTLR;FAMEPEEFDSDTLREFVTAFK;FAMEPEEFDSDTLREFVTAFKK;FDVSGYPTLK;FHHTFSPEIAK;FHVMDVQGSTEASAIKDYVVK;GQAVDYDGSRTQEEIVAK;GRPFDYNGPR;IASTLKDNDPPIAVAK;IDATSASMLASK;IDATSASMLASKFDVSGYPTIK;KGQAVDYDGSRTQEEIVAK;KGRPFDYNGPR;LVLTHPEK;MDATANDITNDQYKVEGFPTIYFAPSGDKK;NNKGP…			-1		33584000	1	1	1	1	1	35	5163400	3602900	6692300	11100000	7024700	0.00671666	0.00250668	57802000	78123000	54409000	56498000	62809000	1.8035e+08	2.45082e+08	1.47656e+08	2.61648e+08	4.28973e+08
Q62465	Vat1	Q62465	Q62465	Synaptic vesicle membrane protein VAT-1 homolog	Vat1	Synaptic vesicle membrane protein VAT-1 homolog OS=Mus musculus OX=10090 GN=Vat1 PE=1 SV=3	1	26	65.3	43.096	406	0	260.65	1//0	1//0	1//0	1//0	1//0	1867200000	67	ACGLNFADLMGR;AVCGFHLGYLDGEVELVNSVVTR;CLVLTGFGGYDK;CLVLTGFGGYDKVK;ENGVTHPIDYHTTDYVDEIKK;GVDIVMDPLGGSDTAK;GVDIVMDPLGGSDTAKGYHLLKPMGK;HEVLKENGVTHPIDYHTTDYVDEIKK;IDSVWPFEK;KAGDRVMVLNR;LPPLPVTPGMEGAGVVVAVGEGVGDR;LPPLPVTPGMEGAGVVVAVGEGVGDRK;LQSRPAVPPAPGPGQLTLR;LVALYNQGHIKPR;NLMAMAR;QGLYDRLPPLPVTPGMEGAGVVVAVGEGVGDR;QGLYDRLPPLPVTPGMEGAGVVVAVGEGVGDRK;RNLMAMAR;TVENVTVFGTASASK;TVENVTVFGTASASKHEVLK;TWWNQFSVT…			-1		35715000	1	1	1	1	1	15	6064200	1897200	6357700	12888000	8507100	0.00714284	0.00358231	51029000	17223000	55566000	85213000	47060000	1.7362e+08	1.0808e+08	1.4429e+08	1.98507e+08	1.88359e+08
Q9CXI5	Manf	Q9CXI5	Q9CXI5	Mesencephalic astrocyte-derived neurotrophic factor	Manf	Mesencephalic astrocyte-derived neurotrophic factor OS=Mus musculus OX=10090 GN=Manf PE=1 SV=2	1	11	55.3	20.388	179	0	77.061	1//0	1//0	1//0	1//0	1//0	573050000	26	DRDVTFSPATIEEELIK;DVTFSPATIEEELIK;FYQDLKDRDVTFSPATIEEELIK;FYQDLKDRDVTFSPATIEEELIKFCR;IINEVSKPLAHHIPVEK;ILDDWGEMCK;KINELMPK;KKDSQICELKYDK;LCYYIGATDDAATK;QIDLSTVDLK;QIDLSTVDLKK			-1		33670000	1	1	1	1	1	9	17243000	1244500	11349000	1400400	3834400	0.00701426	0.00629816	40980000	29417000	21146000	10713000	23167000	1.7289e+08	5.68413e+07	1.05908e+08	1.83795e+07	9.47175e+07
Q01853	Vcp	Q01853	Q01853	Transitional endoplasmic reticulum ATPase	Vcp	Transitional endoplasmic reticulum ATPase OS=Mus musculus OX=10090 GN=Vcp PE=1 SV=4	1	59	70.3	89.321	806	0	323.31	1//0	1//0	1//0	1//0	1//0	4260900000	157	AFEEAEKNAPAIIFIDELDAIAPK;AFEEAEKNAPAIIFIDELDAIAPKR;AHVIVMAATNRPNSIDPALR;AHVIVMAATNRPNSIDPALRR;AIANECQANFISIK;AIGVKPPR;AIGVKPPRGILLYGPPGTGK;ASGADSKGDDLSTAILK;AVANETGAFFFLINGPEIMSK;DHFEEAMR;DVDLEFLAK;EAVCIVLSDDTCSDEKIR;ELQELVQYPVEHPDK;ELQELVQYPVEHPDKFLK;EMVELPLR;EMVELPLRHPALFK;ERQTNPSAMEVEEDDPVPEIRR;ESIESEIRR;ESIESEIRRER;ETVVEVPQVTWEDIGGLEDVKR;EVDIGIPDATGRLEILQIHTK;FGMTPSKGVLFYGPPGCGK;GDIFLVR;GGNIG…			-1		36708000	1	1	1	1	1	42	700330	3121200	17627000	4544300	10715000	0.00734157	0.00611412	5674800	45368000	73876000	16702000	87505000	4.86981e+07	1.86912e+08	3.30706e+08	7.50666e+07	3.14569e+08
P43277	H1-3	P43277	P43277	Histone H1.3	Hist1h1d	Histone H1.3 OS=Mus musculus OX=10090 GN=H1-3 PE=1 SV=2	1	2	40.7	22.099	221	0	32.425	1//0	0//1	1//0	1//0	1//0	511130000	10	ALAAAGYDVEK;ALAAAGYDVEKNNSR;ALAAAGYDVEKNNSRIK;ASGPPVSELITK;ERSGVSLAALK;ERSGVSLAALKK;GTGASGSFK;GTGASGSFKLNK;GTGASGSFKLNKK;KALAAAGYDVEK;KALAAAGYDVEKNNSR;KASGPPVSELITK;RKASGPPVSELITK;SETAPAAPAAPAPVEK;SETAPAAPAAPAPVEKTPVKKK;SGVSLAALK;SGVSLAALKK;SLVSKGTLVQTK			-1		45018000	1	0	1	1	1	11	2281800	0	2561100	1419200	38756000	0.00900362	0.0149029	25744000		35536000	18901000	98466000	3.02138e+07		2.46266e+07	2.03771e+07	3.14107e+08
P01630		P01630	P01630	Ig kappa chain V-II region 7S34.1		Ig kappa chain V-II region 7S34.1 OS=Mus musculus OX=10090 PE=1 SV=1	1	3	21.2	12.496	113	0	37.712	0//0	1//0	1//0	1//0	1//0	654350000	11	FSGSGSGTAFTLR;MSNLASGVPDR;MSNLASGVPDRFSGSGSGTAFTLR			-1		32986000	0	1	1	1	1	6	0	4240000	24072000	2091900	2581500	0.00659708	0.00884162		118320000	125350000	65602000	23721000		1.56149e+08	2.37825e+08	1.48533e+08	5.46114e+07
Q60994	Adipoq	Q60994	Q60994	Adiponectin	Adipoq	Adiponectin OS=Mus musculus OX=10090 GN=Adipoq PE=1 SV=2	1	6	20.6	26.809	247	0	99.914	1//0	1//0	1//0	1//0	1//0	793650000	29	AVLFTYDQYQEK;DKAVLFTYDQYQEK;IFYNQQNHYDGSTGK;SAFSVGLETR;VTVPNVPIR;VTVPNVPIRFTK			-1		32440000	1	1	1	1	1	11	6236600	4493400	8044600	2019400	11646000	0.006488	0.00325693	34786000	69623000	52759000	67444000	36532000	1.12782e+08	1.6222e+08	1.5294e+08	1.02124e+08	1.27978e+08
P63158	Hmgb1	P63158	P63158	High mobility group protein B1	Hmgb1	High mobility group protein B1 OS=Mus musculus OX=10090 GN=Hmgb1 PE=1 SV=2	1	13	55.3	24.893	215	0	158.33	1//0	1//0	1//0	1//0	1//0	5386300000	90	CSERWKTMSAKEK;EKYEKDIAAYR;FKDPNAPK;GEHPGLSIGDVAK;GKMSSYAFFVQTCR;HPDASVNFSEFSK;HPDASVNFSEFSKK;IKGEHPGLSIGDVAK;IKGEHPGLSIGDVAKK;KHPDASVNFSEFSK;KHPDASVNFSEFSKK;KLGEMWNNTAADDKQPYEK;KLGEMWNNTAADDKQPYEKK;LGEMWNNTAADDKQPYEK;LGEMWNNTAADDKQPYEKK;LKEKYEKDIAAYR;MSSYAFFVQTCR;MSSYAFFVQTCREEHK;MSSYAFFVQTCREEHKK;RPPSAFFLFCSEYRPK;YEKDIAAYR			-1		21112000	1	1	1	1	1	7	5514100	6331500	2100900	6515900	6981500	0.00548878	0.00175908	211600000	44977000	92018000	201010000	130050000	9.0562e+08	1.15597e+08	2.73578e+08	6.39477e+08	1.14396e+09
Q61696	Hspa1a	Q61696;P17879	Q61696;P17879	Heat shock 70 kDa protein 1A;Heat shock 70 kDa protein 1B	Hspa1a;Hspa1b	Heat shock 70 kDa protein 1A OS=Mus musculus OX=10090 GN=Hspa1a PE=1 SV=2;Heat shock 70 kDa protein 1B OS=Mus musculus OX=10090 GN=Hspa1b PE=1 SV=3	2	8	19.7	70.078	641	0	152.03	1//0	1//0	1//0	1//0	1//0	1951300000	36	ARFEELCSDLFR;FEELCSDLFR;FELSGIPPAPR;ITITNDK;ITITNDKGR;LLQDFFNGR;LSKEEIER;LVSHFVEEFK;LVSHFVEEFKR;QTQTFTTYSDNQPGVLIQVYEGER;TTPSYVAFTDTER;TTPSYVAFTDTERLIGDAAK;VEIIANDQGNR;YKAEDEVQRDR			-1;-1	;	34326000	1	1	1	1	1	33	8160100	651760	7410000	9503100	8601300	0.00686525	0.00317972	102010000	21821000	123230000	57828000	58854000	4.35235e+08	9.19311e+07	3.46039e+08	2.82462e+08	2.88674e+08
Q3THW5	H2az2	Q3THW5;P0C0S6	Q3THW5;P0C0S6	Histone H2A.V;Histone H2A.Z	H2afv;H2afz	Histone H2A.V OS=Mus musculus OX=10090 GN=H2az2 PE=1 SV=3;Histone H2A.Z OS=Mus musculus OX=10090 GN=H2az1 PE=1 SV=2	2	7	60.9	13.509	128	0	156.85	1//0	0//1	1//0	1//0	1//0	1879300000	41	AGLQFPVGR;ATIAGGGVIPHIHK;GDEELDSLIK;HLQLAIR;HLQLAIRGDEELDSLIK;HLQLAIRGDEELDSLIKATIAGGGVIPHIHK;TTSHGRVGATAAVYSAAILEYLTAEVLELAGNASK;VGATAAVYSAAILEYLTAEVLELAGNASK;VGATAAVYSAAILEYLTAEVLELAGNASKDLK			-1;-1	;	39387000	1	0	1	1	1	5	3921900	0	10245000	2891500	22328000	0.00787728	0.00796221	76489000		108790000	30277000	127310000	2.4248e+08		3.54309e+08	6.27724e+07	6.51488e+08
Q61792	Lasp1	Q61792;Q9DC07	Q61792	LIM and SH3 domain protein 1	Lasp1	LIM and SH3 domain protein 1 OS=Mus musculus OX=10090 GN=Lasp1 PE=1 SV=1	2	11	40.3	29.994	263	0	323.31	1//0	0//0	1//0	1//0	1//0	1165600000	41	GFSVVADTPELQR;KPYCNAHYPK;LKQQSELQSQVR;MGPSGGEGVEPERR;QQSELQSQVR;QSFTMVADTPENLR;TGDTGMLPANYVEAI;TQDQISNIK;TQDQISNIKYHEEFEK;TQDQISNIKYHEEFEKSR;VNCLDKYWHK			-1;-1	;	33154000	1	0	1	1	1	14	13412000	0	2785200	9525800	7431300	0.00663086	0.00476996	44080000		15155000	63472000	27199000	2.85178e+08		7.64813e+07	1.71278e+08	1.56128e+08
P15327	Bpgm	P15327	P15327	Bisphosphoglycerate mutase	Bpgm	Bisphosphoglycerate mutase OS=Mus musculus OX=10090 GN=Bpgm PE=1 SV=2	1	10	51.4	29.978	259	0	179.9	1//0	1//0	1//0	1//0	1//0	1403600000	38	AVGPHQFLGNQEAIQAAIK;HYGALIGLNR;LNNDGLEEAR;MALNHGEEQVR;SESLKDVLER;SIHTAWLILEELGQEWVPVESSWR;SILISAHGNSSR;SYNVTPPPIEESHPYFHEIYSDRR;VCDVPLDQLPR;YKVCDVPLDQLPR			-1		33361000	1	1	1	1	1	13	10906000	195990	21012000	888970	358130	0.00667222	0.00823176	66187000	18770000	141800000	23042000	8281600	3.02255e+08	5.58201e+07	5.1245e+08	4.70118e+07	5.49626e+07
P28076	Psmb9	P28076	P28076	Proteasome subunit beta type-9	Psmb9	Proteasome subunit beta type-9 OS=Mus musculus OX=10090 GN=Psmb9 PE=1 SV=1	1	6	32.4	23.396	219	0	231.69	0//0	1//0	1//0	1//0	1//0	365720000	13	DGSSGGVIYLVTITAAGVDHR;FTTNAITLAMNR;LSPLHQR;VFDKLSPLHQR;VSAGTAVVNR;YREDLLAHLIVAGWDQR			-1		27228000	0	1	1	1	1	9	0	7224300	10773000	0	9230800	0.00544562	0.00458654		123400000	43430000		26244000		1.84348e+08	1.27099e+08		7.83267e+07
P63028	Tpt1	P63028	P63028	Translationally-controlled tumor protein	Tpt1	Translationally-controlled tumor protein OS=Mus musculus OX=10090 GN=Tpt1 PE=1 SV=1	1	8	44.2	19.462	172	0	119.76	1//0	1//0	1//0	1//0	1//0	811760000	28	DGLEMEK;DLISHDELFSDIYK;EDGVTPFMIFFK;GKLEEQKPER;IREIADGLCLEVEGK;MIIYRDLISHDELFSDIYK;MIIYRDLISHDELFSDIYKIR;VKPFMTGAAEQIK			-1		27457000	1	1	1	1	1	7	9244900	2867700	8661100	2512100	7039300	0.00606502	0.0028512	56697000	16673000	54186000	22786000	29526000	2.94039e+08	4.00896e+07	1.61823e+08	6.29196e+07	1.35257e+08
P47754	Capza2	P47754	P47754	F-actin-capping protein subunit alpha-2	Capza2	F-actin-capping protein subunit alpha-2 OS=Mus musculus OX=10090 GN=Capza2 PE=1 SV=3	1	16	81.5	32.967	286	0	225.22	1//0	1//0	1//0	1//0	1//0	2230500000	51	ADLEEQLSDEEKVR;AYVKEHYPNGVCTVYGK;DIQDSLTVSNEVQTAK;EATDPRPYEAENAIESWR;EGAAHAFAQYNLDQFTPVKIEGYEDQVLITEHGDLGNGK;EHYPNGVCTVYGK;FIIHAPPGEFNEVFNDVR;FIIHAPPGEFNEVFNDVRLLLNNDNLLR;FTVTPSTTQVVGILK;ICFKFDHLR;ICFKFDHLRK;IEGYEDQVLITEHGDLGNGK;IVEAAENEYQTAISENYQTMSDTTFK;KVDGQQTIIACIESHQFQAK;LLLNNDNLLR;RQLPVTR;TKIDWNK;TKIDWNKILSYK;TKIDWNKILSYKIGK;TSVETALR;VDGQQTIIACIESHQFQAK			-1		34710000	1	1	1	1	1	13	7276600	664070	9921100	3583100	13265000	0.00694197	0.00446457	91021000	20401000	83165000	64295000	85988000	3.48108e+08	7.44518e+07	2.58024e+08	1.15394e+08	3.09615e+08
P62814	Atp6v1b2	P62814;Q91YH6	P62814	V-type proton ATPase subunit B, brain isoform	Atp6v1b2	V-type proton ATPase subunit B, brain isoform OS=Mus musculus OX=10090 GN=Atp6v1b2 PE=1 SV=1	2	25	57.1	56.55	511	0	323.31	1//0	1//0	1//0	1//0	1//0	1797900000	80	AVVQVFEGTSGIDAK;EQALAVSR;GFPGYMYTDLATIYER;GIVNGAAPELPVPTGGPMAGAR;GPVVLAEDFLDIMGQPINPQCR;GQKIPIFSAAGLPHNEIAAQICR;HVLVILTDMSSYAEALR;IPIFSAAGLPHNEIAAQICR;IYPEEMIQTGISAIDGMNSIAR;KTSCEFTGDILR;NFITQGPYENR;NYLSQPR;QIYPPINVLPSLSR;RIPQSTLSEFYPR;SAIGEGMTR;SAIGEGMTRK;SGQVLEVSGSK;TPVSEDMLGR;TSCEFTGDILR;TVSGVNGPLVILDHVK;TVSGVNGPLVILDHVKFPR;TVYETLDIGWQLLR;VFNGSGKPIDRGPVVLAEDFLDIMGQPINPQCR;YAEIVHLTLPDGTK;YAEIVH…			-1;-1	;	31537000	1	1	1	1	1	25	1655600	3955600	12023000	1534000	12369000	0.00630744	0.00488603	21882000	53307000	97042000	33581000	32878000	8.54368e+07	2.23203e+08	2.23427e+08	7.75022e+07	1.92587e+08
P01812		P01812	P01812	Ig heavy chain V region MOPC 173		Ig heavy chain V region MOPC 173 OS=Mus musculus OX=10090 PE=1 SV=1	1	2	38.5	13.051	117	0	221.11	0//1	1//0	1//0	1//0	1//0	769910000	12	LSCAASGFDFSR;LSCAASGFDFSRYWMSWVR;NDAKNTLYLQMSK;NDAKNTLYLQMSKVR;NTLYLQMSK;SEDTALYYCAR;VRSEDTALYYCAR;YWMSWVR			-1		23255000	0	1	1	1	1	7	0	3459700	4840300	8153600	15102000	0.00631112	0.00511465		25242000	27504000	55922000	155980000		4.8365e+07	2.9618e+07	8.02944e+07	4.32864e+08
Q9Z1Q5	Clic1	Q9Z1Q5	Q9Z1Q5	Chloride intracellular channel protein 1	Clic1	Chloride intracellular channel protein 1 OS=Mus musculus OX=10090 GN=Clic1 PE=1 SV=3	1	14	60.6	27.013	241	0	139.98	1//0	1//0	1//0	1//0	1//0	608950000	29	EEFASTCPDDEEIELAYEQVAR;FLDGNELTLADCNLLPK;GFTIPEAFR;GVTFNVTTVDTK;KFLDGNELTLADCNLLPK;LAALNPESNTSGLDIFAK;LFMVLWLK;LHIVQVVCK;LHIVQVVCKK;NSNPALNDNLEK;VLDNYLTSPLPEEVDETSAEDEGISQR;VLDNYLTSPLPEEVDETSAEDEGISQRK;YLSNAYAR;YRGFTIPEAFR			-1		32365000	1	1	1	1	1	15	8875400	497980	9241500	7031000	6719000	0.00647298	0.00314671	34576000	7423500	43512000	24027000	26406000	1.2029e+08	1.49177e+07	9.21951e+07	6.81141e+07	8.08289e+07
Q61166	Mapre1	Q61166	Q61166	Microtubule-associated protein RP/EB family member 1	Mapre1	Microtubule-associated protein RP/EB family member 1 OS=Mus musculus OX=10090 GN=Mapre1 PE=1 SV=3	1	15	70.5	30.016	268	0	126.71	1//0	1//0	1//0	1//0	1//0	618970000	36	FFDANYDGKEYDPVAAR;FQDNFEFVQWFK;FQDNFEFVQWFKK;GKFQDNFEFVQWFK;GKFQDNFEFVQWFKK;HDMLAWINESLQLNLTK;IEQLCSGAAYCQFMDMLFPGSIALKK;KFFDANYDGKEYDPVAAR;KNPGVGNGDDEAAELMQQVK;KPLGSSTAAPQRPIATQR;LEHEYIQNFK;LTVEDLEKERDFYFGK;MGVDKIIPVDK;NIELICQENEGENDPVLQR;QGQETAVAPSLVAPALSKPK			-1		203800	1	1	1	1	1	15	13649000	767300	203800	3696000	14323000	0.00652782	0.00620761	54439000	12156000	29390000		38596000	1.67549e+08	2.29855e+07	6.69049e+07	3.58063e+07	1.41901e+08
Q3THE2	Myl12b	Q3THE2;Q9CQ19	Q3THE2;Q9CQ19	Myosin regulatory light chain 12B;Myosin regulatory light polypeptide 9	Myl12b;Myl9	Myosin regulatory light chain 12B OS=Mus musculus OX=10090 GN=Myl12b PE=1 SV=2;Myosin regulatory light polypeptide 9 OS=Mus musculus OX=10090 GN=Myl9 PE=1 SV=3	2	8	62.2	19.779	172	0	137.54	1//0	1//0	1//0	1//0	1//0	401460000	20	ATSNVFAMFDQSQIQEFK;ATSNVFAMFDQSQIQEFKEAFNMIDQNR;DGFIDKEDLHDMLASLGK;ELLTTMGDRFTDEEVDELYR;FTDEEVDELYR;GNFNYIEFTR;LNGTDPEDVIR;NAFACFDEEATGTIQEDYLR			-1;-1	;	33234000	1	1	1	1	1	9	7165700	220690	20184000	2129800	3534400	0.00664692	0.00714017	23434000	4789200	62883000	6778300	11702000	7.76325e+07	3.96663e+06	1.6013e+08	1.23795e+07	5.93886e+07
P28798	Grn	P28798	P28798	Granulins;Acrogranin;Granulin-1;Granulin-2;Granulin-3;Granulin-4;Granulin-5;Granulin-6;Granulin-7	Grn	Progranulin OS=Mus musculus OX=10090 GN=Grn PE=1 SV=2	1	18	43.5	63.458	589	0	217.27	1//0	1//0	1//0	1//0	1//0	1789900000	82	AVSLPFSVVCPDAK;CDMEVSCPEGYTCCR;CVSPTGTHTLLK;DGRHCCPGGFHCSAR;DSAGVWACCPYLK;DVDFIQPPVLLTLGPK;GDTMVAGLEKIPAR;GTCEMGILQVPWMK;GTCEMGILQVPWMKK;HCCPGGFHCSAR;LNTGAWGCCPFAK;QHCCPAGYTCNVK;QTTPLQIGDIGCDQHTSCPVGQTCCPSLK;SDTPCDDFTR;TQCPDDSTCCELPTGK;VHCCPHGASCDLVHTR;WDMFLRDPVPRPLL;YGCCPMPNAICCSDHLHCCPQDTVCDLIQSK			-1		27245000	1	1	1	1	1	23	5275200	3463300	8115700	8419200	1972100	0.0054491	0.00252964	76539000	65045000	61170000	37131000	34125000	2.2911e+08	2.27982e+08	2.53813e+08	2.12675e+08	1.31977e+08
P01747		P01747;P01746	P01747;P01746	Ig heavy chain V region 36-65;Ig heavy chain V region 93G7		Ig heavy chain V region 36-65 OS=Mus musculus OX=10090 PE=1 SV=1;Ig heavy chain V region 93G7 OS=Mus musculus OX=10090 PE=2 SV=1	2	2	20	13.307	120	0	114.12	0//0	1//0	1//0	1//0	0//0	162370000	6	SLTSEDSAVYFCAR;SSSTAYMQLR			-1;-1	;	23196000	0	1	1	1	0	7	0	6034100	4277000	12885000	0	0.00463922	0.00475635		26174000	11677000	59740000			8.43552e+07	2.61713e+07	5.82527e+07
Q60668-3	Hnrnpd	Q60668-3;Q60668;Q60668-4;Q60668-2;Q9Z130	Q60668-3;Q60668;Q60668-4;Q60668-2	Heterogeneous nuclear ribonucleoprotein D0	Hnrnpd	Isoform 3 of Heterogeneous nuclear ribonucleoprotein D0 OS=Mus musculus OX=10090 GN=Hnrnpd;Heterogeneous nuclear ribonucleoprotein D0 OS=Mus musculus OX=10090 GN=Hnrnpd PE=1 SV=2;Isoform 4 of Heterogeneous nuclear ribonucleoprotein D0 OS=Mus musculus OX=10	5	16	49	32.754	306	0	323.31	1//0	1//0	1//0	1//0	1//0	1454100000	49	DLKDYFSKFGEVVDCTLKLDPITGR;ESESVDKVMDQK;ESESVDKVMDQKEHK;ESESVDKVMDQKEHKLNGK;EYFGGFGEVESIELPMDNKTNK;EYFGGFGEVESIELPMDNKTNKR;FGEVVDCTLK;FGEVVDCTLKLDPITGR;GFCFITFKEEEPVKK;GFGFVLFK;HTEAAAAQREEWK;IDASKNEEDEGHSNSSPR;IFVGGLSPDTPEEK;IREYFGGFGEVESIELPMDNK;IREYFGGFGEVESIELPMDNKTNK;MFIGGLSWDTTKK			-1;-1;-1;-1;-1	;;;;	31745000	1	1	1	1	1	14	12298000	1009400	3918100	1539000	12980000	0.0063489	0.00523292	55792000	9143800	29986000	21114000	56927000	2.74537e+08	3.71939e+07	8.31568e+07	7.33438e+07	1.95624e+08
P35441	Thbs1	P35441	P35441	Thrombospondin-1	Thbs1	Thrombospondin-1 OS=Mus musculus OX=10090 GN=Thbs1 PE=1 SV=1	1	41	36.7	129.65	1170	0	323.31	1//0	1//0	1//0	1//0	1//0	3317000000	150	AGTLDLSLSLPGK;AGTLDLSLSLPGKQQVVSVEEALLATGQWK;AQGYSGLSVK;AQLYIDCDKMESAELDVPIQSIFTR;CGACPPGYSGNGIQCK;CKNTDPGYNCLPCPPR;CNYLGHYSDPMYR;CTSYPDGSWK;DNCQYVYNVDQR;DNTGQIFSVVSNGK;DVDECKEVPDACFNHNGEHR;FQMIPLDPK;FQMIPLDPKGTSQNDPNWVVR;FTGSQPFGR;FVFGTTPEDILR;GDVNDNFQGVLQNVR;GFIFLASLR;GQDLSSPAFR;GTSQNDPNWVVR;GVEHAMANKQVCKPR;HIGWKDFTAYR;HIGWKDFTAYRWR;IENANLIPAVPDDKFQDLLDAVWADK;IMADSGPIYDKTYAGGR;IRLCNSPSPQMNGKPCE…			-1		27990000	1	1	1	1	1	63	6979500	2356400	6516600	8105500	4032500	0.0055981	0.00209756	75109000	78403000	81101000	64577000	39941000	3.45901e+08	1.79075e+08	2.38813e+08	2.31012e+08	1.90825e+08
O08583-2	Alyref	O08583-2;O08583;Q9JJW6-2;Q9JJW6	O08583-2;O08583;Q9JJW6-2;Q9JJW6	THO complex subunit 4;Aly/REF export factor 2	Alyref;Alyref2	Isoform 2 of THO complex subunit 4 OS=Mus musculus OX=10090 GN=Alyref;THO complex subunit 4 OS=Mus musculus OX=10090 GN=Alyref PE=1 SV=3;Isoform 2 of Aly/REF export factor 2 OS=Mus musculus OX=10090 GN=Alyref2;Aly/REF export factor 2 OS=Mus musculus OX=100	4	4	49.7	17.682	163	0	54.855	1//0	0//0	1//0	1//0	1//0	375010000	12	LLVSNLDFGVSDADIQELFAEFGTLKK;QQLSAEELDAQLDAYNAR;QYNGVPLDGRPMNIQLVTSQIDTQR;SLGTADVHFER			-1;-1;-1;-1	;;;	761730	1	0	1	1	1	8	761730	0	3067400	10299000	20922000	0.00701003	0.00784967	30675000		7947000	42345000	27651000	1.21221e+08		2.14512e+07	5.32132e+07	1.23324e+08
Q60692	Psmb6	Q60692	Q60692	Proteasome subunit beta type-6	Psmb6	Proteasome subunit beta type-6 OS=Mus musculus OX=10090 GN=Psmb6 PE=1 SV=3	1	4	22.3	25.378	238	0	39.634	0//0	1//0	1//0	0//0	1//0	320600000	13	EGMTKDECLQFTANALALAMER;LAAIQESGVER;QVLLGDQIPK;TTTGSYIANR			-1		22960000	0	1	1	0	1	11	0	8067500	10189000	0	4703600	0.00459202	0.00413741		91728000	28161000		26482000		2.0993e+08	1.01987e+08		5.32704e+07
Q8BH35	C8b	Q8BH35;Q8BH35-2	Q8BH35;Q8BH35-2	Complement component C8 beta chain	C8b	Complement component C8 beta chain OS=Mus musculus OX=10090 GN=C8b PE=1 SV=1;Isoform 2 of Complement component C8 beta chain OS=Mus musculus OX=10090 GN=C8b	2	24	49.9	66.229	589	0	323.31	1//0	1//0	1//0	1//0	1//0	3083500000	91	ALEEFQSEVSSCR;CECICPGGFQGTACEVTYRK;CEGFVCAQTGR;ELPTPELMEAWGDAVK;ELPTPELMEAWGDAVKYNPAIIK;EMEQYWAIDR;EMEQYWAIDRLASGINLFTNTFEGPVLDHR;GGSPCSGPASETLNC;GGTSEDITALAYK;GGTSEDITALAYKELPTPELMEAWGDAVK;HTYLLRPSQFYGELCDLSDKEVEDCVTNQPCR;IKAEPLYELVTATDFAYSSTVK;IKAEPLYELVTATDFAYSSTVKQNLKK;KPYNVESYTPQTK;LASGINLFTNTFEGPVLDHR;LLCNGDNDCGDQSDEANCR;LLCNGDNDCGDQSDEANCRR;SLMLHYEFLQR;SLPLEYSYGEYR;SLPLEYSYGEYRDLLR;STMVEDL…			-1;-1	;	29975000	1	1	1	1	1	35	975990	625340	4293600	17642000	6438200	0.00599503	0.00620915	25124000	25820000	67413000	91441000	48613000	8.09137e+07	1.27046e+08	2.13182e+08	4.06692e+08	1.82954e+08
P47968	Rpia	P47968	P47968	Ribose-5-phosphate isomerase	Rpia	Ribose-5-phosphate isomerase OS=Mus musculus OX=10090 GN=Rpia PE=1 SV=2	1	12	45.2	32.45	303	0	91.906	1//0	1//0	1//0	1//0	1//0	1160500000	34	AGPVVTDNGNFILDWK;FGGEVELR;GIPIEVIPMAYVPVSR;IVAGYASR;KLASHTAVENHVK;LASHTAVENHVK;LASHTAVENHVKNNQVLGIGSGSTIVHAVQR;MTPGVVDTGLFINMAER;NNQVLGIGSGSTIVHAVQR;VKQENLDLICIPTSFQAR;VYFGMQDGSVNVR;WSEVNTAIK			-1		29749000	1	1	1	1	1	16	8780700	743170	8089500	1757900	12136000	0.00630145	0.00435716	69868000	75094000	72868000	8475800	57325000	2.49869e+08	1.6977e+08	1.60436e+08	1.81655e+07	2.24436e+08
P27661	H2ax	P27661	P27661	Histone H2AX	H2afx	Histone H2AX OS=Mus musculus OX=10090 GN=H2ax PE=1 SV=2	1	4	61.5	15.142	143	0	121.33	1//0	1//0	1//0	1//0	1//0	2244900000	26	AGLQFPVGR;AGLQFPVGRVHR;HLQLAIR;HLQLAIRNDEELNK;LLGGVTIAQGGVLPNIQAVLLPK;LLGGVTIAQGGVLPNIQAVLLPKK;NDEELNKLLGGVTIAQGGVLPNIQAVLLPK;NDEELNKLLGGVTIAQGGVLPNIQAVLLPKK;SSRAGLQFPVGR;VGAGAPVYLAAVLEYLTAEILELAGNAAR;VGAGAPVYLAAVLEYLTAEILELAGNAARDNK;VGAGAPVYLAAVLEYLTAEILELAGNAARDNKK;VGAGAPVYLAAVLEYLTAEILELAGNAARDNKKTR			-1		29112000	1	1	1	1	1	7	2318800	759770	16824000	3133600	9209200	0.00644907	0.00592751	167510000	57480000	314420000	12704000	157860000	7.195e+08	6.12716e+07	8.96491e+08	1.41666e+07	4.16007e+08
Q76LL6-3	Fhod3	Q76LL6-3;Q76LL6-2;Q76LL6-4;Q76LL6	Q76LL6-3;Q76LL6-2;Q76LL6-4;Q76LL6	FH1/FH2 domain-containing protein 3	Fhod3	Isoform 3 of FH1/FH2 domain-containing protein 3 OS=Mus musculus OX=10090 GN=Fhod3;Isoform 2 of FH1/FH2 domain-containing protein 3 OS=Mus musculus OX=10090 GN=Fhod3;Isoform 4 of FH1/FH2 domain-containing protein 3 OS=Mus musculus OX=10090 GN=Fhod3;FH1/FH2	4	2	2.6	158.27	1413	0.0063291	11.297	1//0	0//0	0//0	1//0	1//0	2189600000	5	HSIQNIK;QSLLHHVCTMVVENFPDSSDLYSEIGAITR			-1;-1;-1;-1	;;;	28223000	1	0	0	1	1	64	18525000	0	0	4245400	5452800	0.00564464	0.00680621	898060000			310770000	213000000	1.42717e+09			4.23026e+08	2.57124e+08
P58389	Ptpa	P58389	P58389	Serine/threonine-protein phosphatase 2A activator	Ppp2r4	Serine/threonine-protein phosphatase 2A activator OS=Mus musculus OX=10090 GN=Ptpa PE=1 SV=1	1	12	62.5	36.71	323	0	141.9	1//0	1//0	1//0	1//0	1//0	1273400000	33	FGSLLPIHPVTSG;IDYGTGHEAAFAAFLCCLCK;KEIHTVPDMGK;LDQEAENLVATVVPTHLAAAVPEVAVYLK;LVALLDTLDRWIDETPPVDQPSR;MEPAGSQGVWGLDDFQFLPFIWGSSQLIDHPHLEPR;SQAYADYIGFILTLNEGVKGK;TGPFAEHSNQLWNISAVPSWSK;VDDQVAIVFK;VFDRYLEVMR;VNQGLIR;WIDETPPVDQPSR			-1		19605000	1	1	1	1	1	16	10364000	1426500	8341300	3477000	4337600	0.00558928	0.00327807	60576000	41954000	37718000	48440000	35528000	3.41842e+08	1.02643e+08	1.16664e+08	1.24894e+08	1.62744e+08
Q06890	Clu	Q06890	Q06890	Clusterin;Clusterin beta chain;Clusterin alpha chain	Clu	Clusterin OS=Mus musculus OX=10090 GN=Clu PE=1 SV=1	1	22	44.9	51.655	448	0	323.31	1//0	1//0	1//0	1//0	1//0	4172500000	84	ASGIIDTLFQDR;ASGIIDTLFQDRFFAR;CQEILSVDCSTNNPAQANLR;EDALEDTRDSEMK;ELHDPHYFSPIGFPHK;FMDTVAEK;FMDTVAEKALQEYRR;IDSLLESDRQQSQVLDAMQDSFAR;KKEDALEDTRDSEMK;KSLLNSLEEAK;KSLLNSLEEAKK;LFDSDPITVVLPEEVSKDNPK;LFDSDPITVVLPEEVSKDNPKFMDTVAEK;LTEQYKELLQSFQSK;QQSQVLDAMQDSFAR;SLLNSLEEAK;SLLNSLEEAKK;TLIEKTNAER;TLIEKTNAERK;VSTVTTHSSDSEVPSR;VSTVTTHSSDSEVPSRVTEVVVK;YINKEIQNAVQGVK			-1		28307000	1	1	1	1	1	19	1493200	871080	6952500	13530000	6331600	0.00583568	0.00456509	33292000	7083900	115500000	216890000	93078000	1.36719e+08	3.30527e+07	3.73338e+08	5.87312e+08	4.07177e+08
P43025	Clec3b	P43025	P43025	Tetranectin	Clec3b	Tetranectin OS=Mus musculus OX=10090 GN=Clec3b PE=1 SV=2	1	11	67.8	22.257	202	0	214.01	1//0	1//0	1//0	1//0	1//0	339040000	25	AENCAALSGAANGK;CLLAFTQPK;HSVGNDANIWLGLNDMAAEGAWVDMTGGLLAYK;MDVLAQEVALLK;MDVLAQEVALLKEK;MFEELKNRMDVLAQEVALLK;MFEELKNRMDVLAQEVALLKEK;NWETEITTQPDGGKAENCAALSGAANGK;QALQTVCLK;QALQTVCLKGTK;TFHEASEDCISQGGTLGTPQSELENEALFEYAR			-1		30485000	1	1	1	1	1	7	7674900	601840	13927000	1672900	6609100	0.00609715	0.00477138	20716000	5355400	27869000	13195000	13313000	6.46704e+07	8.41355e+06	7.53815e+07	2.71133e+07	5.76196e+07
P01627	Igkv2-112	P01627;P01628	P01627;P01628	Ig kappa chain V-II region VKappa167;Ig kappa chain V-II region MOPC 511	Gm5153	Immunoglobulin kappa variable 2-112 OS=Mus musculus OX=10090 GN=Igkv2-112 PE=4 SV=1;Ig kappa chain V-II region MOPC 511 OS=Mus musculus OX=10090 PE=1 SV=1	2	3	39.2	13.28	120	0	41.684	0//0	1//0	1//0	1//0	0//0	108100000	4	ASGVSDRFSGSGSGTDFTLEISR;FSGSGSGTDFTLEISR;TYLNWFLQRPGQSPQLLIYLMSTR			-1;-1	;	5160300	0	1	1	1	0	4	0	632640	4527700	21865000	0	0.00540507	0.00840125		4873500	13239000				5.05384e+06	1.58318e+07	5.64863e+07
P01821		P01821	P01821	Ig heavy chain V region MC101		Ig heavy chain V region MC101 OS=Mus musculus OX=10090 PE=1 SV=1	1	2	48.3	12.593	116	0.00095785	13.292	0//0	1//0	1//0	0//0	0//0	66304000	4	GLEWLGVIWSGGSTDYNAAFISR;QSGPGLVQPSQSLSITCTVSGFSLTSYGVHWVR			-1		2147300	0	1	1	0	0	3	0	12255000	2147300	0	0	0.00288046	0.00476048		45227000	8590000				7.34217e+07	2.58218e+07
P23198	Cbx3	P23198	P23198	Chromobox protein homolog 3	Cbx3	Chromobox protein homolog 3 OS=Mus musculus OX=10090 GN=Cbx3 PE=1 SV=2	1	9	46.4	20.855	183	0	92.814	1//0	0//0	1//0	1//0	1//0	558290000	28	CPQIVIAFYEER;GLDPERIIGATDSSGELMFLMK;IIGATDSSGELMFLMK;KVEEAEPEEFVVEK;LTWHSCPEDEAQ;RVVNGKVEYFLK;VEEAEPEEFVVEK;VVNGKVEYFLK;WKDSDEADLVLAK			-1		29808000	1	0	1	1	1	8	4995100	0	3181400	11204000	10428000	0.0059617	0.00428102	17095000		9703400	31303000	18162000	8.40428e+07		4.66227e+07	1.1607e+08	9.10073e+07
Q9D8Y0	Efhd2	Q9D8Y0;Q9D4J1	Q9D8Y0	EF-hand domain-containing protein D2	Efhd2	EF-hand domain-containing protein D2 OS=Mus musculus OX=10090 GN=Efhd2 PE=1 SV=1	2	17	42.5	26.791	240	0	150.88	1//0	1//0	1//0	1//0	1//0	1041000000	56	DGFIDLMELK;EFLLIFR;EFLLIFRK;FEEEIKAEQEER;LSEIDVSTEGVK;LSEIDVSTEGVKGAK;RADLNQGIGEPQSPSR;RADLNQGIGEPQSPSRR;RVFNPYTEFK;RVFNPYTEFKEFSR;SMIQEVDEDFDSK;SMIQEVDEDFDSKLSFR;VFNPYTEFK;VFNPYTEFKEFSR;VFNPYTEFKEFSRK;VQAINVSSR;VQAINVSSRFEEEIKAEQEER			-1;-1	;	27053000	1	1	1	1	1	11	12097000	1359600	9293400	723090	3579400	0.0054105	0.00450601	45760000	17427000	26254000	21905000	17854000	1.68637e+08	5.02622e+07	8.62721e+07	8.18682e+07	1.22507e+08
P18524		P18524	P18524	Ig heavy chain V region RF		Ig heavy chain V region RF OS=Mus musculus OX=10090 PE=1 SV=1	1	2	46.2	12.866	117	0.0027726	12.058	1//0	1//0	1//0	1//0	1//0	234720000	7	FTISRDNAK;GRFTISRDNAK;LVESGGGLVK;RLELVAAINSNGGSTYYPDTVK;SEDTALYYCAR			-1		30334000	1	1	1	1	1	7	3308200	0	6113200	9732300	11181000	0.00606694	0.004099	21843000		32267000	30264000	30844000	2.78753e+07		3.74066e+07	5.84542e+07	5.76657e+07
P26040	Ezr	P26040	P26040	Ezrin	Ezr	Ezrin OS=Mus musculus OX=10090 GN=Ezr PE=1 SV=3	1	36	62.6	69.406	586	0	323.31	1//0	1//0	1//0	1//0	1//0	4518300000	130	AEKELSEQIEK;AKFYPEDVAEELIQDITQK;ALQLEEERRR;APDFVFYAPR;AQEEAERLEADR;DENKRTHNDIIHNENMR;DQWEDRIQVWHAEHR;DSAMLEYLK;EKEELMLR;ELSEQIEK;ENPVQFK;ETVEREKEQMLR;EVWYFGLQYVDNK;EVWYFGLQYVDNKGFPTWLK;FGDYNKEMHK;FVIKPIDK;FVIKPIDKK;FVIKPIDKKAPDFVFYAPR;FYPEDVAEELIQDITQK;GFPTWLK;GFPTWLKLDK;GMLKDSAMLEYLK;GTDLWLGVDALGLNIYEKDDKLTPK;IALLEEARR;IAQDLEMYGINYFEIK;IGFPWSEIR;ILQLCMGNHELYMR;KAPDFVFYAPR;KENPVQFK;KENPVQFKFR;KGT…			-1		26530000	1	1	1	1	1	34	6917200	1065300	3580900	8362400	7669000	0.00551896	0.00276601	150060000	8655900	72698000	75217000	165380000	2.89049e+08	6.13691e+07	1.91223e+08	2.39657e+08	6.52359e+08
P55065	Pltp	P55065	P55065	Phospholipid transfer protein	Pltp	Phospholipid transfer protein OS=Mus musculus OX=10090 GN=Pltp PE=1 SV=1	1	14	39.8	54.452	493	0	235.78	1//0	1//0	1//0	1//0	1//0	1073100000	62	ATYFGSIVLLSPTVINSPLK;AVEPQLEDDER;FLEQELETITIPDVYGAK;FLLNQQICPVLYHAGTVLLNSLLDTVPVR;GVQIPLPEGINFVR;IRVTSAALDLVK;LEATSPPR;MNMAFGGTFR;MYNFFSTFITSGMR;SSVDDLVGIDYSLLKDPVVSNGNLDMEFR;TGLQLSQDSSGR;TLLQIGVMPLLNER;VTSAALDLVK;VTSAALDLVKQEGLR			-1		26836000	1	1	1	1	1	23	2988800	1400100	6151900	10607000	5687900	0.00536714	0.00314861	24965000	9958100	28119000	35896000	28508000	7.90512e+07	6.43114e+07	1.39382e+08	1.63789e+08	1.13142e+08
Q9R0P5	Dstn	Q9R0P5	Q9R0P5	Destrin	Dstn	Destrin OS=Mus musculus OX=10090 GN=Dstn PE=1 SV=3	1	14	79.4	18.521	165	0	278.06	1//0	0//0	1//0	1//0	1//0	1655200000	42	ASGVQVADEVCR;AVIFCLSADKK;CIVVEEGKEILVGDVGATITDPFK;CSTPEEIK;EILVGDVGATITDPFK;ESRKEELMFFLWAPEQAPLK;FPGIKHEYQANGPEDLNR;HEYQANGPEDLNR;HFVGMLPEK;HFVGMLPEKDCR;KEELMFFLWAPEQAPLK;KFPGIKHEYQANGPEDLNR;KKFPGIKHEYQANGPEDLNR;MIYASSKDAIK;MIYASSKDAIKK;SKMIYASSKDAIK;YALYDASFETK			-1		30420000	1	0	1	1	1	11	3888500	0	16749000	2401600	7380300	0.00608388	0.00584496	54494000		87700000	13696000	41642000	3.27678e+08		4.55172e+08	4.25264e+07	1.81712e+08
Q08093	Cnn2	Q08093	Q08093	Calponin-2	Cnn2	Calponin-2 OS=Mus musculus OX=10090 GN=Cnn2 PE=1 SV=1	1	16	64.9	33.155	305	0	323.31	1//0	1//0	1//0	1//0	1//0	980020000	51	AGQCVIGLQMGTNK;CASQSGMTAYGTR;CASQSGMTAYGTRR;CASQVGMTAPGTR;CASQVGMTAPGTRR;GLKDGVILCTLMNK;GLKDGVILCTLMNKLQPGSVPK;GLQSGVDIGVK;LGTDKCDNSSMSLQMGYTQGANQSGQVFGLGR;NFDDATMK;NHILPPMDHCTISLQMGTNK;SMQNWHQLENLSNFIK;SSTQFNKGPSYGLSAEVK;SWIEGLTGLSIGPDFQK;TKGLQSGVDIGVK;YDPQKEAELR			-1		29115000	1	1	1	1	1	13	9184300	774020	4021900	1719200	13415000	0.00582288	0.00478569	53612000	4776300	29178000	29323000	25759000	2.27575e+08	2.00951e+07	7.15998e+07	8.13282e+07	9.58976e+07
P50516	Atp6v1a	P50516;P50516-2	P50516;P50516-2	V-type proton ATPase catalytic subunit A	Atp6v1a	V-type proton ATPase catalytic subunit A OS=Mus musculus OX=10090 GN=Atp6v1a PE=1 SV=2;Isoform 2 of V-type proton ATPase catalytic subunit A OS=Mus musculus OX=10090 GN=Atp6v1a	2	22	49.9	68.325	617	0	323.31	1//0	1//0	1//0	1//0	1//0	2525800000	83	ADYAQLLEDMQNAFR;AKEILQEEEDLAEIVQLVGK;ALDEYYDKHFTEFVPLR;DIKWEFIPSK;EGSVSIVGAVSPPGGDFSDPVTSATLGIVQVFWGLDKK;EILQEEEDLAEIVQLVGK;FKDPVKDGEAK;FSMVQVWPVR;GVNVSALSR;HFPSVNWLISYSK;IKADYAQLLEDMQNAFR;LAEMPADSGYPAYLGAR;LASFYER;LIKDDFLQQNGYTPYDR;LIKDDFLQQNGYTPYDRFCPFYK;LPANHPLLTGQR;QVRPVTEKLPANHPLLTGQR;TALVANTSNMPVAAR;TGKPLSVELGPGIMGAIFDGIQRPLSDISSQTQSIYIPR;TVISQSLSK;VGHSELVGEIIR;VGSHITGGDIYGIVNENSLIK			-1;-1	;	26390000	1	1	1	1	1	33	2627100	3206500	5503800	3564100	11488000	0.0052779	0.0032518	28170000	60016000	90193000	30597000	79740000	1.16686e+08	2.91647e+08	2.46649e+08	1.06125e+08	2.8197e+08
P97372	Psme2	P97372	P97372	Proteasome activator complex subunit 2	Psme2	Proteasome activator complex subunit 2 OS=Mus musculus OX=10090 GN=Psme2 PE=1 SV=4	1	18	81.6	27.057	239	0	323.31	1//0	1//0	1//0	1//0	1//0	1642300000	60	AFYAELYHIISSNLEK;ALVHERDEAAYGALR;AMVLDLR;APLDIPIPDPPPKDDEMETDKQEK;ASKDTHVMDYR;CGYLPGNEK;CILVITWIQHLIPK;EKCILVITWIQHLIPK;GEEKPSMY;IEDGNDFGVAIQEK;IISLSQLLQEDSLNVADLSSLR;KIISLSQLLQEDSLNVADLSSLR;KQVDVFRQNLFQEADDFLCTFLPR;LLALLALVKPEVWTLK;QNLFQEADDFLCTFLPR;QVDVFRQNLFQEADDFLCTFLPR;TKVEAFQTTISK;VEAFQTTISK			-1		28689000	1	1	1	1	1	15	11995000	216920	5389300	1061700	10026000	0.00573778	0.0046906	82637000	7858100	74868000	31279000	63420000	3.18925e+08	3.20747e+07	2.07809e+08	6.85772e+07	2.59828e+08
P01878		P01878	P01878	Ig alpha chain C region		Ig alpha chain C region OS=Mus musculus OX=10090 PE=1 SV=1	1	9	47.1	36.875	344	0	252.84	0//0	1//0	1//0	1//0	1//0	1273200000	31	AVQNSCGCYSVSSVLPGCAER;CTVTHPESGTLTGTIAK;NPEGAVFTWEPSTGKDAVQK;NPEGAVFTWEPSTGKDAVQKK;SGKDITTVNFPPALASGGR;VSAETWK;VTVNTFPPQVHLLPPPSEELALNELLSLTCLVR;WLHGNEELSPESYLVFEPLKEPGEGATTYLVTSVLR;WNSGASFK			-1		24197000	0	1	1	1	1	11	0	2523500	646350	16616000	4411400	0.00483945	0.00608665		91831000	36865000	118230000	46669000		2.98156e+08	8.40608e+07	3.6629e+08	1.37756e+08
Q9Z0P5	Twf2	Q9Z0P5;Q9Z0P5-2	Q9Z0P5;Q9Z0P5-2	Twinfilin-2	Twf2	Twinfilin-2 OS=Mus musculus OX=10090 GN=Twf2 PE=1 SV=1;Isoform 2 of Twinfilin-2 OS=Mus musculus OX=10090 GN=Twf2	2	22	71.1	39.47	349	0	323.31	1//0	1//0	1//0	1//0	1//0	2890600000	99	AHQTGIHATEELKEFFAK;AVLPLLDAQEPCYLLFR;EFGGGHIKDELFGTVKDDLSLAGYQK;ETIELVHTEPTNVAQLPSR;HLSSCAAPAPLTSAER;HQTLQGLAFPLQPEAQR;IEIGDGAELTAEFLYDEVHPK;INEVKTEISVESK;KEFGGGHIKDELFGTVKDDLSLAGYQK;KIEIGDGAELTAEFLYDEVHPK;LDLERETIELVHTEPTNVAQLPSR;LDSQNAQGFEWLFLAWSPDNSPVR;LIRGPGENGEDS;LLDSVEQDFQLEIAK;QKTVNYIQLK;TEISVESK;TVNYIQLK;VIIEDEQLVLGASQEPVGR;VIIEDEQLVLGASQEPVGRWDQDYDR;WDQDYDR;WDQDYDRAVLPLLDAQEPCYLLFR;YHFFL…			-1;-1	;	27256000	1	1	1	1	1	21	10610000	1266700	2415600	1580000	11384000	0.00545126	0.00455022	60810000	54206000	25972000	37445000	73983000	4.30024e+08	1.4457e+08	1.59113e+08	1.0647e+08	4.52036e+08
Q9CZY3	Ube2v1	Q9CZY3;Q9CZY3-2	Q9CZY3;Q9CZY3-2	Ubiquitin-conjugating enzyme E2 variant 1	Ube2v1	Ubiquitin-conjugating enzyme E2 variant 1 OS=Mus musculus OX=10090 GN=Ube2v1 PE=1 SV=1;Isoform 2 of Ubiquitin-conjugating enzyme E2 variant 1 OS=Mus musculus OX=10090 GN=Ube2v1	2	7	44.2	16.355	147	0	142.86	1//0	1//0	1//0	1//0	1//0	267720000	16	AATTGSGVKVPR;LLEELEEGQK;VILQELR;VILQELRR;VNMSGVSSSNGVVDPR;WTGMIIGPPR;YPEAPPSVR			-1;-1	;	26772000	1	1	1	1	1	10	9655100	265010	9746300	4959800	2145700	0.00535438	0.00385067	34351000	7242600	33307000	8402200	6558500	1.01818e+08	5.2925e+06	7.05878e+07	3.20327e+07	1.58095e+07
P05017	Igf1	P05017;P05017-2	P05017;P05017-2	Insulin-like growth factor I	Igf1	Insulin-like growth factor I OS=Mus musculus OX=10090 GN=Igf1 PE=1 SV=2;Isoform IGF-IB of Insulin-like growth factor I OS=Mus musculus OX=10090 GN=Igf1	2	3	27.5	17.093	153	0	23.087	1//0	0//0	0//0	1//0	1//0	203490000	8	GFYFNKPTGYGSSIR;RAPQTGIVDECCFR;RLEMYCAPLKPTK			-1;-1	;	3202600	1	0	0	1	1	5	1493700	0	0	21206000	3202600	0.00518046	0.00809934	12826000			67402000	23132000	8.99047e+06			6.8479e+07	6.63087e+07
P00493	Hprt1	P00493	P00493	Hypoxanthine-guanine phosphoribosyltransferase	Hprt1	Hypoxanthine-guanine phosphoribosyltransferase OS=Mus musculus OX=10090 GN=Hprt1 PE=1 SV=3	1	13	68.3	24.57	218	0	133.12	1//0	1//0	1//0	0//0	1//0	631540000	39	DLNHVCVISETGK;EMGGHHIVALCVLK;FFADLLDYIK;LKSYCNDQSTGDIK;NVLIVEDIIDTGK;SIPMTVDFIR;SPSVVISDDEPGYDLDLFCIPNHYAEDLEK;SYCNDQSTGDIK;TMQTLLSLVK;VASLLVKR;VFIPHGLIMDR;VFIPHGLIMDRTER;VIGGDDLSTLTGK			-1		25187000	1	1	1	0	1	13	5380700	3135400	9289900	0	7380600	0.00503732	0.00324608	15256000	33661000	22841000		11770000	7.87243e+07	1.12539e+08	6.37704e+07		7.90444e+07
Q9R098	Hgfac	Q9R098	Q9R098	Hepatocyte growth factor activator;Hepatocyte growth factor activator short chain;Hepatocyte growth factor activator long chain	Hgfac	Hepatocyte growth factor activator OS=Mus musculus OX=10090 GN=Hgfac PE=1 SV=1	1	18	41.5	70.567	653	0	323.31	1//0	1//0	1//0	1//0	1//0	1815300000	63	CFDETRYEYFEVGDHWAR;CQIAGWGHMDENVSSYSNSLLEALVPLVADHK;DNALSWEYCR;IRPPKRPVATS;KWCATTHNYDRDR;LNKPGVYTR;LTACESLAR;MLHSCTSEGSAYR;MLHSCTSEGSAYRK;NGVAYLYGIISWGDGCGR;NPDKDERPWCYVVK;SDACQGDSGGPLVCEK;SQFVQPICLPEAGSSFPTGHK;TTDVTQTFGIEK;VANYVDWINDR;VHSQTPEILAALPESAPAVRPTCGKR;VSEGHVEQCGCMEGQAR;YVPYTLYSVFNPNNHDLVLIR			-1		23403000	1	1	1	1	1	21	1895900	2519000	6748800	10553000	1685900	0.00468052	0.00346865	36114000	53477000	54339000	44925000	20524000	1.17452e+08	1.8837e+08	1.9006e+08	2.32993e+08	5.35291e+07
P07361	Orm2	P07361;Q63805	P07361	Alpha-1-acid glycoprotein 2	Orm2	Alpha-1-acid glycoprotein 2 OS=Mus musculus OX=10090 GN=Orm2 PE=1 SV=1	2	5	47.3	23.843	207	0	46.245	1//0	1//0	1//0	1//0	1//0	416830000	16	AVTHVGMDESEIIFVDWKK;AVTHVGMDESEIIFVDWKKDR;IFADLIVLK;MHGAFMLAFDLKDEKKR;QQLELEKETK;QQLELEKETKKDPEEGQA;RPDITPELR;RPDITPELREVFQK;WFFIGAAVLNPDYRQEIQK			-1;-1	;	23661000	1	1	1	1	1	11	5408000	3011600	3212400	3972300	8056300	0.00473212	0.00186301	40597000	28824000	25614000	24146000	52610000	7.16085e+07	9.40451e+07	5.75361e+07	3.55082e+07	1.34598e+08
O88456	Capns1	O88456;Q9D7J7	O88456	Calpain small subunit 1	Capns1	Calpain small subunit 1 OS=Mus musculus OX=10090 GN=Capns1 PE=1 SV=2	2	17	60.8	28.406	268	0	238.15	1//0	1//0	1//0	1//0	1//0	1166000000	49	HPDLKTDGFGIDTCR;ILGGVISAISEAAAQYNPEPPPPR;KLFVQLAGDDMEVSATELMNILNK;LFVQLAGDDMEVSATELMNILNK;LGFEEFK;SGTIGSHELPGAFEAAGFHLNEHLYSMIIR;SGTIGSHELPGAFEAAGFHLNEHLYSMIIRR;SHYSNIEANESEEVR;SHYSNIEANESEEVRQFR;SHYSNIEANESEEVRQFRK;SMVAVMDSDTTGK;SMVAVMDSDTTGKLGFEEFK;SMVAVMDSDTTGKLGFEEFKYLWNNIKK;TDGFGIDTCR;VVTRHPDLKTDGFGIDTCR;YADESGNMDFDNFISCLVR;YLWNNIKK			-1;-1	;	18063000	1	1	1	1	1	11	5786700	1797900	7693100	4450400	4583000	0.00486222	0.00192386	23693000	8092100	34289000	18133000	51122000	1.08058e+08	3.94953e+07	1.2424e+08	9.25717e+07	2.21029e+08
P34022	Ranbp1	P34022	P34022	Ran-specific GTPase-activating protein	Ranbp1	Ran-specific GTPase-activating protein OS=Mus musculus OX=10090 GN=Ranbp1 PE=1 SV=2	1	9	46.3	23.596	203	0	72.499	1//0	1//0	1//0	1//0	1//0	299300000	19	EAREEAEEKSEEKQ;FASENDLPEWK;FASENDLPEWKER;FLNAENAQK;FLNAENAQKFK;ICANHYITPMMELKPNAGSDR;TKFEECRKEIEER;TLEEDEEELFK;VAEKLEALSVR			-1		26184000	1	1	1	1	1	6	8469600	365430	11318000	1100400	4930200	0.00523673	0.00420395	22590000	4789700	29691000	6345900	10788000	8.00677e+07	8.88127e+06	7.91736e+07	2.82131e+07	4.38232e+07
P60335	Pcbp1	P60335;Q61990-2;Q61990-3;Q61990;P57722-2;P57722	P60335	Poly(rC)-binding protein 1	Pcbp1	Poly(rC)-binding protein 1 OS=Mus musculus OX=10090 GN=Pcbp1 PE=1 SV=1	6	14	59	37.497	356	0	166.56	1//0	1//0	1//0	1//0	1//0	627600000	34	AFAMIIDKLEEDINSSMTNSTAASRPPVTLR;AITIAGVPQSVTECVK;AITIAGVPQSVTECVKQICLVMLETLSQSPQGR;ESTGAQVQVAGDMLPNSTER;GYWASLDASTQTTHELTIPNNLIGCIIGR;IANPVEGSSGR;IITLTGPTNAIFK;INISEGNCPER;LLMHGKEVGSIIGK;LVVPATQCGSLIGK;LVVPATQCGSLIGKGGCK;QGANINEIR;QICLVMLETLSQSPQGR;QVTITGSAASISLAQYLINAR			-1;-1;-1;-1;-1;-1	;;;;;	23150000	1	1	1	1	1	17	11795000	0	5053700	6301800	933560	0.00481681	0.00422464	34512000		24781000	42902000	7014100	1.91885e+08		5.26408e+07	9.41295e+07	2.13365e+07
P14847	Crp	P14847	P14847	C-reactive protein	Crp	C-reactive protein OS=Mus musculus OX=10090 GN=Crp PE=1 SV=2	1	5	32.9	25.36	225	0	55.202	1//0	1//0	1//0	1//0	1//0	217500000	12	AQGDVFIKPQLWS;ESDTSYVSLEAESK;GYTVGPDASIILGQEQDSYGGDFDAK;NSNDILIFWNK;SFSVFSYATK			-1		24167000	1	1	1	1	1	9	1539900	805990	5423300	12906000	3491400	0.00483332	0.00434472	10306000	14006000	28121000	56871000	11114000	1.66828e+07	1.44867e+07	4.26671e+07	7.50195e+07	2.31519e+07
P50518	Atp6v1e1	P50518;Q9D593	P50518	V-type proton ATPase subunit E 1	Atp6v1e1	V-type proton ATPase subunit E 1 OS=Mus musculus OX=10090 GN=Atp6v1e1 PE=1 SV=2	2	19	60.2	26.157	226	0	203.16	1//0	1//0	1//0	1//0	1//0	680250000	35	AEEEFNIEK;ARDDLITDLLNEAK;DTTRYQVLLDGLVLQGLYQLLEPR;GALFGANANR;GALFGANANRK;HMMAFIEQEANEK;HMMAFIEQEANEKAEEIDAK;HMMAFIEQEANEKAEEIDAKAEEEFNIEKGR;IKVSNTLESR;IMEYYEK;IQMSNLMNQAR;KIQMSNLMNQAR;KQDFPLVK;LDLIAQQMMPEVR;LKIMEYYEKK;VSNTLESR;VSNTLESRLDLIAQQMMPEVR;VVKDTTRYQVLLDGLVLQGLYQLLEPR;YQVLLDGLVLQGLYQLLEPR			-1;-1	;	21377000	1	1	1	1	1	13	950930	1034800	10517000	4017600	9909600	0.00528599	0.00417649	9178600	8572300	57855000	12135000	32714000	5.18736e+07	2.68649e+07	1.24261e+08	3.51734e+07	1.01652e+08
P51150	Rab7a	P51150	P51150	Ras-related protein Rab-7a	Rab7a	Ras-related protein Rab-7a OS=Mus musculus OX=10090 GN=Rab7a PE=1 SV=2	1	12	80.7	23.489	207	0	282.17	1//0	0//0	1//0	1//0	1//0	588740000	38	ATIGADFLTK;DPENFPFVVLGNK;DPENFPFVVLGNKIDLENR;EAINVEQAFQTIAR;EVMVDDRLVTMQIWDTAGQER;FQSLGVAFYR;GADCCVLVFDVTAPNTFK;NALKQETEVELYNEFPEPIKLDKNDR;NNIPYFETSAK;TLDSWRDEFLIQASPR;TSLMNQYVNKK;VIILGDSGVGK			-1		26353000	1	0	1	1	1	14	3921900	0	7157700	6962100	8311400	0.00527062	0.00300889	17036000		13871000	42624000	27761000	7.58762e+07		9.18327e+07	7.39365e+07	9.49164e+07
P61028	Rab8b	P61028	P61028	Ras-related protein Rab-8B	Rab8b	Ras-related protein Rab-8B OS=Mus musculus OX=10090 GN=Rab8b PE=1 SV=1	1	6	35.3	23.603	207	0	47.974	1//0	0//0	1//0	1//0	1//0	342470000	13	LAIDYGIKFLETSAK;LLLIGDSGVGK;MILGNKCDMNDKR;NIEEHASSDVER;SSTNVEEAFFTLAR;TITTAYYR			-1		25850000	1	0	1	1	1	12	7174800	0	7728600	3953900	6992600	0.00516998	0.00290156	28215000		31401000	35295000	33799000	1.0364e+08		9.29809e+07	4.26846e+07	6.18254e+07
Q62393-2	Tpd52	Q62393-2;Q62393-3;Q62393	Q62393-2;Q62393-3;Q62393	Tumor protein D52	Tpd52	Isoform 2 of Tumor protein D52 OS=Mus musculus OX=10090 GN=Tpd52;Isoform 3 of Tumor protein D52 OS=Mus musculus OX=10090 GN=Tpd52;Tumor protein D52 OS=Mus musculus OX=10090 GN=Tpd52 PE=1 SV=2	3	10	61.6	20.059	185	0	192.54	1//0	1//0	1//0	1//0	1//0	625660000	43	ASAAFSSVGSVITK;ELTKVEEEIQTLSQVLAAK;GWQDVTATNAYKK;KLGISSLQEFKQNIAK;LGISSLQEFK;LGISSLQEFKQNIAK;SFEEKVENLK;TEPVAEEGEDAVTMLSAPEALTEEEQEELRR;TSETLSQAGQK;VEEEIQTLSQVLAAK			-1;-1;-1	;;	22304000	1	1	1	1	1	7	5168900	1931600	3431200	2624500	11079000	0.00484704	0.00329803	35307000	5227800	27813000	12372000	36534000	1.40033e+08	2.70027e+07	8.19745e+07	3.5971e+07	9.99208e+07
Q61805	Lbp	Q61805	Q61805	Lipopolysaccharide-binding protein	Lbp	Lipopolysaccharide-binding protein OS=Mus musculus OX=10090 GN=Lbp PE=1 SV=2	1	11	28.7	53.055	481	0	284.65	1//0	1//0	1//0	1//0	1//0	864190000	39	AFRPFTPQIYK;EGLVALQR;GQYEFHSLEIQNCELR;HIQLHDLDFQIR;HIQLHDLDFQIRK;ICDLDVHISGNVGWLLNLFHNQIESK;ITDKGLAYAAK;ITLPDFSGDFK;SPVATPTPTMSLPEDSK;VLENKVCEMIQK;VTGMLHPDKAQVR			-1		23461000	1	1	1	1	1	18	3348700	347560	3432400	12168000	4164900	0.00469231	0.00396065	26522000	10643000	23550000	42499000	26503000	7.62193e+07	4.82146e+07	5.85545e+07	2.03313e+08	7.74816e+07
Q07968	F13b	Q07968	Q07968	Coagulation factor XIII B chain	F13b	Coagulation factor XIII B chain OS=Mus musculus OX=10090 GN=F13b PE=1 SV=2	1	27	57.4	76.195	669	0	221	1//0	1//0	1//0	1//0	1//0	1467400000	78	CEQGAWSSPPVCLEPCTIDVDHMNR;CGGGYSLR;CLKPDLR;CNEYYLLK;CPPPPVPLNSK;CTAEGWSPNPR;DAYISETSIAGSVLR;GDVRYPMCIRK;GMCASPPVIR;IAQYYYTFK;ILHGDLIDFVCK;IQPHSTTYR;LIENGYFHPVK;LMCSSLR;LSFFCLAGYATESGKQEEQIR;NGDIVSSAAR;NGYVSNDKVLYK;NRCPPPPVPLNSK;QCDFPTVENGR;QGYNLSPSIPLSEISAQCNR;QTGEAECQANGWSLTPQCNK;SFYFPMSVDKK;TTGGKDEEVVHCLSAGWSSQPSCR;VACEQPPSVENGVAHPHSEIYYSGDKVTYR;VHIECELNFVIQGSEELLCENGKWTEPPK;VKDIVAYTCTAGYYTTTGK…			-1		22813000	1	1	1	1	1	31	1277800	875650	4974400	12837000	2847900	0.00456255	0.00438084	14375000	15567000	16669000	22807000	15412000	4.89205e+07	6.94199e+07	8.02322e+07	1.97916e+08	5.50469e+07
Q09014	Ncf1	Q09014	Q09014	Neutrophil cytosol factor 1	Ncf1	Neutrophil cytosol factor 1 OS=Mus musculus OX=10090 GN=Ncf1 PE=1 SV=3	1	25	77.2	44.666	390	0	323.31	1//0	1//0	1//0	1//0	1//0	1182300000	58	AGEEITQAQR;AYAAVEEDEMSLSEGEAIEVIHK;CPHLLDFFK;DGKNNVADITGPIILQTYR;EMFPIEAGEIHTENR;FIPSQHYVYMFLVK;FTEIYEFHK;GDITGYFPSMYLQK;HIALLGFEK;KFTEIYEFHK;KGDITGYFPSMYLQK;KPETYLVPK;LLDGWWVVR;LSQDTYR;MLKEMFPIEAGEIHTENR;NNVADITGPIILQTYR;QGTLTEYFNGLMGLPVK;RGWVPASYLEPLDSPDEAEDPDPNYAGEPYVTIK;RPGRPGPLSTDGTK;RRPGRPGPLSTDGTKDNPSTPR;SSGTEMTVATGDVVDVVEK;SSGTEMTVATGDVVDVVEKSESGWWFCQMK;STIRNAQSIHQR;VKPQPAVPPRPSSDLILHR;VR…			-1		23138000	1	1	1	1	1	25	9440600	312460	2210600	6515000	4659600	0.00462765	0.00319971	82232000	6742600	12685000	67767000	30048000	2.80284e+08	3.24935e+07	6.76386e+07	1.3968e+08	1.09042e+08
P41245	Mmp9	P41245	P41245	Matrix metalloproteinase-9	Mmp9	Matrix metalloproteinase-9 OS=Mus musculus OX=10090 GN=Mmp9 PE=1 SV=2	1	28	44.5	80.534	730	0	323.31	1//0	1//0	1//0	1//0	1//0	2755800000	76	AAQMMGEKQSLRPALLMLQK;AFAVWGEVAPLTFTR;CGVPDVGR;CGVPDVGRFQTFK;DMIDDAFAR;FLNHRGSPLQGPFLTAR;GSPLQGPFLTAR;GVVIPTYYGNSNGAPCHFPFTFEGR;LGLGPEVTHVSGLLPR;LWCATTSNFDTDKK;LYTEHGNGEGKPCVFPFIFEGR;QLSLPQTGELDSQTLKAIRTPR;QMWVYTGK;QMWVYTGKTVLGPR;QPTFVVFPK;QPTFVVFPKDLK;QSLRPALLMLQK;SLDKLGLGPEVTHVSGLLPR;SQKVDPQSVIR;SYSACTTDGR;TWPALPATLDSAFEDPQTK;TWPALPATLDSAFEDPQTKR;VDATVVGGNSAGELCVFPFVFLGK;VDKEFSGVPWNSHDIFQYQDK;VD…			-1		23052000	1	1	1	1	1	34	245100	307950	3013900	14250000	5234900	0.00461037	0.0051658	9838600	3675800	31240000	59592000	47273000	5.76178e+07	3.66091e+07	1.68878e+08	3.35032e+08	2.37946e+08
Q91YR9	Ptgr1	Q91YR9	Q91YR9	Prostaglandin reductase 1	Ptgr1	Prostaglandin reductase 1 OS=Mus musculus OX=10090 GN=Ptgr1 PE=1 SV=2	1	14	57.1	35.56	329	0	247.34	1//0	1//0	1//0	1//0	1//0	947790000	38	ALTELMNWVSEGK;GGETVMVSAAAGAVGSVVGQIAK;GTIVAALLGWTSHSISDGNGLTK;HFEGFPTDGNFELK;IAICGAISQYNR;LGFDVAFNYK;MEGFIVNR;MMGEQVAR;MPAAFMGMLK;MPAAFMGMLKGENLGK;TGPCPQGPAPEVVIYQQLR;TTELPPLNNGEVLLEALFLSVDPYMR;VVGTAGSDEKVAYLK;VVGTAGSDEKVAYLKK			-1		27512000	1	1	1	1	1	17	1076400	329440	7148700	807350	18151000	0.00550258	0.00679838	22165000	6162700	38017000	10850000	52455000	8.39786e+07	2.50833e+07	8.9577e+07	4.33382e+07	1.77347e+08
P35979	Rpl12	P35979	P35979	60S ribosomal protein L12	Rpl12	Large ribosomal subunit protein uL11 OS=Mus musculus OX=10090 GN=Rpl12 PE=1 SV=2	1	5	44.8	17.804	165	0	41.539	1//0	0//0	1//0	1//0	1//0	222660000	12	CTGGEVGATSALAPK;EILGTAQSVGCNVDGR;HPHDIIDDINSGAVECPAS;HSGNITFDEIVNIAR;IGPLGLSPK			-1		24740000	1	0	1	1	1	9	4071100	0	8954700	4561300	7153200	0.00494806	0.00304361	10345000		12876000	17326000	17514000	4.41038e+07		5.54361e+07	2.65133e+07	4.74343e+07
P11835	Itgb2	P11835	P11835	Integrin beta-2	Itgb2	Integrin beta-2 OS=Mus musculus OX=10090 GN=Itgb2 PE=1 SV=2	1	35	46.3	85.025	771	0	323.31	1//0	1//0	1//0	1//0	1//0	1906800000	93	ACQPPFAFR;ACQPPFAFRHVLK;AKGYPIDLYYLMDLSYSMLDDLNNVKK;CDTRAQLLLK;CESGYIGK;CESGYIGKNCECQTQGR;CSCKPGYEGSACQCQR;DSEGCWITYTLQQK;GVMECGICR;HVLKLTDNSNQFQTEVGK;IGFGSFVDKTVLPFVNTHPEK;KLGGDLLQALNEITESGR;LGAILTPNDGR;LGGDLLQALNEITESGR;LLVFATDDGFHFAGDGK;LSESNIQPIFAVTK;LTDNSNQFQTEVGK;LTEIIPK;NIYNIHVEDSLECVK;SAVGELSDDSSNVVQLIK;SAVGELSDDSSNVVQLIKNAYYKLSSR;SIANPEFDQR;SIANPEFDQRGQR;SIANPEFDQRGQRK;SNEFDYPSVGQLAHK;SN…			-1		18810000	1	1	1	1	1	47	758300	3699800	4443900	6999300	2908500	0.00376196	0.00203468	6608600	43036000	27099000	23895000	25654000	3.01779e+07	1.58448e+08	1.08808e+08	1.34719e+08	1.4118e+08
P17427	Ap2a2	P17427	P17427	AP-2 complex subunit alpha-2	Ap2a2	AP-2 complex subunit alpha-2 OS=Mus musculus OX=10090 GN=Ap2a2 PE=1 SV=2	1	6	10	104.02	938	0	38.109	1//0	0//0	1//0	1//0	1//0	1161200000	11	GLAVFISDIR;IIGFGSALLEEVDPNPANFVGAGIIHTK;NADVELQQR;NAVLFEAISLIIHHDSEPNLLVR;NPTFMGLALHCIANVGSR;SDSQLKNADVELQQR			-1		22069000	1	0	1	1	1	49	104230	0	9036900	12928000	662600	0.00454635	0.00540189	26713000		243340000	129530000	51249000	6.14817e+06		3.92383e+08	4.29285e+08	2.39223e+07
P10649	Gstm1	P10649;Q8R5I6;P48774	P10649	Glutathione S-transferase Mu 1	Gstm1	Glutathione S-transferase Mu 1 OS=Mus musculus OX=10090 GN=Gstm1 PE=1 SV=2	3	19	79.8	25.97	218	0	167.29	1//0	1//0	1//0	1//0	1//0	1106700000	54	ADIVENQVMDTR;CLDAFPNLRDFLAR;FKLGLDFPNLPYLIDGSHK;ITQSNAILR;KHHLDGETEEERIR;LGLDFPNLPYLIDGSHK;LGLDFPNLPYLIDGSHKITQSNAILR;LYSEFLGK;MKLYSEFLGK;MLLEYTDSSYDEK;MLLEYTDSSYDEKR;MQLIMLCYNPDFEK;MQLIMLCYNPDFEKQKPEFLK;PMILGYWNVR;RPWFAGDKVTYVDFLAYDILDQYR;VTYVDFLAYDILDQYR;YIATPIFSK;YTMGDAPDFDR;YTMGDAPDFDRSQWLNEK			-1;-1;-1	;;	24037000	1	1	1	1	1	17	6353300	239900	5830300	2452200	9161700	0.00480748	0.00312426	36569000	5381600	34625000	17021000	38440000	1.19449e+08	2.63944e+07	9.29608e+07	5.71302e+07	1.78624e+08
O88342	Wdr1	O88342	O88342	WD repeat-containing protein 1	Wdr1	WD repeat-containing protein 1 OS=Mus musculus OX=10090 GN=Wdr1 PE=1 SV=3	1	27	65.7	66.406	606	0	223.07	1//0	1//0	1//0	1//0	1//0	2255100000	70	AHDGGIYAISWSPDSTHLLSASGDK;AHDGGIYAISWSPDSTHLLSASGDKTSK;CFSIDNPGYEPEVVAVHPGGDTVAVGGTDGNVR;DHLLSISLSGYINYLDKNNPSKPLR;DYSGQGVVKLDVQPK;FGAVFLWDTGSSVGEITGHNK;FKFTIGDHSR;FSPDGNRFATASADGQIFIYDGK;FTIGDHSR;IAVVGEGR;IAVVGEGREK;IKDIAWTEDSKR;ILGGDPKGDHFLYTNGK;IWDTTQKEHLLK;LHHVSSLAWLDEHTLVTTSHDASVK;LHHVSSLAWLDEHTLVTTSHDASVKEWTITY;MTVNESEQLVSCSMDDTVR;NIDNPAIADIYTEHAHQVVVAK;SYIYSGSHDGHINYWDSETGENDSFSGK;VFASLPQV…			-1		17863000	1	1	1	1	1	31	3825300	746350	2826600	9824300	4465500	0.00433761	0.0030187	44027000	21508000	42964000	72061000	67545000	1.78587e+08	1.27515e+08	1.05005e+08	2.414e+08	2.5306e+08
Q61508	Ecm1	Q61508;Q61508-2	Q61508;Q61508-2	Extracellular matrix protein 1	Ecm1	Extracellular matrix protein 1 OS=Mus musculus OX=10090 GN=Ecm1 PE=1 SV=2;Isoform Short of Extracellular matrix protein 1 OS=Mus musculus OX=10090 GN=Ecm1	2	17	35.8	62.832	559	0	140.32	1//0	1//0	1//0	1//0	1//0	1119300000	53	AGPAVPQEAIPLQK;CRSDTNRLDCLK;DECFAHLAPYPNYDRDILTLDLSR;EQPPPQVHIEQK;EVKPHTLAGQLPPEPR;LETEFQR;NLPATDAIQR;NSWKDPALCCDLSPEDKQINCFNTNYLR;QGETLNVLETGYSR;QHVIYGPWNLPQTGYSHLSR;QICLPER;QINCFNTNYLR;QLQALTR;QLQALTRLETEFQR;SDTNRLDCLK;THPHSCCHYPPSPAR;VTPNLMGQLCGSGR			-1;-1	;	22170000	1	1	1	1	1	30	4988300	109870	4238100	9605900	3228000	0.00443403	0.00307398	33309000	985910	20476000	26815000	19970000	1.26206e+08	6.58282e+06	1.21477e+08	1.79648e+08	1.27126e+08
P51885	Lum	P51885	P51885	Lumican	Lum	Lumican OS=Mus musculus OX=10090 GN=Lum PE=1 SV=2	1	10	35.2	38.265	338	0	230.93	1//0	1//0	1//0	1//0	1//0	570690000	37	FTGLQYLR;ILGPLSYSK;LPAGLPTSLLTLYLDNNKISNIPDEYFK;LPAGLPTSLLTLYLDNNKISNIPDEYFKR;NNQIDHIDEK;SIPTVNENLENYYLEVNELEKFDVK;SLEYLDLSFNQMSK;SLQDLQLTNNK;SLQDLQLTNNKISK;SVPMVPPGIK			-1		19374000	1	1	1	1	1	16	509610	3612100	4902200	4996100	5353700	0.00387474	0.00178289	5115300	30340000	25162000	10167000	12627000	9.81516e+06	1.36145e+08	8.15357e+07	5.21279e+07	8.63607e+07
Q9D964	Gatm	Q9D964	Q9D964	Glycine amidinotransferase, mitochondrial	Gatm	Glycine amidinotransferase, mitochondrial OS=Mus musculus OX=10090 GN=Gatm PE=1 SV=1	1	15	53	48.297	423	0	246.31	1//0	1//0	1//0	1//0	1//0	909380000	47	AGWTIVTPPTPVIPDDHPLWMSSK;AVAEVEEMCNILSMEGVTVR;DCPVSSYNEWDPLEEVIVGR;DILMVVGNEIIEAPMAWR;FVTTEFEPCFDAADFIR;HLAPDYR;NANSLGGGFHCWTCDVR;NGGLYFPK;NGGLYFPKDHLK;NSCAAEDKATHPLPK;RPDPIDWSLK;SQVTNYLGIEWMR;VMVDANEVPIQK;WLSMNVLMLDEKR;WTTAPKPTMADELYDQNYPIHSVEDR			-1		14684000	1	1	1	1	1	24	2184900	6851400	2287800	708720	2651000	0.00293676	0.00206672	16498000	74553000	37398000	4777100	21911000	6.60584e+07	3.29962e+08	1.01368e+08	1.98499e+07	8.04664e+07
Q03734	Serpina3m	Q03734	Q03734	Serine protease inhibitor A3M	Serpina3m	Serine protease inhibitor A3M OS=Mus musculus OX=10090 GN=Serpina3m PE=1 SV=2	1	12	50.5	47.064	418	0	126	1//0	1//0	1//0	1//0	1//0	1091200000	38	AVLDVAETGTEAAAATGFIFGFR;DLQILAEFHEK;DLSVSQVVHK;FSISTDYNLKDILPELGIK;FSISTDYNLKDILPELGIKEIFSK;GNTLEEILEGLK;HFRDEELSCSVLELK;IGELYLPK;ISFDPQDTFESEFYLDEK;ISFDPQDTFESEFYLDEKR;KIGELYLPK;LSQPEDQDQINIGNAMFIEK;LSQPEDQDQINIGNAMFIEKDLQILAEFHEK;MQQVEASLQPETLR;MQQVEASLQPETLRK;MQQVEASLQPETLRKWWK;NIVFSPLSISAALALVSLGAK;NPDKNIVFSPLSISAALALVSLGAK;QADLSGITGTK;TLMVLVNYIYFK;WKISFDPQDTFESEFYLDEKR			-1		18613000	1	1	1	1	1	21	2044000	3159300	2543500	8028200	2838200	0.00372264	0.00218383	48703000	96101000	40402000	35010000	36431000	8.76888e+07	2.19198e+08	7.02688e+07	2.2348e+08	1.21222e+08
P25785	Timp2	P25785	P25785	Metalloproteinase inhibitor 2	Timp2	Metalloproteinase inhibitor 2 OS=Mus musculus OX=10090 GN=Timp2 PE=1 SV=2	1	8	39.1	24.328	220	0	74.387	1//0	0//0	1//0	1//0	1//0	498740000	26	AEGDGKMHITLCDFIVPWDTLSITQKK;AKAVSEKEVDSGNDIYGNPIKR;AVSEKEVDSGNDIYGNPIKR;GAAPPKQEFLDIEDP;MHITLCDFIVPWDTLSITQK;MHITLCDFIVPWDTLSITQKK;SDGSCAWYR;SLNHRYQMGCECK			-1		10025000	1	0	1	1	1	9	2465100	0	4909900	7559600	9063200	0.00479956	0.00329527	18611000		13351000	52063000	20558000	1.2291e+08		4.82673e+07	1.04254e+08	7.25067e+07
P47878	Igfbp3	P47878	P47878	Insulin-like growth factor-binding protein 3	Igfbp3	Insulin-like growth factor-binding protein 3 OS=Mus musculus OX=10090 GN=Igfbp3 PE=2 SV=2	1	7	30.5	31.687	292	0	62.487	1//0	0//0	1//0	1//0	1//0	879380000	29	CQPRPAEQYPLR;EGDACGVYTER;EMEDTLNHLK;FLNVLSPR;GKDDVHCLSVQSQ;GVHIPNCDKKGFYK;YKVDYESQSTDTQNFSSESKR			-1		24148000	1	0	1	1	1	16	5530100	0	2011300	4292200	12314000	0.00482952	0.00419675	70390000		60333000	82303000	44235000	1.81325e+08		5.99135e+07	1.7897e+08	1.61052e+08
P01898	H2-Q10	P01898;P01896;P01895-2;P01895	P01898	H-2 class I histocompatibility antigen, Q10 alpha chain	H2-Q10	H-2 class I histocompatibility antigen, Q10 alpha chain OS=Mus musculus OX=10090 GN=H2-Q10 PE=1 SV=3	4	11	39.4	37.251	325	0	112.98	1//0	0//0	1//0	1//0	1//0	1818400000	37	AKGNEQSFHVSLR;APWMEQEGPEYWER;APWMEQEGPEYWERETQR;AYLEAECVEWLLR;FDSDAETPR;GNEQSFHVSLR;THVTHHPGSEGDVTLR;WASVVVPLGK;WEPPPSTDSIMSHIADLLWPSLK;YFETSVSRPGLGEPR;YLELGKETLLR			-1;-1;-1;-1	;;;	22347000	1	0	1	1	1	17	2251900	0	3149200	11607000	5338600	0.00446934	0.0039582	38263000		67114000	142910000	51766000	8.51451e+07		1.4183e+08	4.47866e+08	1.20612e+08
P01592	Jchain	P01592	P01592	Immunoglobulin J chain	Igj	Immunoglobulin J chain OS=Mus musculus OX=10090 GN=Jchain PE=1 SV=4	1	3	17	18.013	159	0	37.739	0//0	0//0	1//0	1//0	1//0	348010000	10	IIPSTEDPNEDIVER;NFVYHLSDVCK;NFVYHLSDVCKK			-1		27159000	0	0	1	1	1	8	0	0	4986400	1648300	20525000	0.00543194	0.00776308			15096000	19932000	40724000			5.081e+07	1.6141e+07	1.95174e+08
Q6WVG3	Kctd12	Q6WVG3	Q6WVG3	BTB/POZ domain-containing protein KCTD12	Kctd12	BTB/POZ domain-containing protein KCTD12 OS=Mus musculus OX=10090 GN=Kctd12 PE=1 SV=1	1	13	38.8	35.892	327	0	259.47	1//0	1//0	1//0	1//0	1//0	868280000	42	DLQLVLPDYFPER;EAEYFELPELVR;EAEYFELPELVRR;EVFGDTLNESRDPDRPPER;FNFLEQAFDK;LGAPQQPGPGPPPPHSR;MFTQQQPQELAR;RCTVVSVPDSLLWR;RLGAPQQPGPGPPPPHSR;SPSGGAAGPLLTPSQSLDGSR;SPSGGAAGPLLTPSQSLDGSRR;YILDYLR;YILDYLRDLQLVLPDYFPER			-1		24269000	1	1	1	1	1	16	2999600	677360	2525800	3177600	14888000	0.00485367	0.005095	14305000	12772000	13524000	26156000	66537000	7.32639e+07	3.52431e+07	6.51803e+07	6.10069e+07	2.44051e+08
P68033	Actc1	P68033;P68134;P62737;P63268	P68033;P68134;P62737;P63268	Actin, alpha cardiac muscle 1;Actin, alpha skeletal muscle;Actin, aortic smooth muscle;Actin, gamma-enteric smooth muscle	Actc1;Acta1;Acta2;Actg2	Actin, alpha cardiac muscle 1 OS=Mus musculus OX=10090 GN=Actc1 PE=1 SV=1;Actin, alpha skeletal muscle OS=Mus musculus OX=10090 GN=Acta1 PE=1 SV=1;Actin, aortic smooth muscle OS=Mus musculus OX=10090 GN=Acta2 PE=1 SV=1;Actin, gamma-enteric smooth muscle OS	4	6	45.1	42.019	377	0	262.28	1//0	1//0	1//0	1//0	1//0	15220000000	73	AGFAGDDAPR;AGFAGDDAPRAVFPSIVGRPR;AVFPSIVGRPR;DLTDYLMK;DLTDYLMKILTER;DSYVGDEAQSK;DSYVGDEAQSKR;DSYVGDEAQSKRGILTLK;EITALAPSTMK;EITALAPSTMKIK;EIVRDIKEK;GILTLKYPIEHGIITNWDDMEK;GILTLKYPIEHGIITNWDDMEKIWHHTFYNELR;HQGVMVGMGQK;HQGVMVGMGQKDSYVGDEAQSK;HQGVMVGMGQKDSYVGDEAQSKR;HQGVMVGMGQKDSYVGDEAQSKRGILTLK;IIAPPERK;IKIIAPPER;IKIIAPPERK;IWHHTFYNELR;KYSVWIGGSILASLSTFQQMWISK;LDLAGRDLTDYLMK;LDLAGRDLTDYLMKILTER;MQK…			-1;-1;-1;-1	;;;	20427000	1	1	1	1	1	20	3795300	2479500	7027500	989240	6135700	0.00408545	0.00224094	474160000	491220000	778420000	767580000	1028800000	1.22134e+09	1.42154e+09	2.32673e+09	2.72054e+09	4.32277e+09
P0DP28	Calm3	P0DP28;P0DP27;P0DP26;Q9D6P8;P20801	P0DP28;P0DP27;P0DP26			Calmodulin-3 OS=Mus musculus OX=10090 GN=Calm3 PE=1 SV=1;Calmodulin-2 OS=Mus musculus OX=10090 GN=Calm2 PE=1 SV=1;Calmodulin-1 OS=Mus musculus OX=10090 GN=Calm1 PE=1 SV=1	5	8	85.9	16.837	149	0	218.94	1//0	0//0	1//0	0//0	1//0	793830000	20	ADQLTEEQIAEFKEAFSLFDKDGDGTITTK;EADIDGDGQVNYEEFVQMMTAK;EAFSLFDKDGDGTITTK;ELGTVMR;KMKDTDSEEEIR;KMKDTDSEEEIREAFR;SLGQNPTEAELQDMINEVDADGNGTIDFPEFLTMMAR;VFDKDGNGYISAAELR			-1;-1;-1;-1;-1	;;;;	17291000	1	0	1	0	1	9	6481500	0	7915000	0	9375900	0.00475448	0.00398846	34183000		73952000		105280000	7.02182e+07		1.73468e+08		3.27339e+08
Q923D2	Blvrb	Q923D2	Q923D2	Flavin reductase (NADPH)	Blvrb	Flavin reductase (NADPH) OS=Mus musculus OX=10090 GN=Blvrb PE=1 SV=3	1	10	81.6	22.197	206	0	127.8	1//0	1//0	1//0	0//0	1//0	797740000	24	CLTTNEYDGHTTYPSHQYD;DSSRLPSEGPQPAHVVVGDVR;IAIFGATGR;ILQESGLK;LPSEGPQPAHVVVGDVR;LQDVTDDHIR;QAADVDKTVAGQEAVIVLLGTGNDLSPTTVMSEGTR;TGLTTLAQAVQAGYEVTVLVR;VVACTSAFLLWDPTKVPPR;YVAVMPPHIGDQPLTGAYTVTLDGR			-1		10414000	1	1	1	0	1	12	7663500	1148700	10414000	0	1057400	0.00405672	0.00417931	24083000	2162500	97129000		1059700	1.19125e+08	2.75297e+07	3.14336e+08		9.34848e+06
Q9Z183	Padi4	Q9Z183;Q9Z184	Q9Z183	Protein-arginine deiminase type-4	Padi4	Protein-arginine deiminase type-4 OS=Mus musculus OX=10090 GN=Padi4 PE=1 SV=3	2	16	33.5	74.414	666	0	188.15	1//0	0//0	1//0	1//0	1//0	1299100000	47	ACYQLFQELQSQGHGEATLFEGLK;ACYQLFQELQSQGHGEATLFEGLKR;AQAFFPNMVNMLVLGK;DMHQALQDFLSAQQVQAPVR;ELGLAEGDIIDIPQLFK;GLIPLTISLLDK;ILIGNSGYSSSESR;KRQTINEILSNKK;LRDQNAYVESCIDWNR;QTINEILSNKK;TLPVVFDSPR;TPKDFFEKYQLVLEVPK;TSPVQALIYITGVELSLSADVTR;VKPAQAGKDQSTWTWGPGGR;VMGPNFGYVTR;VSDNEDFLK			-1;-1	;	22088000	1	0	1	1	1	31	4812400	0	4498200	5958800	6818400	0.00441756	0.00235867	52302000		41852000	41973000	75355000	1.27438e+08		1.12875e+08	1.61476e+08	2.08123e+08
O35350	Capn1	O35350	O35350	Calpain-1 catalytic subunit	Capn1	Calpain-1 catalytic subunit OS=Mus musculus OX=10090 GN=Capn1 PE=1 SV=1	1	29	45.9	82.105	713	0	323.31	1//0	1//0	1//0	1//0	1//0	1891700000	94	APSDLYQIILK;AQSEHFINLR;AQSEHFINLREVSNR;CLQSGVLFQDEAFPPVSHSLGFK;DFFLANASR;DKELGLGRHENAIK;EFTKLEICNLTPDALK;ELAGQPVHLKR;ELQTILNR;ESGCSFLLALMQK;IRLEEVDDADDYDNRESGCSFLLALMQK;LAGDDMEISVKELQTILNR;LGLVEFNILWNR;LHELIITR;LVFVHSAQGNEFWSALLEK;MAIEAAGFK;MAIEAAGFKLNK;MEDGEFWMSFRDFIR;NWNTTFYEGTWR;NYLTIFR;NYPATFWVNPQFK;QVTYQGQR;RPTELMSNPQFIVDGATR;SGSMSAYEMR;SMVNLMDR;TNGFSLESCR;VLSEEEIDDNFKTLFSK;WKRPTELMSNPQFIVDG…			-1		21751000	1	1	1	1	1	41	4316000	501280	4534400	3371500	9529200	0.00445048	0.00291818	34784000	4385400	42145000	28825000	70509000	1.06374e+08	4.10449e+07	1.07649e+08	1.06711e+08	2.76135e+08
Q60817	Naca	Q60817;P70670	Q60817;P70670	Nascent polypeptide-associated complex subunit alpha;Nascent polypeptide-associated complex subunit alpha, muscle-specific form	Naca	Nascent polypeptide-associated complex subunit alpha OS=Mus musculus OX=10090 GN=Naca PE=1 SV=1;Nascent polypeptide-associated complex subunit alpha, muscle-specific form OS=Mus musculus OX=10090 GN=Naca PE=1 SV=2	2	7	28.8	23.384	215	0	155.15	1//0	1//0	1//0	0//0	1//0	194750000	15	ALKNNSNDIVNAIMELTM;IEDLSQQAQLAAAEK;NILFVITKPDVYK;NNSNDIVNAIMELTM;SKNILFVITKPDVYK;SPASDTYIVFGEAK;SPASDTYIVFGEAKIEDLSQQAQLAAAEK			-1;-1	;	21501000	1	1	1	0	1	6	8830300	467810	4985800	0	7217100	0.0043002	0.0035406	24746000	3475200	16765000		7889200	8.04299e+07	5.60564e+06	4.40589e+07		4.05029e+07
P18337	Sell	P18337	P18337	L-selectin	Sell	L-selectin OS=Mus musculus OX=10090 GN=Sell PE=1 SV=1	1	6	17.5	42.288	372	0	209.65	1//0	1//0	1//0	1//0	1//0	584710000	27	AALCYTASCQPGSCNGR;EAENWGAGEPNNKK;EIEYLENTLPK;SKEDCVEIYIKR;SPYYYWIGIR;SPYYYWIGIRK			-1		20077000	1	1	1	1	1	13	3176700	1182400	5826500	5714900	4176000	0.0040153	0.00172763	29923000	23081000	30062000	23472000	28306000	7.99035e+07	4.01811e+07	1.20259e+08	1.11689e+08	1.01968e+08
P05213	Tuba1b	P05213;Q3UX10	P05213	Tubulin alpha-1B chain	Tuba1b	Tubulin alpha-1B chain OS=Mus musculus OX=10090 GN=Tuba1b PE=1 SV=2	2	3	69.6	50.151	451	0	60.398	1//0	1//0	1//0	1//0	1//0	660850000	14	AFVHWYVGEGMEEGEFSEAR;AVCMLSNTTAIAEAWAR;AVFVDLEPTVIDEVR;AYHEQLSVAEITNACFEPANQMVK;DVNAAIATIK;EDAANNYAR;EIIDLVLDR;FDGALNVDLTEFQTNLVPYPR;GHYTIGKEIIDLVLDR;GHYTIGKEIIDLVLDRIR;HGKYMACCLLYR;IHFPLATYAPVISAEK;KLADQCTGLQGFLVFHSFGGGTGSGFTSLLMER;LADQCTGLQGFLVFHSFGGGTGSGFTSLLMER;LDHKFDLMYAK;LDHKFDLMYAKR;LISQIVSSITASLR;NLDIERPTYTNLNR;NLDIERPTYTNLNRLISQIVSSITASLR;QLFHPEQLITGK;QLFHPEQLITGKEDAANNYAR;RNLDIERPTYTNLN…			-1;-1	;	2680600	1	1	1	1	1	21	2128900	551680	9083400	6808300	2054900	0.00412544	0.00325036	106690000	60343000	94604000	60454000	17064000	2.3831e+08	1.71733e+08	1.66743e+08	9.2339e+07	3.17943e+07
P99027	Rplp2	P99027	P99027	60S acidic ribosomal protein P2	Rplp2	Large ribosomal subunit protein P2 OS=Mus musculus OX=10090 GN=Rplp2 PE=1 SV=3	1	5	47.8	11.651	115	0	175.34	1//0	0//0	1//0	1//0	1//0	138360000	9	ILDSVGIEADDDRLNK;NIEDVIAQGVGK;VISELNGK;VISELNGKNIEDVIAQGVGK;YVASYLLAALGGNSSPSAK			-1		21692000	1	0	1	1	1	5	4707300	0	13363000	1468400	2152800	0.0043383	0.00476267	12040000		25976000	8901000	12903000	2.83317e+07		5.84065e+07	4.74167e+06	2.99641e+07
P61957	Sumo2	P61957;Q9Z172-2;Q9Z172	P61957;Q9Z172-2;Q9Z172	Small ubiquitin-related modifier 2;Small ubiquitin-related modifier 3	Sumo2;Sumo3	Small ubiquitin-related modifier 2 OS=Mus musculus OX=10090 GN=Sumo2 PE=1 SV=1;Isoform 2 of Small ubiquitin-related modifier 3 OS=Mus musculus OX=10090 GN=Sumo3;Small ubiquitin-related modifier 3 OS=Mus musculus OX=10090 GN=Sumo3 PE=1 SV=1	3	2	27.4	10.871	95	0	38.306	1//0	1//0	1//0	1//0	1//0	60628000	10	EGVKTENNDHINLK;VAGQDGSVVQFK			-1;-1;-1	;;	876100	1	1	1	1	1	3	7191200	876100	7551100	0	4590900	0.00404186	0.00312708	13274000		11240000		6434200	2.59698e+07	5.24896e+06	1.98022e+07		1.01479e+07
P49710	Hcls1	P49710	P49710	Hematopoietic lineage cell-specific protein	Hcls1	Hematopoietic lineage cell-specific protein OS=Mus musculus OX=10090 GN=Hcls1 PE=1 SV=2	1	17	38.9	54.24	486	0	170.31	1//0	0//0	1//0	1//0	1//0	1426900000	73	AKFESLAEEK;AKFESLAEEKR;DKAALGYDYKGETEKHESQR;DYSHGFGGR;EVQQPSMPVEEPAAPAQLPK;EYPVPSLPTR;GFGGQYGIQK;GHFGLFPANYVK;HASQKDYSHGFGGR;KREEEEKAQQMAR;NKVSEEHDILK;SAVGFNEMEAPTTAYKK;SAVGHEYVADVEK;SAVGHEYVADVEKHSSQTDAAR;TEHINIHQLR;TIEGSGRTEHINIHQLR;TTPIEAASSGAR			-1		21971000	1	0	1	1	1	19	5449300	0	2052500	3691800	10778000	0.00439432	0.00366475	44589000		17743000	31636000	49432000	1.98334e+08		8.14637e+07	1.21757e+08	2.73893e+08
P41317	Mbl2	P41317	P41317	Mannose-binding protein C	Mbl2	Mannose-binding protein C OS=Mus musculus OX=10090 GN=Mbl2 PE=1 SV=2	1	7	31.6	25.957	244	0	208.11	1//0	1//0	1//0	1//0	1//0	324140000	15	AEFDTSEIDSEIAALRSELR;ALCSEFQGSVATPR;ALRNWVLFSLSEK;DIAYLGITDVR;MSLDRVK;NWVLFSLSEK;VEGSFEDLTGNR			-1		20605000	1	1	1	1	1	12	1082900	270670	4422500	9361100	5467400	0.00412091	0.00326856	5885000	4927100	18014000	61718000	18568000	1.56427e+07	6.48656e+06	4.01127e+07	9.96019e+07	6.43998e+07
Q8CIN4	Pak2	Q8CIN4;Q61036-2;Q61036;O88643	Q8CIN4	Serine/threonine-protein kinase PAK 2;PAK-2p27;PAK-2p34	Pak2	Serine/threonine-protein kinase PAK 2 OS=Mus musculus OX=10090 GN=Pak2 PE=1 SV=1	4	20	49.2	57.93	524	0	216.18	1//0	0//0	1//0	1//0	1//0	818870000	45	ALYLIATNGTPELQNPEK;CLEMDVEKR;ECLQALEFLHANQVIHR;FYDSNTVKQK;GSETSAVVTEEDDDDEDAAPPVIAPRPDHTK;IISIFSGTEK;KELIINEILVMK;KNPQAVLDVLK;LAKPLSSLTPLILAAK;LLQTSNITK;LLQTSNITKLEQK;LSPIFRDFLNR;LTDFGFCAQITPEQSKR;MTDEEIMEK;MTDEEIMEKLR;NKIISIFSGTEKGSK;SDNGELEDKPPAPPVR;SVIDPIPAPVGDSNVDSGAK;TIVSIGDPK;YLSFTPPEKDGFPSGTPALNTK			-1;-1;-1;-1	;;;	20549000	1	0	1	1	1	23	6360000	0	541520	6576100	7071100	0.00410974	0.00314765	47402000		2338200	26995000	35889000	1.19548e+08		1.08876e+07	8.64365e+07	9.83751e+07
P57759	Erp29	P57759	P57759	Endoplasmic reticulum resident protein 29	Erp29	Endoplasmic reticulum resident protein 29 OS=Mus musculus OX=10090 GN=Erp29 PE=1 SV=2	1	8	26	28.823	262	0	65.014	1//0	1//0	1//0	1//0	1//0	316930000	19	ESYPVFYLFR;FDTQYPYGEKQDEFKR;GALPLDTVTFYK;ILDQGEDFPASEMAR;LDKESYPVFYLFR;SLNILTAFR;SLNILTAFRK;YKLDKESYPVFYLFR			-1		20641000	1	1	1	1	1	12	3379600	452950	7548000	3526900	5734200	0.00412833	0.00239598	31185000	9581900	42888000	19602000	11711000	6.58749e+07	1.0855e+07	8.68077e+07	2.73341e+07	7.11511e+07
P70195	Psmb7	P70195	P70195	Proteasome subunit beta type-7	Psmb7	Proteasome subunit beta type-7 OS=Mus musculus OX=10090 GN=Psmb7 PE=1 SV=1	1	8	45.8	29.891	277	0	133.97	0//0	1//0	1//0	1//0	1//0	476470000	22	ATEGMVVADKNCSK;FRPDMEEEEAK;FRPDMEEEEAKK;GTTAVLTEK;KLVSEAIAAGIFNDLGSGSNIDLCVISK;SKLDFLRPFSVPNK;VTPLEIEVLEETVQTMDTS;YQGYIGAALVLGGVDVTGPHLYSIYPHGSTDK			-1		16002000	0	1	1	1	1	11	0	3869700	5092700	807740	7039100	0.00336185	0.00263064		90363000	48624000	2748900	29393000		2.04221e+08	1.31959e+08	5.73841e+06	1.29905e+08
O70370	Ctss	O70370	O70370	Cathepsin S	Ctss	Cathepsin S OS=Mus musculus OX=10090 GN=Ctss PE=1 SV=2	1	9	38.8	38.474	340	0	232.05	1//0	1//0	1//0	1//0	1//0	592860000	30	GCGGGYMTEAFQYIIDNGGIEADASYPYK;GPVSVGIDASHSSFFFYK;LISLSAQNLVDCSNEEK;LISLSAQNLVDCSNEEKYGNK;NHCGIASYCSYPEI;NNKNHCGIASYCSYPEI;NSWGLNFGDQGYIR;TLPDTVDWREK;YQGSCGACWAFSAVGALEGQLK			-1		15369000	1	1	1	1	1	13	4450700	3241800	5051300	1774300	851060	0.00307383	0.00157885	36177000	78523000	38890000	12133000	8318900	1.22082e+08	2.60835e+08	1.17986e+08	2.7287e+07	3.53324e+07
P05555	Itgam	P05555;P05555-2	P05555;P05555-2	Integrin alpha-M	Itgam	Integrin alpha-M OS=Mus musculus OX=10090 GN=Itgam PE=1 SV=2;Isoform 2 of Integrin alpha-M OS=Mus musculus OX=10090 GN=Itgam	2	35	34.1	127.48	1153	0	323.31	1//0	1//0	1//0	1//0	1//0	2917400000	99	ARWQCEALLHGDQGHPWGR;CETLKLILPDCVDDSVSPIILR;DSASQNPLTK;DSASQNPLTKKPWFVKPAESSSSSEGHGALK;ELDTIASKPAGEHVFQVDNFEALNTIQNQLQEK;ENFGTWEPHTSIK;ENTYVNGLCYLFGSNLLRPPQQFPEALR;FQLELPVK;GGQVSVCPLPR;IHFTFNDFKR;IIGAHFSPGLQYFGQSLSGGK;ILVVITDGEK;ILVVITDGEKFGDPLDYKDVIPEADR;ILVVITDGEKFGDPLDYKDVIPEADRAGVIR;KPWFVKPAESSSSSEGHGALK;LEATMEFSPK;LILPDCVDDSVSPIILR;MKEFVSTVMEQFKK;NKDAGEVRVCLR;NRVQSLVLGAPR;RELDTIASKPAGEHVFQVDN…			-1;-1	;	16279000	1	1	1	1	1	45	304800	2236800	3905100	8465900	1366400	0.0032558	0.00285949	5988100	77564000	43354000	55505000	48196000	4.28595e+07	2.52522e+08	1.71184e+08	2.23477e+08	2.86548e+08
Q9R111	Gda	Q9R111	Q9R111	Guanine deaminase	Gda	Guanine deaminase OS=Mus musculus OX=10090 GN=Gda PE=1 SV=1	1	21	67.4	51.012	454	0	247.72	1//0	1//0	1//0	0//0	1//0	1687800000	41	ASDSPIDLFYGDFVGDISEAVIQK;AVMVSNVLLINK;AVMVSNVLLINKVNEK;DHLLGVSDSGK;EFDALLINPR;EWCFKPCEIR;FLYLGDDRNIEEVYVGGK;FTLSCTETLMSELGNIAK;FVSEMLQK;GASIAHCPNSNLSLSSGLLNVLEVLK;GTFVHSTWTCPMEVLR;GTFVHSTWTCPMEVLRDHLLGVSDSGK;IVFLEESSQQEK;LATLGGSQALGLDSEIGNFEVGKEFDALLINPR;NGTTTACYFGTIHTDSSLILAEITDKFGQR;NYTDVYDKNNLLTNK;STDVAEEVYTR;THDLYIQSHISENREEIEAVK;TPPLALVFR;TVMAHGCYLSEEELNIFSER;YTFPTEQR			-1		23170000	1	1	1	0	1	28	318350	664920	1260800	0	20926000	0.00463401	0.00815672	1882300	10649000	12467000		127960000	1.07301e+07	9.61776e+07	5.8164e+07		4.64886e+08
Q62418-3	Dbnl	Q62418-3;Q62418-2;Q62418	Q62418-3;Q62418-2;Q62418	Drebrin-like protein	Dbnl	Isoform 3 of Drebrin-like protein OS=Mus musculus OX=10090 GN=Dbnl;Isoform 2 of Drebrin-like protein OS=Mus musculus OX=10090 GN=Dbnl;Drebrin-like protein OS=Mus musculus OX=10090 GN=Dbnl PE=1 SV=2	3	10	29.6	48.341	432	0	323.31	1//0	0//0	1//0	1//0	1//0	595550000	35	AEEDVEPECIMEK;AMSTTSVTSSQPGK;FVLINWTGEGVNDVRK;NGPALQEAYVR;QLTQPETSYGR;TGEPEQEAVSR;TNAISEIKR;TRQEWESAGQQAPHPR;VAGTGEGGLEELVEELNSGK;VMYAFCR			-1;-1;-1	;;	18786000	1	0	1	1	1	19	6548400	0	1785200	5337800	5114400	0.00375716	0.00245505	27707000		12871000	15872000	21504000	9.76462e+07		3.97062e+07	8.34952e+07	1.13702e+08
O70362	Gpld1	O70362	O70362	Phosphatidylinositol-glycan-specific phospholipase D	Gpld1	Phosphatidylinositol-glycan-specific phospholipase D OS=Mus musculus OX=10090 GN=Gpld1 PE=1 SV=1	1	27	37.8	93.254	837	0	274.53	1//0	1//0	1//0	1//0	1//0	1719900000	54	AQYVLTSPEASSR;DVLVDCTYLQFLEMHGEMFAVSK;FGSSLVSVR;FGSVLHLTDLDDDGLDEIIMAAPLR;GIVATFYSHPR;GRNQVVVAAGR;ITDVTSGLLGGEDGRVYIYNGMYTTLGDMTGK;IYDNLYGR;IYDNLYGRK;LGTSLSSGYVR;LGWVMTSADLNQDGHGDLVVGAPGYSHPGR;LMLAGSSQK;LQDGRINYK;LYSTYSTK;MAFLTMTLHQGGATR;MYELAPEK;MYELAPEKTQPALLSTFSGDRR;NLNHVSSPSASYTLSVPYAR;NQVVVAAGR;QSTITISGDK;QSTITISGDKAMGK;RNDKELLTLEEADWK;SLLLIGSPTWK;TQPALLSTFSGDRR;VYGYFLPNR;VYIYNGMYTTLGDMTGK;W…			-1		17804000	1	1	1	1	1	43	116030	155000	3567800	13302000	662710	0.00356071	0.00503499	3224300	1411900	27937000	72950000	15696000	2.77865e+07	1.33108e+07	9.00587e+07	2.94837e+08	6.5432e+07
Q61207	Psap	Q61207	Q61207	Prosaposin	Psap	Prosaposin OS=Mus musculus OX=10090 GN=Psap PE=1 SV=2	1	17	41.3	61.422	557	0	181.05	1//0	0//0	1//0	1//0	1//0	1179300000	48	ANEDVCQDCMK;CVWGPSYWCQNMETAAR;EPTPPKQPAQPK;GCSFLPDPYQK;GLSNACALLPDPAR;HCQQMVWSKPTAK;IGVCPSAYK;LGPGVSDICK;LVSDVQTAVK;NGGFCEVCKK;NILPALEMMDPYEQNLVQAHNVILCQTCQFVMNK;QLESNKIPEVDMAR;TAVDCGAVK;TCEWIHDSSLSASCK;TCSGGSAVLCR;TLVPATETIK;VVAPFMSNIPLLLYPQDHPR			-1		20808000	1	0	1	1	1	31	1626900	0	6843600	3210200	9127600	0.00416166	0.00336164	22366000		42020000	35752000	45939000	8.58519e+07		1.52986e+08	1.10429e+08	2.04288e+08
P61089	Ube2n	P61089;Q9CQ37	P61089	Ubiquitin-conjugating enzyme E2 N	Ube2n	Ubiquitin-conjugating enzyme E2 N OS=Mus musculus OX=10090 GN=Ube2n PE=1 SV=1	2	10	73.7	17.138	152	0	77.362	1//0	1//0	1//0	1//0	1//0	413920000	23	DKWSPALQIR;ICLDILK;ICLDILKDKWSPALQIR;IYHPNVDK;IYHPNVDKLGR;LELFLPEEYPMAAPK;LLAEPVPGIK;TNEAQAIETAR;TVLLSIQALLSAPNPDDPLANDVAEQWK;YFHVVIAGPQDSPFEGGTFK			-1;-1	;	18762000	1	1	1	1	1	10	2255700	721630	9952300	2203400	3628700	0.00375235	0.00323355	15506000	21969000	23184000	13624000	23427000	8.25848e+07	5.88631e+07	1.00097e+08	3.69676e+07	5.00287e+07
P60843	Eif4a1	P60843	P60843	Eukaryotic initiation factor 4A-I	Eif4a1	Eukaryotic initiation factor 4A-I OS=Mus musculus OX=10090 GN=Eif4a1 PE=1 SV=1	1	14	48.5	46.153	406	0	244.53	1//0	1//0	1//0	1//0	1//0	1298400000	38	AILPCIKGYDVIAQAQSGTGK;ATQALVLAPTR;DFTVSAMHGDMDQKER;ELAQQIQK;GIDVQQVSLVINYDLPTNRENYIHR;GIYAYGFEKPSAIQQR;GVAINMVTEEDKR;GYDVIAQAQSGTGK;KGVAINMVTEEDKR;LNSNTQVVLLSATMPSDVLEVTKK;LQMEAPHIIVGTPGR;MFVLDEADEMLSR;TLRDIETFYNTSIEEMPLNVADLI;VLITTDLLAR			-1		18026000	1	1	1	1	1	22	4637500	327560	4654600	4912300	3494600	0.00360531	0.00171059	75069000	7931200	65011000	91337000	32880000	2.13793e+08	3.46542e+07	1.29488e+08	2.31112e+08	1.25055e+08
P16301	Lcat	P16301	P16301	Phosphatidylcholine-sterol acyltransferase	Lcat	Phosphatidylcholine-sterol acyltransferase OS=Mus musculus OX=10090 GN=Lcat PE=1 SV=2	1	10	29.2	49.746	438	0	323.31	1//0	1//0	1//0	1//0	1//0	726610000	20	AAPYDWR;DHFIDGFISLGAPWGGSIK;ILASGDNQGIPILSNIK;LAPHQQDEYYK;LAPHQQDEYYKK;LDKPDVVNWMCYR;STELCGQWQGR;TESVEYVDDNKLAGYLHTLVQNLVNNGYVR;TESVEYVDDNKLAGYLHTLVQNLVNNGYVRDETVR;TLEHINAILLGAYR			-1		15375000	1	1	1	1	1	19	772280	207700	1779200	12824000	1578100	0.00343226	0.00472966	5445000	2811200	8350400	74855000	8236900	2.50743e+07	7.88113e+06	3.86716e+07	2.20093e+08	2.20922e+07
P62317	Snrpd2	P62317	P62317	Small nuclear ribonucleoprotein Sm D2	Snrpd2	Small nuclear ribonucleoprotein Sm D2 OS=Mus musculus OX=10090 GN=Snrpd2 PE=1 SV=1	1	3	25.4	13.527	118	0	89.007	1//0	0//0	1//0	0//0	1//0	153920000	9	HCNMVLENVK;NNTQVLINCR;SEMTPEELQK			-1		19241000	1	0	1	0	1	8	7599100	0	4433600	0	7207900	0.00384812	0.00332616	14814000		10992000		16445000	7.31791e+07		3.1005e+07		4.2486e+07
O09164	Sod3	O09164	O09164	Extracellular superoxide dismutase [Cu-Zn]	Sod3	Extracellular superoxide dismutase [Cu-Zn] OS=Mus musculus OX=10090 GN=Sod3 PE=1 SV=1	1	11	37.5	27.392	251	0	131.14	1//0	0//0	1//0	1//0	1//0	742000000	21	GGNQASLQNGNAGR;LACCVVGTSSSAAWESQTK;LACCVVGTSSSAAWESQTKER;RLACCVVGTSSSAAWESQTK;RLACCVVGTSSSAAWESQTKER;RREVDAAEMHAICR;SVVVHAGEDDLGK;SVVVHAGEDDLGKGGNQASLQNGNAGR;SVVVHAGEDDLGKGGNQASLQNGNAGRR;VLEIWMELGR;VQPSATLPPDQPQITGLVLFR			-1		3980600	1	0	1	1	1	10	1060100	0	1959200	12430000	2021400	0.00349414	0.00452787	11264000		27497000	135570000	19833000	3.95048e+07		8.19693e+07	2.83605e+08	7.49632e+07
O08709	Prdx6	O08709	O08709	Peroxiredoxin-6	Prdx6	Peroxiredoxin-6 OS=Mus musculus OX=10090 GN=Prdx6 PE=1 SV=3	1	16	83.9	24.87	224	0	234.91	1//0	1//0	1//0	1//0	1//0	796060000	45	DFTPVCTTELGR;DINAYNGETPTEK;DLAILLGMLDPVEKDDNNMPVTAR;FHDFLGDSWGILFSHPR;IRFHDFLGDSWGILFSHPR;KGESVMVVPTLSEEEAK;KGESVMVVPTLSEEEAKQCFPK;LIALSIDSVEDHLAWSK;LKLSILYPATTGR;LPFPIIDDK;LPFPIIDDKGR;LSILYPATTGR;NFDEILR;PGGLLLGDEAPNFEANTTIGR;VVDSLQLTGTKPVATPVDWK;VVFIFGPDK			-1		16946000	1	1	1	1	1	14	9390300	506740	1695800	693160	5166800	0.00349056	0.00339313	66110000	3085200	31366000	7811800	24765000	1.9145e+08	1.4168e+07	8.90324e+07	2.26423e+07	9.79491e+07
P48428	Tbca	P48428	P48428	Tubulin-specific chaperone A	Tbca	Tubulin-specific chaperone A OS=Mus musculus OX=10090 GN=Tbca PE=1 SV=3	1	5	54.6	12.758	108	0	56.928	1//0	0//0	1//0	1//0	1//0	301480000	12	LEAAYTDLQQILESEKDLEEAEEYKEAR;MKAEDGENYAIKK;MMIPDCQR;QAEILQESR;RLEAAYTDLQQILESEKDLEEAEEYKEAR			-1		18474000	1	0	1	1	1	6	7352100	0	5675000	1014500	4432300	0.00369478	0.00278124	19157000		20969000	2813900	14371000	8.84711e+07		8.69436e+07	3.93107e+06	6.93223e+07
Q8K1B8	Fermt3	Q8K1B8	Q8K1B8	Fermitin family homolog 3	Fermt3	Fermitin family homolog 3 OS=Mus musculus OX=10090 GN=Fermt3 PE=1 SV=1	1	21	46.3	75.634	665	0	294.09	1//0	0//0	1//0	1//0	1//0	1118900000	70	AGDVLWLR;AGGSNGGSGNKPQGPEAPAEGLNPYGLVAPR;ARGEELDEDLFLQLTGGHEAF;ASFSKPLFQTVAAICR;CLMQQGIK;CQDEQQYAQWMAACR;GCEVVPDVNVSGQK;HPEELSLLR;IDLAVGDVVK;ILEAHQNVAQLSLTEAQLR;IVEEINR;KDEILGIANNR;LLSIRHPEELSLLR;LLVPSPEGMSEIYLR;LTLSGDVGELASGDLGLDDLDAALNNLEVK;LTQLYEQAR;SQDEAPGDPTQQLNLK;TMADSSYASEVQAILAFLSLQR;VFVGEEDPEAQSVTLR;VTGESHIGGVLLK;VVLAGGVAPTLFR			-1		17513000	1	0	1	1	1	35	6320400	0	1914700	5941600	3335900	0.00350252	0.00239609	29832000		18747000	20307000	12214000	2.1081e+08		9.47951e+07	9.27867e+07	6.85516e+07
Q9D8N0	Eef1g	Q9D8N0	Q9D8N0	Elongation factor 1-gamma	Eef1g	Elongation factor 1-gamma OS=Mus musculus OX=10090 GN=Eef1g PE=1 SV=3	1	18	50.6	50.06	437	0	206.12	1//0	1//0	1//0	1//0	1//0	1075200000	41	AAGTLYTYPENWR;AILGEVKLCEK;ALIAAQYSGAQVR;EYFSWEGTFQHVGK;GSTPEAAAQVVQWVSFADSDIVPPASTWVFPTLGIMHHNK;ILGLLDTHLK;ILGLLDTHLKTR;KAAAPAPEEEMDECEQALAAEPK;KLDPGSEETQTLVR;KLDPGSEETQTLVREYFSWEGTFQHVGK;QAFPNTNR;QAFPNTNRWFLTCINQPQFR;STFVLDEFKR;STFVLDEFKRK;TFLVGER;VLSAPPHFHFGQTNR;VPAFEGDDGFCVFESNAIAYYVSNEELR;WFLTCINQPQFR			-1		19202000	1	1	1	1	1	25	1484600	295150	5224000	3603800	8889600	0.00389943	0.0030188	32872000	2650200	50624000	42637000	36168000	1.14962e+08	1.47359e+07	1.36879e+08	9.61931e+07	1.63044e+08
P82198	Tgfbi	P82198	P82198	Transforming growth factor-beta-induced protein ig-h3	Tgfbi	Transforming growth factor-beta-induced protein ig-h3 OS=Mus musculus OX=10090 GN=Tgfbi PE=1 SV=1	1	28	54	74.596	683	0	323.31	1//0	1//0	1//0	1//0	1//0	2556400000	101	AVISNKDILATNGVIHFIDELLIPDSAK;DILATNGVIHFIDELLIPDSAK;EGVYTVFAPTNEAFQAMPPEELNK;ELTNILK;EQLTFLAPLNSVFKDGVPR;FGTLFTMDR;FSMLVAAIQSAGLMEILNR;GCPAALPLSNLYETMGVVGSTTTQLYTDRTEK;GDELADSALEIFK;GDNRFSMLVAAIQSAGLMEILNR;GRFGTLFTMDR;GRQHGPNVCAVQK;HGMTLTSMYQNSNIQIHHYPNGIVTVNCAR;ILGDPEALRDLLNNHILK;LKSLQGDKLEVSSK;MLTPPMGTVMDVLK;NSLCIENSCIAAHDKR;QAGLDTHLSGKEQLTFLAPLNSVFKDGVPR;QHGPNVCAVQK;SLQGDKLEVSSK;SPYQLVLQHSR;ST…			-1		15291000	1	1	1	1	1	31	2451000	1952600	1614300	6565700	2707100	0.00305814	0.00179453	65840000	55967000	47796000	56692000	42883000	2.29138e+08	3.01088e+08	1.56508e+08	3.23e+08	2.09979e+08
P14211	Calr	P14211	P14211	Calreticulin	Calr	Calreticulin OS=Mus musculus OX=10090 GN=Calr PE=1 SV=1	1	8	32.5	47.994	416	0	66.745	1//0	1//0	1//0	0//0	1//0	495640000	16	CKDDEFTHLYTLIVRPDNTYEVK;DMHGDSEYNIMFGPDICGPGTK;FYALSAK;FYGDLEKDKGLQTSQDAR;HEQNIDCGGGYVK;IKDPDAAKPEDWDER;QIDNPDYK;SGTIFDNFLITNDEAYAEEFGNETWGVTK			-1		15424000	1	1	1	0	1	22	14001000	511120	486100	0	426370	0.00308492	0.0054612	124340000	51872000	2891100		3354300	4.13223e+08	1.71188e+08	9.34819e+06		6.91131e+06
P35278	Rab5c	P35278	P35278	Ras-related protein Rab-5C	Rab5c	Ras-related protein Rab-5C OS=Mus musculus OX=10090 GN=Rab5c PE=1 SV=2	1	9	49.5	23.412	216	0	86.787	1//0	1//0	1//0	1//0	1//0	275610000	22	FEIWDTAGQER;GAQAAIVVYDITNTDTFAR;GVDLQESNPASR;KLPKNEPQNAAGAPGR;LVLLGESAVGK;NEPQNAAGAPGR;QASPNIVIALAGNK;TAMNVNEIFMAIAK;YHSLAPMYYR			-1		17957000	1	1	1	1	1	11	5124000	186210	9944200	787850	1914400	0.00359133	0.00360484	14378000	1417300	21989000	3807600	8220700	6.8193e+07	4.09065e+06	8.05719e+07	1.21938e+07	2.83018e+07
Q06138	Cab39	Q06138;Q9DB16-2;Q9DB16	Q06138	Calcium-binding protein 39	Cab39	Calcium-binding protein 39 OS=Mus musculus OX=10090 GN=Cab39 PE=1 SV=2	3	21	56.9	39.842	341	0	176.5	1//0	1//0	1//0	1//0	1//0	755390000	53	DVAQIFNNILR;DVAQIFNNILRR;ECIRHEPLAK;FQNDRTEDEQFNDEK;FQNDRTEDEQFNDEKTYLVK;GYESPEIALNCGIMLR;HNFTIMTK;IILWSEQFYDFFR;LIEFLSK;LLGELLLDR;LLGELLLDRHNFTIMTK;LLHSENYVTK;LLHSENYVTKR;LLSAEFLEQHYDR;LMMNLLR;NIQFEAFHVFK;NLKESMAVLEK;TPTVEYICTQQNILFMLLK;TQPILDILLK;VFVANPNKTQPILDILLK;YISKPENLK			-1;-1;-1	;;	18273000	1	1	1	1	1	22	5571400	508800	3618500	549720	8024600	0.0036546	0.00290891	39633000	4862700	24386000	4384800	39729000	1.22242e+08	2.23549e+07	6.53726e+07	2.08388e+07	1.14781e+08
P10639	Txn	P10639	P10639	Thioredoxin	Txn	Thioredoxin OS=Mus musculus OX=10090 GN=Txn PE=1 SV=3	1	5	65.7	11.675	105	0	32.947	1//0	1//0	1//0	1//0	1//0	284330000	14	CMPTFQFYK;EAFQEALAAAGDKLVVVDFSATWCGPCK;MIKPFFHSLCDK;VGEFSGANK;VGEFSGANKEKLEASITEYA			-1		16540000	1	1	1	1	1	7	4339600	1435800	1431400	2360500	6972900	0.00330804	0.00211756	16562000	35590000	14688000	21230000	23079000	4.93154e+07	7.86543e+07	8.75901e+06	4.90979e+07	8.68935e+07
P28656	Nap1l1	P28656	P28656	Nucleosome assembly protein 1-like 1	Nap1l1	Nucleosome assembly protein 1-like 1 OS=Mus musculus OX=10090 GN=Nap1l1 PE=1 SV=2	1	5	23.8	45.345	391	0	32.104	1//0	0//0	1//0	1//0	1//0	296050000	12	FEIINAIYEPTEEECEWKPDEEDEVSEELKEK;FYEEVHDLER;FYEEVHDLERK;GIPEFWLTVFK;KDEEKEDPK;KYAVLYQPLFDKR;NVDLLSDMVQEHDEPILK			-1		4669600	1	0	1	1	1	13	5259700	0	4669600	3356400	4048100	0.00346676	0.00184554	41657000		40890000	9371800	14944000	9.77879e+07		8.85429e+07	2.81802e+07	3.8774e+07
P26645	Marcks	P26645	P26645	Myristoylated alanine-rich C-kinase substrate	Marcks	Myristoylated alanine-rich C-kinase substrate OS=Mus musculus OX=10090 GN=Marcks PE=1 SV=2	1	4	12.6	29.661	309	0	32.326	1//0	1//0	1//0	1//0	1//0	317800000	19	AEDGAAPSPSSETPK;AEDGAAPSPSSETPKK;GEATAERPGEAAVASSPSK;TAAKGEATAERPGEAAVASSPSK			-1		16106000	1	1	1	1	1	11	3337900	1232500	3401000	3398600	4735800	0.00322116	0.00112484	19635000	12703000	16045000	12992000	26071000	8.72742e+07	2.70751e+07	6.35737e+07	4.16978e+07	6.95913e+07
Q9Z1R3	Apom	Q9Z1R3	Q9Z1R3	Apolipoprotein M	Apom	Apolipoprotein M OS=Mus musculus OX=10090 GN=Apom PE=1 SV=1	1	9	37.4	21.273	190	0	64.451	1//0	0//0	1//0	1//0	1//0	298880000	17	AFLVTPR;CVEEFQSLTSCLDFK;CVEEFQSLTSCLDFKAFLVTPR;GNMELRTEGRPDMK;LTEGKGNMELR;SPHPPEKCVEEFQSLTSCLDFK;TDLFSSSCPGGIMLK;TDLFSSSCPGGIMLKETGQGYQR;TEGRPDMKTDLFSSSCPGGIMLKETGQGYQR			-1		16609000	1	0	1	1	1	8	2411900	0	3551200	8635600	2010000	0.00332174	0.00289386	3855300		4569900	48235000	3975200	2.32268e+07		2.48347e+07	8.35208e+07	2.38126e+07
Q01730	Rsu1	Q01730	Q01730	Ras suppressor protein 1	Rsu1	Ras suppressor protein 1 OS=Mus musculus OX=10090 GN=Rsu1 PE=1 SV=3	1	14	65.3	31.55	277	0	128.36	1//0	0//0	1//0	1//0	1//0	613080000	36	AENNPWVTPIADQFQLGVSHVFEYIR;ALYLSDNDFEILPPDIGK;ALYLSDNDFEILPPDIGKLTK;DNDLISLPK;EIGELTQLKELHIQGNR;EIGELTQLKELHIQGNRLTVLPPELGNLDLTGQK;EKNQPEVDMSDR;GISSMLDVNGLFSLAHITQLVLSHNK;HMQANPEPPK;LQILSLR;LTTVPPNVAELK;LTVLPPELGNLDLTGQK;NLEVLNFFNNQIEELPTQISSLQK;NQPEVDMSDR			-1		14820000	1	0	1	1	1	14	7149600	0	3539900	2088400	4131000	0.00338178	0.00236187	54329000		26421000		21998000	2.80048e+08		3.5739e+07	2.90624e+07	7.89452e+07
Q9DCJ9	Npl	Q9DCJ9	Q9DCJ9	N-acetylneuraminate lyase	Npl	N-acetylneuraminate lyase OS=Mus musculus OX=10090 GN=Npl PE=1 SV=1	1	14	58.4	35.13	320	0	256.32	1//0	1//0	1//0	1//0	1//0	677170000	46	AIMTLVSGIPMGPPR;AIMTLVSGIPMGPPRLPLQK;ATQEFTAKAEAK;DALISFLR;DLASALSYQFR;EVAAAAPTLPFYYYHMPSMTGVK;GLVAATITPMTENGEINFPVIGQYVDYLVK;IRAEELLDGIQDKIPTFQGLK;LGFGVSQTK;NKLDQVVIHVGALNVK;QVAEEWVNQGR;SLDFLSSPSVK;SQNKDALISFLR;TNQMLEAFEQK			-1		13098000	1	1	1	1	1	18	2179300	3384100	5328500	464230	1741700	0.00261957	0.00164516	21840000	85420000	45229000	17028000	13337000	6.46981e+07	2.29971e+08	1.3387e+08	3.42098e+07	3.12984e+07
Q8VEK3	Hnrnpu	Q8VEK3;Q8VEK3-2	Q8VEK3;Q8VEK3-2	Heterogeneous nuclear ribonucleoprotein U	Hnrnpu	Heterogeneous nuclear ribonucleoprotein U OS=Mus musculus OX=10090 GN=Hnrnpu PE=1 SV=1;Isoform 2 of Heterogeneous nuclear ribonucleoprotein U OS=Mus musculus OX=10090 GN=Hnrnpu	2	29	39.8	87.917	800	0	323.31	1//0	0//0	1//0	1//0	1//0	1999400000	61	AVVVCPKDEDYKQR;DIDIHEVR;DRLSASSLTMESFAFLWAGGR;EKPYFPIPEDCTFIQNVPLEDR;EKPYFPIPEDCTFIQNVPLEDRVR;EVLADRPLFPHVLCHNCAVEFNFGQK;FIEIAAR;GYFEYIEENKYSR;HAAENPGKYNILGTNTIMDK;KAEVEGKDLPEHAVLK;KAVVVCPKDEDYK;KAVVVCPKDEDYKQR;KDCEVVMMIGLPGAGK;KMCLFAGFQR;LKVSELKEELKK;LLEQYKEESK;LLEQYKEESKK;LNTLLQR;LQAALDNEAGGRPAMEPGNGSLDLGGDAAGR;MCLFAGFQR;MCLFAGFQRK;NFILDQTNVSAAAQR;NFILDQTNVSAAAQRR;NGQDLGVAFK;NQSQGYNQWQQGQFWGQKP…			-1;-1	;	15447000	1	0	1	1	1	32	4131800	0	1539300	9556700	219030	0.00308937	0.00355243	83384000		23395000	66759000	7961700	2.69358e+08		9.49172e+07	2.86334e+08	5.36573e+07
Q9JHK5	Plek	Q9JHK5	Q9JHK5	Pleckstrin	Plek	Pleckstrin OS=Mus musculus OX=10090 GN=Plek PE=1 SV=1	1	9	40.6	39.9	350	0	127.97	1//0	0//0	1//0	1//0	1//0	311480000	20	EDPAYLHYYDPAGGEDPLGAVHLR;GCVVTSVESSHDVK;GCVVTSVESSHDVKK;GSTLTSPCQDFGKR;GSVFNTWKPMWVVLLEDGIEFYK;KSDEENLFEIITADEVHYYLQAATSK;LPETIDLGALYLSMKDPEK;VFNHCLTGSGVIDWLVSNK;VFNHCLTGSGVIDWLVSNKLVR			-1		443590	1	0	1	1	1	11	6644600	0	443590	4602400	4175900	0.0031733	0.00255416	20529000		15454000	24935000	14967000	7.41767e+07		4.98582e+07	4.8542e+07	3.38448e+07
P39039	Mbl1	P39039;P39039-2	P39039;P39039-2	Mannose-binding protein A	Mbl1	Mannose-binding protein A OS=Mus musculus OX=10090 GN=Mbl1 PE=1 SV=1;Isoform 2 of Mannose-binding protein A OS=Mus musculus OX=10090 GN=Mbl1	2	6	33.1	25.396	239	0	171.83	1//0	1//0	1//0	1//0	1//0	293100000	16	KDEPNNHGSGEDCVIILDNGLWNDISCQASFK;LANMEAEIR;LFVTNHEK;LTYSNWK;SLCTELQGTVAIPR;TCSVIACGR			-1;-1	;	17007000	1	1	1	1	1	13	2378100	212350	5433800	3319600	5663500	0.00340147	0.00202344	11993000	3437200	20707000	23079000	16504000	4.66795e+07	5.51297e+06	7.03093e+07	3.85026e+07	6.85354e+07
P51859	Hdgf	P51859;Q99JF8-2;Q9JMG7;Q9JMG7-2;Q3UMU9-4;Q3UMU9-2;Q3UMU9;Q3UMU9-3	P51859	Hepatoma-derived growth factor	Hdgf	Hepatoma-derived growth factor OS=Mus musculus OX=10090 GN=Hdgf PE=1 SV=2	8	10	44.3	26.268	237	0	79.126	1//0	1//0	1//0	1//0	1//0	641630000	35	CGDLVFAK;DLFPYEESK;DLFPYEESKEK;ESGDHEEEDKEIAALEGERPLPVEVEK;GFSEGLWEIENNPTVK;IDEMPEAAVK;KGFSEGLWEIENNPTVK;MKGYPHWPAR;STANKYQVFFFGTHETAFLGPK;YQVFFFGTHETAFLGPK			-1;-1;-1;-1;-1;-1;-1;-1	;;;;;;;	15345000	1	1	1	1	1	15	5926300	904220	1794600	1776700	4943700	0.0030691	0.00198288	30589000	20972000	14224000	14645000	20704000	1.33312e+08	4.26527e+07	4.40353e+07	3.32197e+07	1.16032e+08
P04919-2	Slc4a1	P04919-2;P04919	P04919-2;P04919	Band 3 anion transport protein	Slc4a1	Isoform 2 of Band 3 anion transport protein OS=Mus musculus OX=10090 GN=Slc4a1;Band 3 anion transport protein OS=Mus musculus OX=10090 GN=Slc4a1 PE=1 SV=1	2	8	17.5	94.233	850	0	90.035	1//0	1//0	1//0	1//0	1//0	1406700000	41	ALLNLVPVQK;ANFLEKPVLGFVR;IPPDSETTLVLVGR;ITASMAHNREELLR;NQELQWVEAAHWIGLEENLR;SGGASEPLLPHQPSLETQLYCGQAEGGSEGPSTSGTLK;SHAEDLGNLEGVKPAVLTR;SLESFLDCSLVLPPTDAPSEK			-1;-1	;	13187000	1	1	1	1	1	30	8073000	1645000	1541200	879890	1047600	0.00263734	0.00273308	107050000	72833000	25896000	23346000	18294000	7.08237e+08	3.05085e+08	1.47535e+08	7.61766e+07	9.87135e+07
Q9EQU5	Set	Q9EQU5;Q9EQU5-2;Q9EQU5-3	Q9EQU5;Q9EQU5-2	Protein SET	Set	Protein SET OS=Mus musculus OX=10090 GN=Set PE=1 SV=1;Isoform 2 of Protein SET OS=Mus musculus OX=10090 GN=Set	3	8	38.1	33.377	289	0	89.232	1//0	1//0	1//0	1//0	1//0	549860000	25	EFHLNESGDPSSK;EFHLNESGDPSSKSTEIKWK;GEKEQQEAIEHIDEVQNEIDRLNEQASEEILK;IDFYFDENPYFENK;IPNFWVTTFVNHPQVSALLGEEDEEALHYLTR;LRQPFFQK;SGYRIDFYFDENPYFENK;STEIKWK			-1;-1;-1	;;	16709000	1	1	1	1	1	10	3000000	303680	1575000	3394500	8435300	0.0033417	0.00277183	64453000	4858800	45380000	17134000	52433000	1.7413e+08	6.06477e+06	1.10274e+08	4.89817e+07	1.15846e+08
P68372	Tubb4b	P68372;Q9D6F9;A2AQ07	P68372;Q9D6F9	Tubulin beta-4B chain;Tubulin beta-4A chain	Tubb4b;Tubb4a	Tubulin beta-4B chain OS=Mus musculus OX=10090 GN=Tubb4b PE=1 SV=1;Tubulin beta-4A chain OS=Mus musculus OX=10090 GN=Tubb4a PE=1 SV=3	3	7	68.1	49.83	445	0	151.09	1//0	1//0	1//0	1//0	1//0	2164900000	38	AVLVDLEPGTMDSVR;EAESCDCLQGFQLTHSLGGGTGSGMGTLLISK;EIVHLQAGQCGNQIGAK;EVDEQMLNVQNK;EVDEQMLNVQNKNSSYFVEWIPNNVK;FPGQLNADLR;FPGQLNADLRK;FWEVISDEHGIDPTGTYHGDSDLQLER;GHYTEGAELVDSVLDVVR;GHYTEGAELVDSVLDVVRK;HGRYLTVAAVFR;IMNTFSVVPSPK;INVYYNEATGGK;INVYYNEATGGKYVPR;IREEYPDR;IREEYPDRIMNTFSVVPSPK;ISEQFTAMFR;ISEQFTAMFRR;KEAESCDCLQGFQLTHSLGGGTGSGMGTLLISK;KLAVNMVPFPR;LAVNMVPFPR;LAVNMVPFPRLHFFMPGFAPLTSR;LHFFMPGFAPL…			-1;-1;-1	;;	11268000	1	1	1	1	1	19	3152800	1786500	1658300	5008500	1448100	0.00261084	0.00134025	131250000	14311000	161730000	151670000	77828000	2.94024e+08	6.77891e+07	5.06974e+08	3.16873e+08	3.28748e+08
Q6P069-2	Sri	Q6P069-2;Q6P069	Q6P069-2;Q6P069	Sorcin	Sri	Isoform 2 of Sorcin OS=Mus musculus OX=10090 GN=Sri;Sorcin OS=Mus musculus OX=10090 GN=Sri PE=1 SV=1	2	10	53.6	20.296	183	0	96.507	1//0	0//0	1//0	1//0	1//0	350060000	17	ALTDSFR;ALTTMGFR;CLTQSGIAGGYKPFNLETCR;DMSGTMGFNEFKELWAVLNGWR;LMVSMLDR;LSPQTVNSVAK;LSPQTVNSVAKR;QHFISFDSDR;QHFISFDSDRSGTVDPQELQK;SGTVDPQELQK			-1;-1	;	15768000	1	0	1	1	1	11	6359600	0	4474100	708960	4225600	0.00315365	0.00241217	40506000		12316000	18276000	15168000	1.72192e+08		4.81241e+07	2.89625e+07	3.35479e+07
P28352	Apex1	P28352	P28352	DNA-(apurinic or apyrimidinic site) lyase;DNA-(apurinic or apyrimidinic site) lyase, mitochondrial	Apex1	DNA repair nuclease/redox regulator APEX1 OS=Mus musculus OX=10090 GN=Apex1 PE=1 SV=2	1	11	51.1	35.49	317	0	88.492	1//0	0//0	1//0	1//0	1//0	376570000	23	ALGSDHCPITLYLAL;EAAGEGPVLYEDPPDQK;GLDWVKEEAPDILCLQETK;ICSWNVDGLR;KAAADDGEEPKSEPETKK;KPLVLCGDLNVAHEEIDLRNPK;KTEKEAAGEGPVLYEDPPDQKTSPSGK;LDYFLLSHSLLPALCDSK;NAGFTPQER;QRWDEAFRK;VSYGIGEEEHDQEGR			-1		10581000	1	0	1	1	1	14	5301000	0	3901900	4234000	1378400	0.00296306	0.00196232	32906000		16757000	17229000	12681000	1.2648e+08		4.69934e+07	3.82832e+07	4.00516e+07
P84104-2	Srsf3	P84104-2;P84104	P84104-2;P84104	Serine/arginine-rich splicing factor 3	Srsf3	Isoform Short of Serine/arginine-rich splicing factor 3 OS=Mus musculus OX=10090 GN=Srsf3;Serine/arginine-rich splicing factor 3 OS=Mus musculus OX=10090 GN=Srsf3 PE=1 SV=1	2	7	62.1	14.203	124	0	44.643	1//0	0//0	1//0	1//0	1//0	250650000	10	AFGYYGPLR;DSCPLDCKVYVGNLGNNGNKTELER;NPPGFAFVEFEDPRDAADAVR;NPPGFAFVEFEDPRDAADAVRELDGR;NPPGFAFVEFEDPRDAADAVRELDGRTLCGCR;VRVELSNGEKR;VYVGNLGNNGNKTELER			-1;-1	;	7252700	1	0	1	1	1	8	2027500	0	599640	4625600	9494000	0.00334935	0.00346156	4328500		1323000	61971000	4414900	1.95244e+07		4.1934e+06	7.57933e+07	5.59612e+07
P53810	Pitpna	P53810;P53811	P53810	Phosphatidylinositol transfer protein alpha isoform	Pitpna	Phosphatidylinositol transfer protein alpha isoform OS=Mus musculus OX=10090 GN=Pitpna PE=1 SV=2	2	6	35.4	31.893	271	0	43.67	1//0	1//0	1//0	0//0	1//0	383850000	17	AWNAYPYCR;DYKAEEDPAKFK;FKWWGLQNK;MLAPEGALNIHEK;NETGGGEGVEVLVNEPYEKDDGEKGQYTHK;VILPVSVDEYQVGQLYSVAEASK			-1;-1	;	5160800	1	1	1	0	1	18	1755000	4589000	1755600	0	1650300	0.00194998	0.00147868	27973000	84327000	27851000		27171000	1.06188e+08	1.74089e+08	5.85191e+07		8.72684e+07
Q9Z1N5	Ddx39b	Q9Z1N5	Q9Z1N5	Spliceosome RNA helicase Ddx39b	Ddx39b	Spliceosome RNA helicase Ddx39b OS=Mus musculus OX=10090 GN=Ddx39b PE=1 SV=1	1	12	46.3	49.035	428	0	211.22	1//0	1//0	1//0	1//0	1//0	769560000	34	AIVDCGFEHPSEVQHECIPQAILGMDVLCQAK;CIALAQLLVEQNFPAIAIHR;DVQEIFR;GLAITFVSDENDAK;GSYVSIHSSGFRDFLLKPELLR;HFILDECDKMLEQLDMRR;ILVATNLFGR;MAENDVDNELLDYEDDEVETAAGADGTEAPAKK;NCPHIVVGTPGR;QVMMFSATLSK;RDVQEIFR;VNIAFNYDMPEDSDTYLHR			-1		12820000	1	1	1	1	1	21	1974900	1284800	3086800	3359700	4398700	0.00282098	0.00108865	39709000	22923000	29957000	40369000	40562000	8.3396e+07	5.38856e+07	7.79464e+07	7.68574e+07	1.53002e+08
P17095-1	Hmga1	P17095-1	P17095-1			Isoform HMG-Y of High mobility group protein HMG-I/HMG-Y OS=Mus musculus OX=10090 GN=Hmga1	1	2	34.4	10.617	96	0	14.071	1//0	0//0	0//0	1//0	1//0	88307000	4	KLEKEEEEGISQESSEEEQ;KQPPKEPSEVPTPK			-1		17661000	1	0	0	1	1	5	2974300	0	0	967470	13720000	0.00353235	0.00520832	11224000			3990000	16187000	1.79021e+07			3.12422e+06	5.05428e+07
Q02053	Uba1	Q02053;P31254	Q02053	Ubiquitin-like modifier-activating enzyme 1	Uba1	Ubiquitin-like modifier-activating enzyme 1 OS=Mus musculus OX=10090 GN=Uba1 PE=1 SV=1	2	38	53	117.81	1058	0	323.31	1//0	1//0	1//0	1//0	1//0	2285100000	114	AAVASLLQSVQVPEFTPK;AENYDISPADR;AENYDISPADRHK;ATLPSPDKLPGFK;CPHPLTFDVNNTLHLDYVMAAANLFAQTYGLTGSQDR;DEFEGLFKQPAENVNQYLTDSK;DNPGVVTCLDEAR;ERLDQPMTEIVSR;GNVQVVIPFLTESYSSSQDPPEK;HGFETGDFVSFSEVQGMIQLNGCQPMEIK;IHVSDQELQSANASVDDSRLEELK;IYDDDFFQNLDGVANALDNIDAR;KLAYVAAGDLAPINAFIGGLAAQEVMK;KPLLESGTLGTK;LAGTQPLEVLEAVQR;LAYVAAGDLAPINAFIGGLAAQEVMK;LKERLDQPMTEIVSR;LKSDTAAAAVR;MLQTSSVLVSGLR;NEEDATELVGLAQAVNAR;NFP…			-1;-1	;	14323000	1	1	1	1	1	53	2721800	266000	6057400	4695700	581970	0.00286457	0.00225966	49993000	6595600	50985000	37435000	17613000	1.73951e+08	6.63005e+07	2.59865e+08	1.77271e+08	6.35517e+07
P47738	Aldh2	P47738	P47738	Aldehyde dehydrogenase, mitochondrial	Aldh2	Aldehyde dehydrogenase, mitochondrial OS=Mus musculus OX=10090 GN=Aldh2 PE=1 SV=1	1	23	56.3	56.537	519	0	266.2	0//0	1//0	1//0	1//0	1//0	665480000	34	AAFQLGSPWR;DGMTIAKEEIFGPVMQILK;DLDKANYLSQALQAGTVWINCYDVFGAQSPFGGYK;EEIFGPVMQILK;ELGEYGLQAYTEVK;GYFIQPTVFGDVK;GYFIQPTVFGDVKDGMTIAKEEIFGPVMQILK;HEPVGVCGQIIPWNFPLLMQAWK;KILGYIK;KTFPTVNPSTGEVICQVAEGNKEDVDK;KTFPTVNPSTGEVICQVAEGNKEDVDKAVK;LADLIER;LGPALATGNVVVMK;TEQGPQVDETQFK;TFPTVNPSTGEVICQVAEGNKEDVDK;TFVQENVYDEFVER;TIPIDGDFFSYTR;VAEQTPLTALYVANLIK;VAFTGSTEVGHLIQVAAGSSNLKR;VTLELGGK;VVGNPFDSR;YGLAAAVFTK;…			-1		16430000	0	1	1	1	1	23	0	471100	1808400	1068700	14150000	0.00349964	0.00535947		2108300	8794000	3412500	48623000		2.16393e+07	3.92092e+07	2.50879e+07	1.40871e+08
P61979-3	Hnrnpk	P61979-3;P61979;P61979-2	P61979-3;P61979;P61979-2	Heterogeneous nuclear ribonucleoprotein K	Hnrnpk	Isoform 3 of Heterogeneous nuclear ribonucleoprotein K OS=Mus musculus OX=10090 GN=Hnrnpk;Heterogeneous nuclear ribonucleoprotein K OS=Mus musculus OX=10090 GN=Hnrnpk PE=1 SV=1;Isoform 2 of Heterogeneous nuclear ribonucleoprotein K OS=Mus musculus OX=10090	3	17	48.1	48.51	439	0	265.95	1//0	1//0	1//0	1//0	1//0	1242600000	67	ALRTDYNASVSVPDSSGPER;DLAGSIIGK;DYDDMSPR;GGDLMAYDRR;GSDFDCELR;GSYGDLGGPIITTQVTIPK;HESGASIKIDEPLEGSEDR;IILDLISESPIK;IILDLISESPIKGR;IITITGTQDQIQNAQYLLQNSVK;ILSISADIETIGEILKK;LFQECCPHSTDR;LLIHQSLAGGIIGVK;NLPLPPPPPPR;RPAEDMEEEQAFKR;SRNTDEMVELR;TDYNASVSVPDSSGPER			-1;-1;-1	;;	13377000	1	1	1	1	1	25	2565800	246070	1322300	8525600	962870	0.00272453	0.00299633	41637000	1087000	26315000	47187000	14854000	1.53144e+08	1.22855e+07	8.33266e+07	1.97547e+08	9.69874e+07
P14869	Rplp0	P14869	P14869	60S acidic ribosomal protein P0	Rplp0	Large ribosomal subunit protein uL10 OS=Mus musculus OX=10090 GN=Rplp0 PE=1 SV=3	1	7	40.4	34.216	317	0	53.055	1//0	1//0	1//0	1//0	1//0	382660000	22	AFLADPSAFAAAAPAAAATTAAPAAAAAPAK;AGAIAPCEVTVPAQNTGLGPEK;GHLENNPALEK;GNVGFVFTKEDLTEIRDMLLANKVPAAAR;GTIEILSDVQLIK;IIQLLDDYPK;TSFFQALGITTK			-1		14843000	1	1	1	1	1	13	2551800	207560	5185300	3415500	3483100	0.00296865	0.00162328	15159000	2232200	24794000	19743000	15040000	5.23938e+07	5.38876e+06	6.86212e+07	5.22967e+07	7.08283e+07
Q99LX0	Park7	Q99LX0	Q99LX0	Protein deglycase DJ-1	Park7	Parkinson disease protein 7 homolog OS=Mus musculus OX=10090 GN=Park7 PE=1 SV=1	1	12	71.4	20.021	189	0	190.11	1//0	0//0	1//0	1//0	1//0	775620000	33	AGIKVTVAGLAGKDPVQCSR;DGLILTSR;DKMMNGSHYSYSESR;DVMICPDTSLEDAK;EILKEQESR;GAEEMETVIPVDVMR;GAEEMETVIPVDVMRR;GPGTSFEFALAIVEALVGK;GPGTSFEFALAIVEALVGKDMANQVK;KGLIAAICAGPTALLAHEVGFGCK;VEKDGLILTSR;VTVAGLAGKDPVQCSR			-1		14223000	1	0	1	1	1	12	7695100	0	4049400	294920	2183500	0.00284458	0.00282873	60548000		33575000	25919000	73206000	1.85207e+08		8.06313e+07	4.54234e+07	1.77966e+08
P68368	Tuba4a	P68368	P68368	Tubulin alpha-4A chain	Tuba4a	Tubulin alpha-4A chain OS=Mus musculus OX=10090 GN=Tuba4a PE=1 SV=1	1	3	60.7	49.924	448	0	26.817	1//0	1//0	1//0	1//0	1//0	355490000	16	AFVHWYVGEGMEEGEFSEAR;AVCMLSNTTAIAEAWAR;AVFVDLEPTVIDEIRNGPYR;AYHEQLSVAEITNACFEPANQMVK;DVNAAIAAIK;EDAANNYAR;FDGALNVDLTEFQTNLVPYPR;HGKYMACCLLYR;IHFPLATYAPVISAEK;KLSDQCTGLQGFLVFHSFGGGTGSGFTSLLMER;LDHKFDLMYAK;LDHKFDLMYAKR;LISQIVSSITASLR;NLDIERPTYTNLNR;NLDIERPTYTNLNRLISQIVSSITASLR;QLFHPEQLITGK;QLFHPEQLITGKEDAANNYAR;RNLDIERPTYTNLNR;SIQFVDWCPTGFK;SIQFVDWCPTGFKVGINYQPPTVVPGGDLAK;VGINYQPPTVVPGGDLAK;YMACCLL…			-1		12954000	1	1	1	1	1	21	4134600	1091400	3639100	2473800	1614700	0.00259072	0.00115732	75116000	21056000	54759000	42826000	18562000	1.04519e+08	4.57722e+07	6.68034e+07	8.7454e+07	2.49848e+07
P62137	Ppp1ca	P62137	P62137	Serine/threonine-protein phosphatase PP1-alpha catalytic subunit	Ppp1ca	Serine/threonine-protein phosphatase PP1-alpha catalytic subunit OS=Mus musculus OX=10090 GN=Ppp1ca PE=1 SV=1	1	17	56.4	37.54	330	0	180.74	1//0	0//0	1//0	1//0	1//0	603780000	44	AHQVVEDGYEFFAKR;EIFLSQPILLELEAPLK;FLHKHDLDLICR;GKQSLETICLLLAYK;HDLDLICR;ICGDIHGQYYDLLR;IFCCHGGLSPDLQSMEQIR;IRYPENFFLLR;IYGFYDECK;IYGFYDECKR;LLEVQGSRPGK;NVQLTENEIR;QSLETICLLLAYK;SDSEKLNLDSIIGR;SREIFLSQPILLELEAPLK;TFTDCFNCLPIAAIVDEK;YGQFSGLNPGGRPITPPR			-1		14337000	1	0	1	1	1	18	4919600	0	3869600	2386300	3161900	0.00286748	0.00165868	28933000		22295000	14813000	12583000	1.17169e+08		6.73875e+07	5.05161e+07	4.9879e+07
P23492	Pnp	P23492	P23492	Purine nucleoside phosphorylase	Pnp	Purine nucleoside phosphorylase OS=Mus musculus OX=10090 GN=Pnp PE=1 SV=2	1	11	60.6	32.277	289	0	104.62	1//0	1//0	1//0	0//0	1//0	445090000	28	CCVMMQGR;DHINLPGFCGQNPLR;EAQIFDYNEIPNFPQSTVQGHAGR;FHMYEGYSLSK;FPAMSDAYDRDMR;FVSILMESIPLPDRGS;KLQEGTYVMLAGPNFETVAESR;LVFGLLNGR;MLGADAVGMSTVPEVIVAR;VFGFSLITNK;WLLQHTEYRPQVAVICGSGLGGLTAHLK			-1		13090000	1	1	1	0	1	15	3341500	1610900	2919700	0	5218200	0.00261806	0.00174606	17753000	22753000	17774000		27379000	6.51568e+07	3.74563e+07	4.29226e+07		1.10083e+08
Q99020	Hnrnpab	Q99020	Q99020	Heterogeneous nuclear ribonucleoprotein A/B	Hnrnpab	Heterogeneous nuclear ribonucleoprotein A/B OS=Mus musculus OX=10090 GN=Hnrnpab PE=1 SV=1	1	14	44.2	30.831	285	0	113.07	1//0	1//0	1//0	1//0	1//0	491230000	28	DLKDYFTK;EVYQQQQYGSGGR;EVYQQQQYGSGGRGNR;EYFGQFGEIEAIELPIDPK;FGEVVDCTIKMDPNTGR;FHTVSGSKCEIK;GFGFILFK;GFVFITFKEEDPVKK;IFVGGLNPEATEEK;IFVGGLNPEATEEKIR;IREYFGQFGEIEAIELPIDPK;KFHTVSGSKCEIK;MFVGGLSWDTSKK;RGFVFITFKEEDPVKK			-1		14305000	1	1	1	1	1	13	6348700	258090	1450900	360710	5887100	0.0028611	0.00269579	18237000	2413600	4150300	5595000	33021000	9.4625e+07	6.70045e+06	2.19022e+07	2.18606e+07	1.0499e+08
Q8VCI0	Plbd1	Q8VCI0	Q8VCI0	Phospholipase B-like 1;Phospholipase B-like 1 chain A;Phospholipase B-like 1 chain B;Phospholipase B-like 1 chain C	Plbd1	Phospholipase B-like 1 OS=Mus musculus OX=10090 GN=Plbd1 PE=1 SV=1	1	16	34.5	62.998	550	0	201.74	1//0	1//0	1//0	1//0	1//0	873490000	41	EDLNGASPSPGGCYDTK;GDPCSTICCR;GMPEVFDFNFVTMKPILS;GYWASYNIPFHK;HNSGTYNNQYMVLDLK;HNSGTYNNQYMVLDLKK;HTGYVVTQLDGLYLGAQKR;KGYWASYNIPFHK;LGLDYSYDLAPR;SLDKGTLYIVEQIPTYVEYSDQTNVLR;TLLAWQR;TTGWGILEIR;VADIFLASQYK;VANMMAEGGKEWAQIFSK;YNNYKEDPYSK;YNNYKEDPYSKGDPCSTICCR			-1		14551000	1	1	1	1	1	23	3694600	173420	2980100	1947500	5755600	0.00291024	0.00185112	33088000	3211600	22523000	22953000	35568000	1.00677e+08	1.42001e+07	7.26272e+07	5.80344e+07	1.25951e+08
Q9CR09	Ufc1	Q9CR09	Q9CR09	Ubiquitin-fold modifier-conjugating enzyme 1	Ufc1	Ubiquitin-fold modifier-conjugating enzyme 1 OS=Mus musculus OX=10090 GN=Ufc1 PE=1 SV=1	1	4	33.5	19.481	167	0	33.971	1//0	1//0	1//0	1//0	1//0	135850000	11	DRELWVQR;FGLAHLMALGLGPWLAVEVPDLIQK;ICLTDHFKPLWAR;LKEEYQSLIR			-1		1636900	1	1	1	1	1	8	4344700	481110	1636900	3383800	3382400	0.00264578	0.0013912	12376000	15366000	9600800	14266000	7296800	4.18401e+07	7.68661e+06	3.76865e+07	1.74831e+07	1.99367e+07
Q8VCC9	Spon1	Q8VCC9	Q8VCC9	Spondin-1	Spon1	Spondin-1 OS=Mus musculus OX=10090 GN=Spon1 PE=1 SV=1	1	19	31.7	90.82	807	0	284.94	1//0	1//0	1//0	1//0	1//0	1486600000	58	AAPSAEFSVDR;AAPSAEFSVDRTR;ANHWSAIIGGSHSK;AQWPAWQPVNVR;CTVNEECSPSSCLVTEWGEWDDCSATCGMGMKK;ECGWVQK;GFTLIALK;HLMSFLTMMGPSPDWNVGLSAEDLCTK;IIYFQDEGSLTK;IIYFQDEGSLTKK;IRPLTSLDHPQSPFYDPEGGSITQVAR;QQSDEVLTVIK;QVAELGSPVK;QVAELGSPVKMEEEIRQQSDEVLTVIK;RANHWSAIIGGSHSK;SLAELGDCNEDLEQAEK;VEGDPDFYKPGSSYR;VTLSAAPPSYFR;VVQDLIPWDAGTDSGVTYESPNKPTIPQEK			-1		11942000	1	1	1	1	1	36	3178900	1004300	1785300	4729000	1244500	0.0023884	0.00139221	108240000	49213000	42264000	46521000	72173000	2.08437e+08	1.36651e+08	1.20575e+08	2.13676e+08	1.93513e+08
P13609	Srgn	P13609	P13609	Serglycin	Srgn	Serglycin OS=Mus musculus OX=10090 GN=Srgn PE=1 SV=1	1	2	19.7	16.711	152	0	14.822	1//0	0//0	0//0	1//0	0//0	86989000	4	CKPNGFFANCIEEK;ILTEQNQDQPEDDFII			-1		1380800	1	0	0	1	0	5	1380800	0	0	10844000	0	0.00244496	0.00423343	25867000			16251000		3.94482e+07			3.50167e+07
Q8R2S8	Cd177	Q8R2S8	Q8R2S8	CD177 antigen	Cd177	CD177 antigen OS=Mus musculus OX=10090 GN=Cd177 PE=2 SV=1	1	20	31.5	87.09	817	0	188.86	1//0	1//0	1//0	1//0	1//0	992100000	61	CSPPSETTELSCYR;DRDFCNDLSTTDPLWTPPPDTELGTLR;GATHCYKGDIALQGGGLTTR;GCSSPGAQDNIGVSIFSR;GCTEVEDQEPK;GDIALQGGGLTTR;HRTGPGISIVSYVHVCR;ICNVGEGCQDTLMLIENGEQVNLVLTK;ILEELPTPTVPGSLR;LPGMLVASYTK;LPLQWTAGQK;NVAELPLR;NVAELPLRWWGAGEK;STDSVTCPR;TCEVSEGCQDLIMLLYNGPK;TGPGISIVSYVHVCR;TGPGLSVTSYTR;TIQDISKLPLQWTAGQK;VSIQGCMAPPIKPLLGDSK;VTEHRTGPGLSVTSYTR			-1		10061000	1	1	1	1	1	36	1994500	2361600	1656100	2455700	1593100	0.0020122	0.000352573	41915000	44656000	18398000	16268000	23289000	1.2345e+08	1.56383e+08	7.22557e+07	7.77702e+07	1.32349e+08
P33587	Proc	P33587	P33587	Vitamin K-dependent protein C;Vitamin K-dependent protein C light chain;Vitamin K-dependent protein C heavy chain;Activation peptide	Proc	Vitamin K-dependent protein C OS=Mus musculus OX=10090 GN=Proc PE=1 SV=2	1	9	23.3	51.818	460	0	126.03	1//0	0//0	1//0	1//0	1//0	334030000	18	CACAPGYELADDHMR;DTDLEDELEPDPR;FCQQELR;LAQPATLSK;NVVSENMLCAGIIGDTR;SSSDNDIALLR;STVNFPCGK;TFILTFIR;VNNGGCLHYCLEESNGRR			-1		13451000	1	0	1	1	1	21	890290	0	2458300	5576200	4526200	0.0026902	0.00210858	13130000		20403000	32641000	29147000	2.25056e+07		4.51272e+07	7.53767e+07	5.77531e+07
Q06770	Serpina6	Q06770	Q06770	Corticosteroid-binding globulin	Serpina6	Corticosteroid-binding globulin OS=Mus musculus OX=10090 GN=Serpina6 PE=1 SV=1	1	8	28.7	44.769	397	0	71.773	1//0	1//0	1//0	1//0	1//0	318990000	17	DLAPTNVDFAFNLYKR;DTPLTLTVLHK;HYYESEALTIPSKDWTK;IEHVVSDLDSSATLILINYIFLK;LKDSFLADTK;LKDSFLADTKHYYESEALTIPSKDWTK;LVALNSDKNTLISPVSISMALAMLSLSTR;QMNLYIPK			-1		2381000	1	1	1	1	1	18	1349900	3193100	2228400	683390	1697600	0.00183048	0.000846109	13440000	30807000	12968000	18728000	22232000	2.92493e+07	9.56128e+07	3.50623e+07	4.50019e+07	7.81587e+07
Q60710	Samhd1	Q60710;Q60710-2	Q60710;Q60710-2	Deoxynucleoside triphosphate triphosphohydrolase SAMHD1	Samhd1	Deoxynucleoside triphosphate triphosphohydrolase SAMHD1 OS=Mus musculus OX=10090 GN=Samhd1 PE=1 SV=3;Isoform 2 of Deoxynucleoside triphosphate triphosphohydrolase SAMHD1 OS=Mus musculus OX=10090 GN=Samhd1	2	24	46.8	75.892	658	0	310.67	1//0	0//0	1//0	1//0	1//0	1841400000	81	ALAEKQPELQISER;APDVELKAEDFIVDVINVDYGMEDKNPIDR;DCHHLGIQNNFDYKR;EKEVGNLYDMFHTR;FAEQLIR;HFVQWCALR;ICEVEYK;IIDTPQFQR;INKEQVSQLLPEKFAEQLIR;IRKEEYERLPQEVAK;ISNLIDIMITDAFLK;ISNLIDIMITDAFLKADPYVEITGTAGK;ISNLIDIMITDAFLKADPYVEITGTAGKK;ISTAIDDMEAFTK;ISTAIDDMEAFTKLTDNIFLEVLHSTDPQLSEAQSILR;LTDNIFLEVLHSTDPQLSEAQSILR;MIECIQQLSQSR;NGIDVDKWDYFAR;NYGLVPEEDITFIK;QLGGGYYVFPGASHNR;SFLYEIVSNKR;TSSCLQEVSK;TWEPEDVCSFLEN…			-1;-1	;	11944000	1	0	1	1	1	37	5867700	0	1549300	3719700	807410	0.00238882	0.00213476	83666000		44678000	50556000	38510000	2.85577e+08		1.44576e+08	2.18493e+08	8.87977e+07
P28063	Psmb8	P28063	P28063	Proteasome subunit beta type-8	Psmb8	Proteasome subunit beta type-8 OS=Mus musculus OX=10090 GN=Psmb8 PE=1 SV=2	1	7	33	30.26	276	0	189.44	0//0	1//0	1//0	1//0	1//0	291350000	17	ATAGSYISSLR;DNYSGGVVNMYHMK;DNYSGGVVNMYHMKEDGWVK;KGPGLYYVDDNGTR;LLSNMMLQYR;VESSDVSDLLYK;VIEINPYLLGTMSGCAADCQYWER			-1		10246000	0	1	1	1	1	18	0	2313400	6062300	444760	1869800	0.00213805	0.00214201		35847000	19715000	7745400	25155000		1.06245e+08	9.28883e+07	5.17045e+06	5.95362e+07
Q6ZWX6	Eif2s1	Q6ZWX6	Q6ZWX6	Eukaryotic translation initiation factor 2 subunit 1	Eif2s1	Eukaryotic translation initiation factor 2 subunit 1 OS=Mus musculus OX=10090 GN=Eif2s1 PE=1 SV=3	1	10	39	36.108	315	0	108.87	1//0	0//0	1//0	1//0	1//0	560460000	30	AGLNCSTETMPIK;HAVSDPSILDSLDLNEDEREVLINNINR;HAVSDPSILDSLDLNEDEREVLINNINRR;HVAEVLEYTKDEQLESLFQR;INLIAPPR;NECVVVIR;RPGYGAYDAFK;TEGLSVLNQAMAVIK;TVYSILR;VVTDTDETELAR			-1		12582000	1	0	1	1	1	22	5826800	0	3405800	865890	2483100	0.00251632	0.00203997	33283000		23700000	6271500	11862000	1.44011e+08		7.57007e+07	2.72676e+07	6.30995e+07
Q99KC8	Vwa5a	Q99KC8	Q99KC8	von Willebrand factor A domain-containing protein 5A	Vwa5a	von Willebrand factor A domain-containing protein 5A OS=Mus musculus OX=10090 GN=Vwa5a PE=1 SV=2	1	24	31	87.142	793	0	304.39	1//0	1//0	1//0	1//0	1//0	766230000	62	ACGEFVFLMDR;AFGENAVVQLISLQK;ALKANLGGTEILTPLCNIYK;ANDNFTIHR;ANGSWELDEDLTK;ANGSWELDEDLTKILGTK;ANLGGTEILTPLCNIYK;ELNKPVQGPLAHR;IEAAKETLLLLLK;IVAELQDK;IVAELQDKMK;LSVNPAVFGV;MLSPEQLTIFR;MLSPEQLTIFRGQR;SGSMDSPMSTENNSQLR;SGSMDSPMSTENNSQLRIEAAKETLLLLLK;SLENRVTFSLQPK;SLPMGCYFNIYGFGSSYEK;VIPRPVMAGSSSMR;VSGGTAVFITGKDR;YLLPAILNPR;YTQDTMEDAVKR;YVQELPLETDGALR;YVQELPLETDGALRYLLPAILNPR			-1		11364000	1	1	1	1	1	39	4201600	479140	2760600	3323500	599060	0.00227278	0.00148868	35130000	2660900	13852000	8614700	8677300	1.15747e+08	4.98301e+07	5.48977e+07	5.34459e+07	3.58371e+07
Q9CR51	Atp6v1g1	Q9CR51	Q9CR51	V-type proton ATPase subunit G 1	Atp6v1g1	V-type proton ATPase subunit G 1 OS=Mus musculus OX=10090 GN=Atp6v1g1 PE=1 SV=3	1	4	44.1	13.724	118	0	277.63	0//0	0//0	1//0	1//0	1//0	142400000	7	ASQSQGIQQLLQAEKR;EAAALGSHGSCSSEVEKETR;EEAQAEIEQYR;LKQAKEEAQAEIEQYR			-1		13680000	0	0	1	1	1	5	0	0	3107400	4515200	6056900	0.0027359	0.00242088			13915000	19897000	14967000			5.36718e+07	1.45806e+07	3.68974e+07
Q920E5	Fdps	Q920E5	Q920E5	Farnesyl pyrophosphate synthase	Fdps	Farnesyl pyrophosphate synthase OS=Mus musculus OX=10090 GN=Fdps PE=1 SV=1	1	14	53.8	40.581	353	0	189.47	1//0	1//0	1//0	1//0	1//0	707580000	35	ALYEALDLQSAFFKYEEDSYNRLK;CSWLVVQCLLR;ELGHPEIGDAIAR;GLTVVQAFQELVEPK;GQICWYQKPGIGLDAINDALLLEASIYR;LKEVLEYNALGGK;QILEENYGQKDPEK;QILEENYGQKDPEKVAR;SLIEQCSAPLPPSIFMELANK;SLIEQCSAPLPPSIFMELANKIYKR;TAFYSFYLPIAAAMYMAGIDGEKEHANALK;VGTDIQDNK;VGTDIQDNKCSWLVVQCLLR;VLTEKELGHPEIGDAIAR			-1		14002000	1	1	1	1	1	17	1807600	435280	1168800	594180	9995700	0.00280031	0.00362991	17887000	16199000	6704200	27374000	43896000	1.03833e+08	4.4679e+07	3.28895e+07	5.95022e+07	1.54336e+08
Q61316	Hspa4	Q61316;P48722-2;P48722	Q61316	Heat shock 70 kDa protein 4	Hspa4	Heat shock 70 kDa protein 4 OS=Mus musculus OX=10090 GN=Hspa4 PE=1 SV=1	3	47	62.4	94.132	841	0	323.31	1//0	1//0	1//0	1//0	1//0	1420100000	93	AFSDPFVEAEKSNLAYDIVQLPTGLTGIK;AGGIETIANEYSDR;CTPACVSFGPK;DKLSGEYEK;EFSITDVVPYPISLR;ELSTTLNADEAVTR;ELTSICSPIISKPKPK;EPFTLEAYYSSPQDLPYPDPAIAQFSVQK;FFGKELSTTLNADEAVTR;FLEMCDDLLAR;FQESEERPK;GCALQCAILSPAFK;GCALQCAILSPAFKVR;GKFLEMCDDLLAR;HAEQNGPVDGQGDNPGSQAAEHGADTAVPSDGDK;IKELTSICSPIISKPKPK;ISKFFGKELSTTLNADEAVTR;KEPFTLEAYYSSPQDLPYPDPAIAQFSVQK;KFDEVLVNHFCEEFGK;KPVVDCVVSVPSFYTDAERR;LFEELGK;LFEELGKQIQQYMK…			-1;-1;-1	;;	12524000	1	1	1	1	1	50	1770100	216190	6314400	2724300	1499200	0.00250484	0.0020664	14896000	2452200	32734000	14139000	22020000	5.60198e+07	2.96103e+07	1.1588e+08	6.01586e+07	1.0303e+08
Q3TRM8	Hk3	Q3TRM8;P52792-2;P52792	Q3TRM8	Hexokinase-3	Hk3	Hexokinase-3 OS=Mus musculus OX=10090 GN=Hk3 PE=1 SV=2	3	31	41.5	100.1	922	0	323.31	1//0	0//0	1//0	1//0	1//0	1336200000	74	AAQLCAAALAAVLSR;AQGSGQKLFDHIVDCIVDFQKR;ATPDGSERGDFLALDLGGTNFR;CSGVEGQDVVQLLR;CSGVEGQDVVQLLRDAIQR;EFVIPQEVILGAGQQLFDFAAR;ESLTPGAQR;FDTSVDQASINPGK;FLSEIESDSLALR;GAALVTAVACR;GDFLALDLGGTNFR;GFNASGCEGQDVVYLLR;GLQGEASSLR;GQDSPAPSVR;GVAMVTAVAAR;HVAALDEDRGR;KLAPQCTVTFLQSEDGSGKGAALVTAVACR;LFDHIVDCIVDFQKR;LGFNFSFPCHQTGLDR;LTQMAHV;MIGGLYLGELVR;MLPTYVR;QGLSGQSLPLGFTFSFPCK;QLGLDQGILLNWTK;SREFVIPQEVILGAGQQLFDF…			-1;-1;-1	;;	12229000	1	0	1	1	1	48	3028000	0	1919900	4835300	2445600	0.00244576	0.0015689	47452000		24846000	23687000	27671000	1.30392e+08		8.34572e+07	1.07877e+08	1.14095e+08
Q91UZ5	Impa2	Q91UZ5	Q91UZ5	Inositol monophosphatase 2	Impa2	Inositol monophosphatase 2 OS=Mus musculus OX=10090 GN=Impa2 PE=1 SV=1	1	7	29.3	31.716	290	0	55.48	1//0	0//0	1//0	1//0	1//0	219810000	18	ALVLTEIGPK;EMAVLIAQALQTINYGRDDEK;FIAEEATASGAK;GQGAFCNGQR;TSAADLVTETDHRVEDLIVSELR;TSAADLVTETDHRVEDLIVSELRK;VFLSNMER			-1		12061000	1	0	1	1	1	11	5009400	0	2955400	2124200	1972400	0.00241228	0.00162084	16821000		8336900	7814800	13979000	7.89181e+07		3.11406e+07	1.50908e+07	5.6542e+07
P05202	Got2	P05202	P05202	Aspartate aminotransferase, mitochondrial	Got2	Aspartate aminotransferase, mitochondrial OS=Mus musculus OX=10090 GN=Got2 PE=1 SV=1	1	15	51.6	47.411	430	0	283.28	1//0	1//0	1//0	1//0	1//0	680400000	34	ASAELALGENNEVLK;DAGMQLQGYR;DVFLPKPSWGNHTPIFR;EFSVYMTK;EGSSHNWQHITDQIGMFCFTGLKPEQVER;FVTVQTISGTGALR;HFIEQGINVCLCQSYAK;IAATILTSPDLR;IAATILTSPDLRK;ILIRPLYSNPPLNGAR;ISVAGVTSGNVGYLAHAIHQVTK;NLDKEYLPIGGLAEFCK;NLFAFFDMAYQGFASGDGDKDAWAVR;TQLVSNLKK;VGASFLQR			-1		8358000	1	1	1	1	1	26	1230800	3228300	1812400	379110	1707400	0.0016716	0.000928359	16077000	162850000	25718000	8425400	38902000	4.07236e+07	3.00838e+08	6.96761e+07	1.89595e+07	1.11448e+08
Q60847-2	Col12a1	Q60847-2;Q60847-5;Q60847;Q60847-4;Q60847-3	Q60847-2;Q60847-5;Q60847	Collagen alpha-1(XII) chain	Col12a1	Isoform 2 of Collagen alpha-1(XII) chain OS=Mus musculus OX=10090 GN=Col12a1;Isoform 5 of Collagen alpha-1(XII) chain OS=Mus musculus OX=10090 GN=Col12a1;Collagen alpha-1(XII) chain OS=Mus musculus OX=10090 GN=Col12a1 PE=2 SV=3	5	61	23.7	333.67	3065	0	323.31	1//0	1//0	1//0	1//0	1//0	2665200000	150	AFLEVLAK;AINTFPYR;DLRVSDATTSTLK;DPHTEFTLK;EFNRVEDIIK;EKIFVPNKGSR;FTQVTANSFK;GGNTMTGDAIDYLVK;GLTSSEPTSVMEK;GSPQNLVTK;GTWDHGASDVSLYR;HHALSVGPQTTTLNVR;HHALSVGPQTTTLNVRDLTADTEYQISVFAMK;IEQELAAIK;IGVLITDGK;IIDENTVHMSWERPVDPIVGYR;IIYSPTVGDPIDEYTTVPGRR;ILLTPMAAGSR;ILRVDEETEHTMR;IRYRPVSGGESK;ITVDPTTDGPTK;ITVIAIYEDGDGGHLTGNGR;IVEVFEIGPK;IVYSPVAGTRPSESIVVPGNTR;LKPDTPYTITVYSQYPDGEGGR;LQPQTTYDITVLPMYK;LSWDPS…			-1;-1;-1;-1;-1	;;;;	9312400	1	1	1	1	1	144	785160	2178600	2508300	2978900	861440	0.00186248	0.000886127	21837000	52994000	29190000	22856000	15524000	6.20402e+07	1.92766e+08	1.37767e+08	1.58275e+08	6.77795e+07
O70145	Ncf2	O70145	O70145	Neutrophil cytosol factor 2	Ncf2	Neutrophil cytosol factor 2 OS=Mus musculus OX=10090 GN=Ncf2 PE=1 SV=1	1	19	51	59.485	525	0	297.01	1//0	0//0	1//0	1//0	1//0	681800000	33	AEEQLALATNMK;AFVEGCAAK;AMESIWK;ATVVASVVHQDNFSGFAPLQPQSAEPPPRPK;DKHSAVAYFQR;DSHELLLLSEESMKDAWGQVK;GALEAFSEVQDPHSR;GLVPCNYLEPVELR;ICFNIGCVNTILENLQAAEQAFTK;IHPQSQPQEDTSPESDIPPPPNSSPPGR;KAEEQLALATNMK;LALSPEHTK;LFACEVLYNIALMHAK;LFEPVVIPVGR;LFRPNER;LGLPYSQLR;LWNEGVLAADKKDWK;QKLFEPVVIPVGR;VLFGFVPETPEELQVMPGNIVFVLKK			-1		10830000	1	0	1	1	1	31	3339700	0	391880	6845400	252820	0.00216596	0.00263718	31782000		3026500	45539000	2175900	9.22997e+07		2.50631e+07	1.49016e+08	1.61577e+07
O35955	Psmb10	O35955	O35955	Proteasome subunit beta type-10	Psmb10	Proteasome subunit beta type-10 OS=Mus musculus OX=10090 GN=Psmb10 PE=1 SV=1	1	6	30	29.063	273	0	44.06	0//0	1//0	1//0	1//0	1//0	206090000	17	ALSTPTEPVQR;ATNDSVVADKSCEK;EVRPLTLELLEETVQAMEVE;IHFIAPK;IYCCGAGVAADTEMTTR;MELHALSTGREPR			-1		12185000	0	1	1	1	1	12	0	1090400	3260100	1039900	6794300	0.00243694	0.00242354		28402000	21392000	4734400	14484000		3.78671e+07	6.13142e+07	8.05951e+06	5.5471e+07
Q9EPB4	Pycard	Q9EPB4	Q9EPB4	Apoptosis-associated speck-like protein containing a CARD	Pycard	Apoptosis-associated speck-like protein containing a CARD OS=Mus musculus OX=10090 GN=Pycard PE=1 SV=1	1	5	33.2	21.458	193	0	44.936	1//0	1//0	1//0	1//0	1//0	298990000	23	DAILDALENLSGDELKK;DAILDALENLSGDELKKFK;LFSFVPSWNLTCK;LLTVQLR;VTEVDGVLDALHGSVLTEGQYQAVR			-1		9468300	1	1	1	1	1	12	2964000	1891200	708780	1621300	2283000	0.00189366	0.000745029	15336000	43647000	12350000	16299000	16187000	8.6323e+07	6.19972e+07	4.89252e+07	3.40039e+07	5.69286e+07
Q03366	Ccl7	Q03366	Q03366	C-C motif chemokine 7	Ccl7	C-C motif chemokine 7 OS=Mus musculus OX=10090 GN=Ccl7 PE=3 SV=1	1	3	21.6	10.999	97	0	24.49	1//0	0//0	0//0	0//0	0//0	44178000	4	CPWEAVIFK;GMEVCAEAHQK;KGMEVCAEAHQK			-1		10392000	1	0	0	0	0	3	10392000	0	0	0	0	0.0020784	0.0041568						5.31801e+07
P61294	Rab6b	P61294;P35279-2;P35279;Q8BHD0	P61294;P35279-2;P35279;Q8BHD0	Ras-related protein Rab-6B;Ras-related protein Rab-6A;Ras-related protein Rab-39A	Rab6b;Rab6a;Rab39a	Ras-related protein Rab-6B OS=Mus musculus OX=10090 GN=Rab6b PE=1 SV=1;Isoform 2 of Ras-related protein Rab-6A OS=Mus musculus OX=10090 GN=Rab6a;Ras-related protein Rab-6A OS=Mus musculus OX=10090 GN=Rab6a PE=1 SV=4;Ras-related protein Rab-39A OS=Mus muscu	4	2	6.2	23.461	208	0	21.075	1//0	0//0	1//0	1//0	1//0	175970000	7	LQLWDTAGQER;LQLWDTAGQERFR			-1;-1;-1;-1	;;;	12126000	1	0	1	1	1	13	3760800	0	4376100	1221900	2767200	0.0024252	0.0016147	24871000		29091000	11821000	17175000	5.88527e+07		4.97297e+07	2.20983e+07	2.65055e+07
P08607	C4bpa	P08607	P08607	C4b-binding protein	C4bpa	C4b-binding protein OS=Mus musculus OX=10090 GN=C4bpa PE=1 SV=3	1	9	24.1	51.523	469	0	77.761	1//0	1//0	1//0	1//0	1//0	692100000	33	AIISCSFSK;CGPPPDISNGK;GKGVAWSNPFPECVIVK;GVAWSNPFPECVIVK;HSGTEDFYPYNHGISYTCDPGFR;IICSQPNILHGVIVSGYK;TMQYVPNSHDVK;TVPVWSSSPPTCEK;YECLPGYGR			-1		11500000	1	1	1	1	1	22	406550	634110	4289900	3340100	2829500	0.00230003	0.00152854	8510000	20996000	27664000	26499000	20868000	2.13586e+07	8.41188e+07	1.25667e+08	1.28327e+08	7.01091e+07
P57780	Actn4	P57780;Q9JI91	P57780	Alpha-actinin-4	Actn4	Alpha-actinin-4 OS=Mus musculus OX=10090 GN=Actn4 PE=1 SV=1	2	60	81.5	104.98	912	0	323.31	0//1	1//0	1//0	1//0	1//0	4059300000	149	ACLISLGYDVENDRQGDAEFNR;AGTQIENIDEDFRDGLK;AIMTYVSSFYHAFSGAQK;AIMTYVSSFYHAFSGAQKAETAANRICK;ALDFIASK;ASFNHFDKDHGGALGPEEFK;ASIHEAWTDGK;ASIHEAWTDGKEAMLK;CQLEINFNTLQTK;CQLEINFNTLQTKLR;DAKGISQEQMQEFR;DGLAFNALIHR;DHALLEEQSK;DHALLEEQSKQQSNEHLRR;DYETATLSDIK;DYETATLSDIKALIR;EAILAIHK;EAILAIHKEAQR;EGLLLWCQR;EGLLLWCQRK;ELPPDQAEYCIAR;ETTDTDTADQVIASFK;ETTDTDTADQVIASFKVLAGDKNFITAEELRR;FAIQDISVEETSAK;FAIQDISVEETSA…			-1;-1	;	10477000	0	1	1	1	1	55	0	1761800	2424600	1481400	4809100	0.00209538	0.00157172		77753000	39826000	23877000	83148000		3.23926e+08	2.12157e+08	8.48932e+07	4.12449e+08
Q4VAA2-2	Cdv3	Q4VAA2-2;Q4VAA2	Q4VAA2-2;Q4VAA2	Protein CDV3	Cdv3	Isoform 2 of Protein CDV3 OS=Mus musculus OX=10090 GN=Cdv3;Protein CDV3 OS=Mus musculus OX=10090 GN=Cdv3 PE=1 SV=2	2	3	36	24.338	236	0	16.361	1//0	1//0	1//0	1//0	1//0	145040000	8	AANAASGAGGSSAAAGSRPGDGGSLGSGAR;KTPQGPPEIYSDTQFPSLQSTAK;TAPVQAPPAPVTVTETPEPAMPSGVYRPPGAR			-1;-1	;	11157000	1	1	1	1	1	13	5290300	134890	1328500	1537900	2865300	0.00223138	0.00175785	27062000	3182900	11898000	13220000	10836000	8.27857e+07	3.5021e+06	1.50975e+07	1.29124e+07	2.7445e+07
P57776-2	Eef1d	P57776-2	P57776-2			Isoform 2 of Elongation factor 1-delta OS=Mus musculus OX=10090 GN=Eef1d	1	9	42	28.729	257	0	273.36	1//0	0//0	1//0	1//0	1//0	397110000	20	ATAPQTQHVSPMR;ATNFLAHEK;GVVQDLQQAISK;GVVQDLQQAISKLEAR;ITSLEVENQNLR;ITSLEVENQNLRGVVQDLQQAISKLEAR;QSSGPGASSGPGGDHSELIVR;SIQLDGLVWGASK;SSILLDVKPWDDETDMAQLETCVR			-1		9002100	1	0	1	1	1	16	4448200	0	3206600	2117000	1347300	0.00222382	0.0015257	24944000		23610000	20879000	18145000	1.20787e+08		4.73887e+07	4.55883e+07	5.68895e+07
P39654	Alox15	P39654	P39654	Arachidonate 15-lipoxygenase	Alox15	Polyunsaturated fatty acid lipoxygenase ALOX15 OS=Mus musculus OX=10090 GN=Alox15 PE=1 SV=4	1	24	54.4	75.444	663	0	323.31	1//0	0//0	0//0	1//0	1//0	1033100000	46	ANVILCSQQYLAAPLVMLK;DGTILNVAATSISDLPVDQR;FREELAALDKEIEIR;GFPTSLQSR;GPGDQGSEYTFPCYR;LLVPHLLYTMEINVR;LQAQLDEELKK;LQPDGQLLPIAIQLELPK;NHREEELEER;NHREEELEERR;NSWKEDAFFGYQFLNGANPMVLK;NTVTCWK;QAGAFLTYSSLCPPDDLAER;QAVMVPLGQHSEEHFPNPEAK;SDLISER;SLDDFNYVFK;SLDIPYEYLRPSLVENSVAI;SSDLQLHELQAHLLR;STCLPAR;TGSTPPPIFTPLDPPMDWLLAK;VMSTGGGGHLDLLK;VSTGDSVYAGSNNEVYLWLIGQHGEASLGK;WGNWKDGTILNVAATSISDLPVDQR;WVQGTSILNLPE…			-1		10105000	1	0	0	1	1	35	7549200	0	0	2285800	269670	0.00202093	0.00289369	50856000			16873000	1279100	2.61766e+08			8.84692e+07	1.70325e+07
Q9QYB1	Clic4	Q9QYB1;Q8BXK9;Q8BHB9	Q9QYB1	Chloride intracellular channel protein 4	Clic4	Chloride intracellular channel protein 4 OS=Mus musculus OX=10090 GN=Clic4 PE=1 SV=3	3	9	58.9	28.729	253	0	88.825	1//0	1//0	1//0	1//0	1//0	544340000	22	DEFTNTCPSDKEVEIAYSDVAK;GMTGIWR;HPESNTAGMDIFAK;KPADLQNLAPGTHPPFITFNSEVK;LFMILWLK;NSRPEANEALER;RFLDGDEMTLADCNLLPK;TDVNKIEEFLEEVLCPPK;TLQKLDEYLNSPLPDEIDENSMEDIK			-1;-1;-1	;;	5684100	1	1	1	1	1	15	1360300	1249200	2933300	2878600	1390500	0.00196238	0.000772051	63306000	18085000	80372000	18435000	20546000	1.49538e+08	3.74219e+07	1.48253e+08	2.7887e+07	7.2037e+07
P24270	Cat	P24270	P24270	Catalase	Cat	Catalase OS=Mus musculus OX=10090 GN=Cat PE=1 SV=4	1	17	49	59.795	527	0	323.31	1//0	1//0	1//0	1//0	1//0	909850000	48	ASQRPDVLTTGGGNPIGDKLNIMTAGSR;DAILFPSFIHSQK;DGPMCMHDNQGGAPNYYPNSFSAPEQQR;EAETFPFNPFDLTK;FNSANEDNVTQVR;FYTEDGNWDLVGNNTPIFFIR;GAGAFGYFEVTHDITR;GPLLVQDVVFTDEMAHFDR;GPLLVQDVVFTDEMAHFDRER;IQALLDKYNAEKPK;LAQEDPDYGLR;LGPNYLQIPVNCPYR;LVNADGEAVYCK;NAIHTYTQAGSHMAAK;NFTDVHPDYGAR;NLPVGEAGR;SALEHSVQCAVDVKR			-1		8274100	1	1	1	1	1	32	1950900	1042700	4063300	1217200	2138200	0.00208246	0.00107461	25028000	19340000	68228000	6365000	5509300	8.04179e+07	8.16739e+07	1.66649e+08	3.76278e+07	5.04146e+07
O35381	Anp32a	O35381;Q64G17;Q9EST5;Q9EST5-2	O35381;Q64G17;Q9EST5;Q9EST5-2	Acidic leucine-rich nuclear phosphoprotein 32 family member A;Putative acidic leucine-rich nuclear phosphoprotein 32 family member C;Acidic leucine-rich nuclear phosphoprotein 32 family member B	Anp32a;Anp32c;Anp32b	Acidic leucine-rich nuclear phosphoprotein 32 family member A OS=Mus musculus OX=10090 GN=Anp32a PE=1 SV=1;Putative acidic leucine-rich nuclear phosphoprotein 32 family member C OS=Mus musculus OX=10090 GN=Anp32c PE=2 SV=3;Acidic leucine-rich nuclear phosp	4	2	11.7	28.537	247	0	27.831	0//0	0//0	0//0	1//0	1//0	152590000	4	KLELSENR;SLDLFNCEVTNLNAYRENVFK			-1;-1;-1;-1	;;;	1173100	0	0	0	1	1	9	0	0	0	9411200	1173100	0.00211686	0.00367536				49349000	16436000				5.47038e+07	5.00219e+07
Q78ZA7	Nap1l4	Q78ZA7	Q78ZA7	Nucleosome assembly protein 1-like 4	Nap1l4	Nucleosome assembly protein 1-like 4 OS=Mus musculus OX=10090 GN=Nap1l4 PE=1 SV=1	1	8	29.9	42.679	375	0	82.606	1//0	1//0	1//0	1//0	1//0	303050000	24	EAATVEELNPK;FSDPGQPMSFVLEFHFEPNDYFTNPVLTK;FYEEVHDLER;FYEEVHDLERK;GIPEFWFTIFR;LDNVSHTPSSYIETLPK;NVDMLSELVQEYDEPILK;QVPNESFFNFFSPLK			-1		10135000	1	1	1	1	1	15	3091700	518520	2752300	1018700	3772600	0.00223076	0.00124831	30873000	3672000	15632000	2187900	12768000	9.51112e+07	1.5533e+07	4.8236e+07	9.86853e+06	4.33029e+07
P08508	Fcgr3	P08508;P08101-2;P08101-3;P08101	P08508;P08101-2;P08101-3;P08101	Low affinity immunoglobulin gamma Fc region receptor III;Low affinity immunoglobulin gamma Fc region receptor II	Fcgr3;Fcgr2	Low affinity immunoglobulin gamma Fc region receptor III OS=Mus musculus OX=10090 GN=Fcgr3 PE=1 SV=1;Isoform IIB2 of Low affinity immunoglobulin gamma Fc region receptor II OS=Mus musculus OX=10090 GN=Fcgr2;Isoform IIB1 of Low affinity immunoglobulin gamm	4	2	6.9	30.036	261	0.0071492	11.175	0//0	1//0	0//0	0//0	1//0	181260000	3	ISFFHNEK;SQVQASYTFK			-1;-1;-1;-1	;;;	13943000	0	1	0	0	1	13	0	208010	0	0	13735000	0.0027886	0.00547379		50183000			35378000		5.40034e+06			1.31556e+08
P21570	Ang	P21570	P21570	Angiogenin	Ang	Angiogenin OS=Mus musculus OX=10090 GN=Ang PE=1 SV=1	1	3	33.8	16.228	145	0	25.974	1//0	0//0	1//0	1//0	1//0	96577000	6	AICGANGSPYRENLR;HTGGSPRPPCQYR;HVVIACENGLPVHFDESFFSL			-1		12072000	1	0	1	1	1	8	1007600	0	2983200	2845100	5236200	0.00241442	0.00180444	7054800		6476200	11752000	11169000	9.70346e+06		2.08624e+07	1.47001e+07	3.08644e+07
P09411	Pgk1	P09411;P09041	P09411	Phosphoglycerate kinase 1	Pgk1	Phosphoglycerate kinase 1 OS=Mus musculus OX=10090 GN=Pgk1 PE=1 SV=4	2	22	71.7	44.55	417	0	276.78	1//0	1//0	1//0	1//0	1//0	2510100000	64	AGGFLMKK;AHSSMVGVNLPQK;AKQIVWNGPVGVFEWEAFAR;ALESPERPFLAILGGAK;ELNYFAK;FCLDNGAK;FHVEEEGK;FHVEEEGKGKDASGNK;FHVEEEGKGKDASGNKVK;GCITIIGGGDTATCCAK;IKAAVPSIKFCLDNGAK;ITLPVDFVTADKFDENAK;LGDVYVNDAFGTAHR;NGVKITLPVDFVTADKFDENAK;QIVWNGPVGVFEWEAFAR;SVVLMSHLGRPDGVPMPDKYSLEPVAAELK;TGQATVASGIPAGWMGLDCGTESSKK;VADKIQLINNMLDKVNEMIIGGGMAFTFLK;VDFNVPMKNNQITNNQR;VLNNMEIGTSLYDEEGAK;VSHVSTGGGASLELLEGK;WNTEDKVSHVSTGGGAS…			-1;-1	;	11416000	1	1	1	1	1	24	1598000	794530	943600	754930	7324500	0.00228311	0.00253892	55458000	41463000	28186000	62287000	120630000	1.78344e+08	2.40066e+08	1.00541e+08	1.44446e+08	4.66452e+08
Q8CDN6	Txnl1	Q8CDN6	Q8CDN6	Thioredoxin-like protein 1	Txnl1	Thioredoxin-like protein 1 OS=Mus musculus OX=10090 GN=Txnl1 PE=1 SV=3	1	10	47.8	32.237	289	0	140.72	1//0	1//0	1//0	1//0	1//0	441710000	26	FQGPDNGQGPK;GYMDLMPFINK;IDQYQGADAVGLEEK;IFINLPR;ISYFTFIGTPVQATNMNDFKR;QHLENDPGSNEDADIPK;SMDFEEAER;SMDFEEAERSEPTQALELTEDDIKEDGIVPLR;VGVKPVGSDPDFQPELSGAGSR;VRIDQYQGADAVGLEEK			-1		10669000	1	1	1	1	1	15	5021900	161890	1565100	1271600	2648700	0.00213384	0.00164691	51142000	9631600	41321000	19254000	13916000	1.3393e+08	1.40248e+07	7.96397e+07	4.09305e+07	4.38328e+07
Q64152-2	Btf3	Q64152-2;Q64152	Q64152-2;Q64152	Transcription factor BTF3	Btf3	Isoform 2 of Transcription factor BTF3 OS=Mus musculus OX=10090 GN=Btf3;Transcription factor BTF3 OS=Mus musculus OX=10090 GN=Btf3 PE=1 SV=3	2	6	58.6	17.699	162	0	87.205	1//0	0//0	1//0	1//0	1//0	180790000	15	LGVNNISGIEEVNMFTNQGTVIHFNNPK;MKETIMNQEK;QLTEMLPSILNQLGADSLTSLR;QLTEMLPSILNQLGADSLTSLRR;TATADDKKLQFSLKK;VQASLAANTFTITGHAETK			-1;-1	;	2032100	1	0	1	1	1	7	643390	0	1388700	5058300	3991100	0.0022163	0.00196458	17171000		13844000	12962000	8591100	6.57232e+07		4.32355e+07	2.28682e+07	2.05845e+07
Q9CYL5	Glipr2	Q9CYL5	Q9CYL5	Golgi-associated plant pathogenesis-related protein 1	Glipr2	Golgi-associated plant pathogenesis-related protein 1 OS=Mus musculus OX=10090 GN=Glipr2 PE=1 SV=3	1	2	16.9	17.09	154	0	28.353	1//0	0//0	1//0	1//0	1//0	82474000	6	ASASDGSSFVVAR;EAQQYSEALASTR			-1		10309000	1	0	1	1	1	8	5227400	0	2880600	1052600	1148600	0.00206184	0.00183275	11544000		6058500	6108900	4276800	5.03407e+07		2.01448e+07	5.43828e+06	6.7705e+06
P28650	Adss1	P28650;P28650-2	P28650;P28650-2	Adenylosuccinate synthetase isozyme 1	Adssl1	Adenylosuccinate synthetase isozyme 1 OS=Mus musculus OX=10090 GN=Adss1 PE=1 SV=2;Isoform 2 of Adenylosuccinate synthetase isozyme 1 OS=Mus musculus OX=10090 GN=Adss1	2	20	56.5	50.254	457	0	247.78	1//0	1//0	1//0	1//0	1//0	757190000	63	AHLVFDFHQAVDGLQEVQR;ASNDRPPGTGGVK;ASNDRPPGTGGVKR;AVSFIGNGVVIHLPGLFEEAEKNEK;CGWLDLMILR;CQGGNNAGHTVVVDGKEYDFHLLPSGIINTK;DGVYFMYEALHGPPKK;FVENHMGVAVK;GRLQQEAAATGSR;ICDLLSDFDEFSAR;IPYFPANQEILQKVEVEYETLPGWK;KWEDLPPQAQSYVR;LDILDVLSEIK;LQQEAAATGSR;RIPYFPANQEILQKVEVEYETLPGWK;TGLRICDLLSDFDEFSAR;VEVEYETLPGWK;VGIGAFPTEQINEIGDLLQNR;VVDLLATDADIVSR;YAHMVNGFTALALTKLDILDVLSEIK			-1;-1	;	10737000	1	1	1	1	1	23	2668400	127250	2704900	2025100	3338300	0.00217279	0.00110392	25458000	901210	9247000	25422000	25031000	6.93394e+07	5.84489e+06	5.54671e+07	8.63386e+07	7.114e+07
P15535-2	B4galt1	P15535-2;P15535	P15535-2;P15535	Beta-1,4-galactosyltransferase 1;Lactose synthase A protein;N-acetyllactosamine synthase;Beta-N-acetylglucosaminylglycopeptide beta-1,4-galactosyltransferase;Beta-N-acetylglucosaminyl-glycolipid beta-1,4-galactosyltransferase;Processed beta-1,4-galactosyltransferase 1	B4galt1	Isoform Short of Beta-1,4-galactosyltransferase 1 OS=Mus musculus OX=10090 GN=B4galt1;Beta-1,4-galactosyltransferase 1 OS=Mus musculus OX=10090 GN=B4galt1 PE=1 SV=1	2	9	38.6	42.959	386	0	69.729	1//0	1//0	1//0	1//0	1//0	272190000	16	DKKNEPNPQRFDR;ETMRFDGLNSLTYK;FDGLNSLTYK;GMSISRPNAVVGR;HISVAMDKFGFSLPYVQYFGGVSALSK;QQFLAINGFPNNYWGWGGEDDDIFNRLVHK;QQLDYGIYVINQAGDTMFNR;VLDVQRYPLYTQITVDIGTPR;YSPKDCVSPHK			-1;-1	;	1461000	1	1	1	1	1	17	2383600	2386500	1336400	491450	969530	0.0015135	0.000760402	28396000	30634000	15066000	22858000	13503000	7.14333e+07	9.79958e+07	1.9859e+07	3.06751e+07	4.82112e+07
P63280	Ube2i	P63280	P63280	SUMO-conjugating enzyme UBC9	Ube2i	SUMO-conjugating enzyme UBC9 OS=Mus musculus OX=10090 GN=Ube2i PE=1 SV=1	1	7	54.4	18.007	158	0	49.603	1//0	0//0	1//0	1//0	1//0	270570000	13	DHPFGFVAVPTK;GTPWEGGLFK;KDHPFGFVAVPTK;KDHPFGFVAVPTKNPDGTMNLMNWECAIPGKK;MLFKDDYPSSPPK;NPDGTMNLMNWECAIPGKK;QILLGIQELLNEPNIQDPAQAEAYTIYCQNR			-1		7426200	1	0	1	1	1	7	2611300	0	1442600	3198100	3372300	0.00212486	0.00125897	28633000		15705000	12201000	26635000	8.7041e+07		5.52298e+07	1.44586e+07	7.07318e+07
Q8R081	Hnrnpl	Q8R081	Q8R081	Heterogeneous nuclear ribonucleoprotein L	Hnrnpl	Heterogeneous nuclear ribonucleoprotein L OS=Mus musculus OX=10090 GN=Hnrnpl PE=1 SV=2	1	15	48.6	63.963	586	0	109.26	1//0	0//0	1//0	1//0	0//0	489060000	22	AITHLNNNFMFGQK;ASLNGADIYSGCCTLK;FSTPEQAAK;GLIDGVVEADLVEALQEFGPISYVVVMPK;IQHPSNVLHFFNAPLEVTEENFFEICDELGVK;ISRPGDSDDSR;LCFSTAQHAS;LNVFKNDQDTWDYTNPNLSGQGDPGSNPNKR;NNRFSTPEQAAK;NPNGPYPYTLK;QPAIMPGQSYGLEDGSCSYKDFSESR;TENAGDQHGGGGGGGSGAAGGGGGENYDDPHK;VFNVFCLYGNVEK;YGPQYGHPPPPPPPPDYGPHADSPVLMVYGLDQSK;YYGGGNEGGRAPK			-1		9447500	1	0	1	1	0	21	2904100	0	452870	6090600	0	0.00188951	0.00236148	25337000		2296200	26844000		8.05949e+07		9.6141e+06	8.90777e+07
Q09PK2	Asprv1	Q09PK2	Q09PK2	Retroviral-like aspartic protease 1	Asprv1	Retroviral-like aspartic protease 1 OS=Mus musculus OX=10090 GN=Asprv1 PE=1 SV=1	1	7	38.9	37.174	339	0	107.06	1//0	1//0	1//0	1//0	1//0	667200000	28	AFGAPGEAFSEPEEILFANSMGK;EHAFVPEPFTGTNLAPSLWLHR;ESLKGDALDVYNGLSSQAQGDFSFVK;FEVIDDLNHWDHATK;FLKESLKGDALDVYNGLSSQAQGDFSFVK;ILGVWDTEISLGK;LLPVGSSLEDEFDLELIEEEEGSSAPEGSH			-1		7875400	1	1	1	1	1	12	2441800	702180	2292100	1857100	2439300	0.0019465	0.000657866	34106000	35016000	30150000	11524000	49598000	1.78728e+08	9.37609e+07	1.13807e+08	1.43927e+07	1.37016e+08
P70372	Elavl1	P70372	P70372	ELAV-like protein 1	Elavl1	ELAV-like protein 1 OS=Mus musculus OX=10090 GN=Elavl1 PE=1 SV=2	1	6	23.3	36.169	326	0	37.259	1//0	0//0	0//0	1//0	1//0	176470000	7	FAANPNQNK;FGGPVHHQAQR;ILQVSFK;SEAEEAITSFNGHKPPGSSEPITVK;SLFSSIGEVESAK;VLVDQTTGLSR			-1		11131000	1	0	0	1	1	15	1499100	0	0	3684500	5947200	0.00222616	0.00229839				38777000	41980000	3.42628e+07			3.56946e+07	6.57282e+07
Q9JLV6	Pnkp	Q9JLV6;Q9JLV6-2	Q9JLV6;Q9JLV6-2	Bifunctional polynucleotide phosphatase/kinase;Polynucleotide 3-phosphatase;Polynucleotide 5-hydroxyl-kinase	Pnkp	Bifunctional polynucleotide phosphatase/kinase OS=Mus musculus OX=10090 GN=Pnkp PE=1 SV=2;Isoform 2 of Bifunctional polynucleotide phosphatase/kinase OS=Mus musculus OX=10090 GN=Pnkp	2	16	34.3	57.223	522	0	136.86	1//0	0//0	1//0	1//0	1//0	513570000	37	CVSSCQAALR;FELPAFDPR;KLQELAAEGYK;KQFEPPTLAEGFLEILEIPFR;LFALNVGLPFATPEEFFLK;LFALNVGLPFATPEEFFLKWPAAR;LGVPFQVLVATHAGLNR;LLVFTASGVKPQGK;LQEHLDPALQR;LVIFTNQMGIGR;NQVELIADPESR;QFEPPTLAEGFLEILEIPFRLQEHLDPALQR;RVVIDNTNPDVPSR;VAAFDLDGTLITTR;VFPTSPSDWR;VVIDNTNPDVPSR			-1;-1	;	10135000	1	0	1	1	1	27	3965000	0	401780	2832400	2935800	0.002027	0.00154793	34952000		1950300	15419000	14233000	9.70225e+07		9.48281e+06	6.2226e+07	6.19981e+07
P84096	Rhog	P84096	P84096	Rho-related GTP-binding protein RhoG	Rhog	Rho-related GTP-binding protein RhoG OS=Mus musculus OX=10090 GN=Rhog PE=1 SV=1	1	8	51.8	21.308	191	0	123.78	1//0	0//0	1//0	1//0	1//0	687890000	24	AVLNPTPIK;AVLNPTPIKR;CVVVGDGAVGK;EVFAEAVR;EYIPTVFDNYSAQSAVDGR;LKEQGQAPITPQQGQALAK;TVNLNLWDTAGQEEYDRLR;YLECSALQQDGVK;YLECSALQQDGVKEVFAEAVR			-1		10875000	1	0	1	1	1	11	2332900	0	2118600	1832200	4590800	0.0021749	0.00146372	22111000		19541000	93232000	36276000	9.67168e+07		5.39046e+07	1.91097e+08	1.14546e+08
Q9CX00	Ist1	Q9CX00	Q9CX00	IST1 homolog	Ist1	IST1 homolog OS=Mus musculus OX=10090 GN=Ist1 PE=1 SV=1	1	4	12.4	39.468	362	0	25.489	1//0	0//0	1//0	1//0	1//0	113030000	10	ELDSGLAESVSTLIWAAPR;IVADQLCAK;TNQIGTVNDR;YLIEIAK			-1		11303000	1	0	1	1	1	10	1647300	0	3381600	621570	5652700	0.00226063	0.00204626	6431900		5648700	4655300	11416000	1.98295e+07		2.95604e+07	4.01438e+06	4.16482e+07
P97369	Ncf4	P97369	P97369	Neutrophil cytosol factor 4	Ncf4	Neutrophil cytosol factor 4 OS=Mus musculus OX=10090 GN=Ncf4 PE=1 SV=2	1	18	57.5	38.707	339	0	151.28	1//0	0//0	1//0	1//0	1//0	607920000	32	AGDVIFLLSK;CYFYEDTGK;DLLALMR;EFQREDIALSYQDAEGDLVR;GVSPQGAIMDRMEAPR;IFFYQSAYDAEQVPQALR;IFFYQSAYDAEQVPQALRR;IKGVSPQGAIMDR;ILKDFPEDEDTTNWLR;INKDWLEGTSQGATGIFPGSFVK;LHVTQKDNYSVYNTVP;LLSDEDVGLMVK;NLLSLPVCVLMDPDVR;NLLSLPVCVLMDPDVRIFFYQSAYDAEQVPQALRR;REFQREDIALSYQDAEGDLVR;TIKDIAVEEDLSSTPLFK;TIKDIAVEEDLSSTPLFKDLLALMR;YRQFYALQSK			-1		8611800	1	0	1	1	1	20	3466100	0	1191700	3954000	774540	0.00187727	0.00155225	22683000		1533100	45714000	1529600	9.68217e+07		2.08353e+07	9.96624e+07	2.06627e+07
P67984	Rpl22	P67984	P67984	60S ribosomal protein L22	Rpl22	Large ribosomal subunit protein eL22 OS=Mus musculus OX=10090 GN=Rpl22 PE=1 SV=2	1	2	30.5	14.759	128	0	15.198	1//0	0//0	1//0	1//0	1//0	69196000	6	AGNLGGGVVTIER;FTLDCTHPVEDGIMDAANFEQFLQER			-1		4511800	1	0	1	1	1	4	1830000	0	3836200	1994400	2681800	0.00206848	0.00125236	4973700		7654200	4181300	7379200	1.80372e+07		1.34139e+07	5.15224e+06	2.27592e+07
Q9Z204-4	Hnrnpc	Q9Z204-4;Q9Z204-3;Q9Z204-2;Q9Z204-5;Q9Z204	Q9Z204-4;Q9Z204-3;Q9Z204-2;Q9Z204-5;Q9Z204	Heterogeneous nuclear ribonucleoproteins C1/C2	Hnrnpc	Isoform 4 of Heterogeneous nuclear ribonucleoproteins C1/C2 OS=Mus musculus OX=10090 GN=Hnrnpc;Isoform 3 of Heterogeneous nuclear ribonucleoproteins C1/C2 OS=Mus musculus OX=10090 GN=Hnrnpc;Isoform C1 of Heterogeneous nuclear ribonucleoproteins C1/C2 OS=Mu	5	3	11	32.223	292	0	18.268	1//0	0//0	0//0	1//0	1//0	243200000	8	LKGDDLQAIKK;VFIGNLNTLVVK;VPPPPPIAR			-1;-1;-1;-1;-1	;;;;	1096600	1	0	0	1	1	18	4413200	0	0	1096600	4713400	0.00204464	0.00209725	22312000			30857000	20226000	9.56214e+07			5.09728e+07	6.25116e+07
P45700	Man1a1	P45700	P45700	Mannosyl-oligosaccharide 1,2-alpha-mannosidase IA	Man1a1	Mannosyl-oligosaccharide 1,2-alpha-mannosidase IA OS=Mus musculus OX=10090 GN=Man1a1 PE=1 SV=1	1	14	30.8	73.275	655	0	114.78	1//0	1//0	1//0	1//0	1//0	460150000	35	AQHYLELGAEIAR;EGHSSSLFGNIK;GATIVDALDTLFIMGMK;IKEMMTHAWNNYKR;LGPEAFRFDGGVEAIATR;LLPAFHTPSGIPWALLNMK;LPEEIQR;MGHLTCFAGGMFALGADGAPEAR;MYFDAVQAIETHLIR;MYFDAVQAIETHLIRK;TWAWEAVEALESHCR;VDFLPPVGVENREPADATIR;VNGGYSGLRDVYIAR;YAWGLNELKPISK			-1		756480	1	1	1	1	1	33	628510	386440	127970	5826900	2190500	0.00183206	0.00212271	27320000	6285900	17513000	30202000	14420000	6.44465e+07	2.54679e+07	3.60361e+07	8.03883e+07	5.06181e+07
Q64339	Isg15	Q64339	Q64339	Ubiquitin-like protein ISG15	Isg15	Ubiquitin-like protein ISG15 OS=Mus musculus OX=10090 GN=Isg15 PE=1 SV=4	1	3	25.5	17.897	161	0	27.665	1//0	0//0	1//0	1//0	0//0	59183000	5	GHSNIYEVFLTQTVDTLK;GHSNIYEVFLTQTVDTLKK;MLGGNDFLVSVTNSMTVSELKK			-1		9863800	1	0	1	1	0	6	1773600	0	6870700	1219500	0	0.00197276	0.00254482	6012900		12904000	2259300		1.28102e+07		3.60358e+07	4.72566e+06
Q91XV3	Basp1	Q91XV3	Q91XV3	Brain acid soluble protein 1	Basp1	Brain acid soluble protein 1 OS=Mus musculus OX=10090 GN=Basp1 PE=1 SV=3	1	3	26.1	22.086	226	0	40.445	1//0	1//0	1//0	1//0	1//0	345340000	20	AGEASAESTGAADGAAPEEGEAK;ETPAASEAPSSAAK;SDAAPAASDSKPSSAEPAPSSK			-1		8489700	1	1	1	1	1	10	2316400	927920	1368200	2045600	1831600	0.00169794	0.000494547	34253000	27017000	23062000	24064000	29665000	8.31509e+07	8.07253e+07	6.74983e+07	5.69991e+07	5.18509e+07
Q9D2V7	Coro7	Q9D2V7	Q9D2V7	Coronin-7	Coro7	Coronin-7 OS=Mus musculus OX=10090 GN=Coro7 PE=1 SV=2	1	20	35.5	100.81	922	0	289.33	1//0	0//0	1//0	1//0	1//0	821150000	49	AVTTPTCGNHIK;AWFEGANGQPR;DGAIVGTACKDK;EAWISDIR;EFFQDDVFPDTAVTWEPALSAK;GLNLTTPGESDGFCANR;HVTYLGCHSDLVTDLDFSPFDDFLLASGSADR;LAVAGEDAR;LAWTGIQEHLVSTGFNQMR;LLSLQPPGMTPVSQAPR;QTSLEPVAFRLPR;RPHPCFTSSLVPTMEPAPDMVQPAEMPR;SDQQKKEELLNAMVAK;SLQSLLGPSSK;SSCSLIAFNSDRPGVLGVISLEGHEENKR;SSPLPLQEGPGPEGGR;SSPLPLQEGPGPEGGRGAR;TECDIQDVEFAR;TQASQSTQAHENNRDIR;VPPGGLENVLTTPETVLTGHTEK			-1		9046800	1	0	1	1	1	38	2358100	0	947240	4991700	749700	0.00180935	0.00176456	24257000		9098800	20619000	5178900	9.58645e+07		4.26237e+07	1.0544e+08	3.15427e+07
P46638	Rab11b	P46638;P62492;Q9WTL2	P46638;P62492	Ras-related protein Rab-11B;Ras-related protein Rab-11A	Rab11b;Rab11a	Ras-related protein Rab-11B OS=Mus musculus OX=10090 GN=Rab11b PE=1 SV=3;Ras-related protein Rab-11A OS=Mus musculus OX=10090 GN=Rab11a PE=1 SV=3	3	9	48.6	24.489	218	0	71.533	1//0	0//0	1//0	1//0	1//0	178210000	17	AITSAYYR;AQIWDTAGQER;DHADSNIVIMLVGNK;GAVGALLVYDIAK;HLTYENVER;NILTEIYR;NNLSFIETSALDSTNVEEAFKNILTEIYR;STIGVEFATR;VVLIGDSGVGK			-1;-1;-1	;;	9923100	1	0	1	1	1	15	2551500	0	4012100	914890	2444600	0.00198462	0.00139475	10729000		14905000	5210600	7957900	4.60702e+07		3.94604e+07	8.8632e+06	4.52946e+07
Q7M6Y3-2	Picalm	Q7M6Y3-2;Q7M6Y3-3;Q7M6Y3-4;Q7M6Y3-6;Q7M6Y3-5;Q7M6Y3;Q61548-3;Q61548-2;Q61548	Q7M6Y3-2;Q7M6Y3-3;Q7M6Y3-4;Q7M6Y3-6;Q7M6Y3-5;Q7M6Y3	Phosphatidylinositol-binding clathrin assembly protein	Picalm	Isoform 2 of Phosphatidylinositol-binding clathrin assembly protein OS=Mus musculus OX=10090 GN=Picalm;Isoform 3 of Phosphatidylinositol-binding clathrin assembly protein OS=Mus musculus OX=10090 GN=Picalm;Isoform 4 of Phosphatidylinositol-binding clathrin	9	9	24	64.647	597	0	111.59	1//0	1//0	1//0	1//0	1//0	324980000	24	ATTHEIMGPK;ATTLSNAVSSLASTGLSLTK;FIQYLASR;HLDYLIQCTNEMNVNIPQLADSLFER;NTLFNLSNFLDK;QAALEEEQAR;QVAFDFTK;SGLQGYDMSTFIR;VAEQVGIDRGDIPDLSQAPSSLLDALEQHLASLEGK			-1;-1;-1;-1;-1;-1;-1;-1;-1	;;;;;;;;	8364500	1	1	1	1	1	22	4852900	455520	152580	1327700	1575900	0.00167292	0.00167537	43996000	8479900	2014800	9072600	13106000	1.54095e+08	2.00139e+07	2.93436e+06	5.33037e+07	2.66405e+07
O89086	Rbm3	O89086	O89086	RNA-binding protein 3	Rbm3	RNA-binding protein 3 OS=Mus musculus OX=10090 GN=Rbm3 PE=1 SV=1	1	5	55.6	16.604	153	0	122.71	1//0	0//0	1//0	1//0	1//0	197490000	10	AMNGESLDGR;GFGFITFTNPEHASDAMR;LFVGGLNFNTDEQALEDHFSSFGPISEVVVVK;SRDYSGSQGGYDR;YSGGNYRDNYDN			-1		9480700	1	0	1	1	1	8	1834300	0	6839300	807160	0	0.00189615	0.00256184	13543000		30912000	3340300		5.89822e+07		1.04398e+08	4.17042e+06
O70251	Eef1b	O70251	O70251	Elongation factor 1-beta	Eef1b	Elongation factor 1-beta OS=Mus musculus OX=10090 GN=Eef1b PE=1 SV=5	1	4	37.3	24.693	225	0	35.886	1//0	0//0	1//0	1//0	1//0	215520000	13	SIQADGLVWGSSK;SSILLDVKPWDDETDMTKLEECVR;SYIEGYVPSQADVAVFEAVSGPPPADLCHALR;TPAGLQVLNDYLADK			-1		9584600	1	0	1	1	1	12	2419700	0	3105900	1399000	2660000	0.00191692	0.00111009	19724000		24187000	10500000	13005000	4.75182e+07		4.4934e+07	1.08425e+07	6.7814e+07
Q9CZU6	Cs	Q9CZU6	Q9CZU6	Citrate synthase, mitochondrial	Cs	Citrate synthase, mitochondrial OS=Mus musculus OX=10090 GN=Cs PE=1 SV=1	1	2	2.6	51.736	464	0.00095694	13.133	1//0	1//0	1//0	0//0	1//0	178810000	7	VVPGYGHAVLR;VVPGYGHAVLRK			-1		7353400	1	1	1	0	1	20	358800	1915900	3737900	0	1340800	0.00147068	0.00132322	6909400	42527000	60328000		14000000	8.63813e+06	1.04447e+08	6.53499e+07		3.28464e+07
P54071	Idh2	P54071	P54071	Isocitrate dehydrogenase [NADP], mitochondrial	Idh2	Isocitrate dehydrogenase [NADP], mitochondrial OS=Mus musculus OX=10090 GN=Idh2 PE=1 SV=3	1	8	20.8	50.906	452	0	51.043	1//0	1//0	1//0	1//0	1//0	304450000	14	CATITPDEARVEEFK;DIFQEIFDKHYK;KWPLYLSTK;LVPGWTKPITIGR;NILGGTVFR;SSGGFVWACK;TIEAEAAHGTVTR;VCVQTVESGAMTK			-1		9209000	1	1	1	1	1	24	446970	515830	5440700	0	3252400	0.00193118	0.00209752		16513000	74984000		18250000	1.2913e+07	2.4724e+07	1.68831e+08		5.29219e+07
P37804	Tagln	P37804	P37804	Transgelin	Tagln	Transgelin OS=Mus musculus OX=10090 GN=Tagln PE=1 SV=3	1	5	26.9	22.576	201	0	43.433	1//0	0//0	1//0	1//0	1//0	149700000	11	DFTDSQLQEGK;GASQAGMTGYGRPR;LGFQVWLK;QMEQVAQFLK;VPENPPSMVFK			-1		8753100	1	0	1	1	1	16	3830800	0	3355100	918750	648410	0.00175061	0.00154098	27673000		17037000	9431000	4269900	8.1911e+07		4.69267e+07	9.49394e+06	7.64427e+06
P62259	Ywhae	P62259	P62259	14-3-3 protein epsilon	Ywhae	14-3-3 protein epsilon OS=Mus musculus OX=10090 GN=Ywhae PE=1 SV=1	1	8	47.1	29.174	255	0	75.424	1//0	1//0	1//0	1//0	1//0	234370000	17	AAFDDAIAELDTLSEESYKDSTLIMQLLR;DSTLIMQLLR;EAAENSLVAYK;HLIPAANTGESK;IISSIEQKEENKGGEDKLK;LAEQAERYDEMVESMKK;LICCDILDVLDK;LICCDILDVLDKHLIPAANTGESK;NLLSVAYK;YLAEFATGNDRK			-1		6509600	1	1	1	1	1	17	1194400	592920	1332400	2195000	3389800	0.0017409	0.000970409	9726800	16046000	11301000	13237000	18611000	2.44419e+07	2.01301e+07	2.0914e+07	4.27563e+07	7.43812e+07
P09405	Ncl	P09405	P09405	Nucleolin	Ncl	Nucleolin OS=Mus musculus OX=10090 GN=Ncl PE=1 SV=2	1	23	35.6	76.722	707	0	250.82	1//0	1//0	1//0	1//0	1//0	1133600000	63	ALELTGLK;EAMEDGEIDGNKVTLDWAKPK;FAISELFAK;FAISELFAKNDLAVVDVR;FGYVDFESAEDLEK;FGYVDFESAEDLEKALELTGLK;GFGFVDFNSEEDAK;GIAYIEFK;GLSEDTTEETLKESFEGSVR;GYAFIEFASFEDAKEALNSCNK;KFGYVDFESAEDLEK;KQKVEGSEPTTPFNLFIGNLNPNK;LELQGSNSR;NLSFNITEDELKEVFEDAMEIR;NLSFNITEDELKEVFEDAMEIRLVSQDGK;QKVEGSEPTTPFNLFIGNLNPNK;SEADAEKNLEEKQGAEIDGR;SVSLYYTGEK;SVSLYYTGEKGQRQER;TIRLELQGSNSR;TLVLSNLSYSATK;VEGSEPTTPFNLFIGNLNPNK;VFGNEIK…			-1		5880000	1	1	1	1	1	36	2167500	40253	1383800	2288500	3264100	0.00182883	0.00107546	71054000	782150	29384000	32531000	6426100	2.14913e+08	2.89399e+06	1.39962e+08	1.27235e+08	8.65785e+07
Q9CWF2	Tubb2b	Q9CWF2;Q7TMM9	Q9CWF2;Q7TMM9	Tubulin beta-2B chain;Tubulin beta-2A chain	Tubb2b;Tubb2a	Tubulin beta-2B chain OS=Mus musculus OX=10090 GN=Tubb2b PE=1 SV=1;Tubulin beta-2A chain OS=Mus musculus OX=10090 GN=Tubb2a PE=1 SV=1	2	2	45.8	49.953	445	0	18.122	1//0	1//0	1//0	1//0	1//0	159700000	10	AILVDLEPGTMDSVR;EVDEQMLNVQNK;EVDEQMLNVQNKNSSYFVEWIPNNVK;FPGQLNADLR;FPGQLNADLRK;GHYTEGAELVDSVLDVVR;GHYTEGAELVDSVLDVVRK;IMNTFSVMPSPK;IREEYPDR;ISEQFTAMFR;ISEQFTAMFRR;KLAVNMVPFPR;LAVNMVPFPR;LAVNMVPFPRLHFFMPGFAPLTSR;LHFFMPGFAPLTSR;MSATFIGNSTAIQELFKR;MSMKEVDEQMLNVQNK;MSMKEVDEQMLNVQNKNSSYFVEWIPNNVK;NMMAACDPR;NSSYFVEWIPNNVK;SGPFGQIFRPDNFVFGQSGAGNNWAK;TAVCDIPPR;TAVCDIPPRGLK;YLTVAAIFR			-1;-1	;	8405500	1	1	1	1	1	19	1828600	641110	2832100	961340	2142400	0.00168111	0.000794857	22615000	10930000	37246000	12980000	17353000	4.18232e+07	2.43266e+07	4.70372e+07	1.1797e+07	2.99913e+07
Q9D1J3	Sarnp	Q9D1J3	Q9D1J3	SAP domain-containing ribonucleoprotein	Sarnp	SAP domain-containing ribonucleoprotein OS=Mus musculus OX=10090 GN=Sarnp PE=1 SV=3	1	6	33.3	23.532	210	0	47.902	1//0	0//0	1//0	1//0	1//0	139240000	14	FGISSVPTK;FGIVTSSAGTGTTEDTEAK;FGLNVSSISR;FNVPVSLESKK;ITSGIPQTER;LAELKQECLAR			-1		8991500	1	0	1	1	1	9	3611300	0	496780	1469500	3413900	0.0017983	0.00147872	12155000		4484100	6431600	8449500	4.27285e+07		7.01167e+06	1.71517e+07	3.44013e+07
Q99KQ4	Nampt	Q99KQ4	Q99KQ4	Nicotinamide phosphoribosyltransferase	Nampt	Nicotinamide phosphoribosyltransferase OS=Mus musculus OX=10090 GN=Nampt PE=1 SV=1	1	13	38.5	55.446	491	0	138.48	1//0	1//0	1//0	1//0	1//0	669670000	29	AVPEGSVIPR;CSYVVTNGLGVNVFKDPVADPNKR;DLLNCSFK;GTDTVAGIALIKK;KFPVTENSK;LLPPYLR;NAQLNIEQDVAPH;STEAPLIIRPDSGNPLDTVLK;TPAGNFVTLEEGKGDLEEYGHDLLHTVFK;TPAGNFVTLEEGKGDLEEYGHDLLHTVFKNGK;VIQGDGVDINTLQEIVEGMK;VKYEETVFYGLQYILNK;YLLETSGNLDGLEYK			-1		8115600	1	1	1	1	1	28	1718700	588800	1171200	1227300	3998400	0.00174088	0.00118427	58306000	7324000	38420000	35998000	37748000	1.25543e+08	3.29243e+07	8.19173e+07	6.08641e+07	1.64466e+08
O35639	Anxa3	O35639	O35639	Annexin A3	Anxa3	Annexin A3 OS=Mus musculus OX=10090 GN=Anxa3 PE=1 SV=4	1	13	48.9	36.384	323	0	201.09	1//0	1//0	1//0	0//0	1//0	376260000	26	ASIWVGPR;DIEDSIKGELSGHFEDLLLAIVHCAR;DYPGFSPSVDAEAIRK;EISQAYYTVYKK;GAGTDEFTLNR;GLGTDEKTLINILTER;GTGTDEDALIEILTTR;GTIKDYPGFSPSVDAEAIR;GTIKDYPGFSPSVDAEAIRK;HYGYSLYSAIQSDTSGDYR;SEIDLLDIRHEFKK;SLGDDISSETSGDFRK;TLINILTER			-1		5489500	1	1	1	0	1	21	3065100	2048500	375810	0	391550	0.00117619	0.00118056	44615000	39384000	6267600		3707700	1.11851e+08	1.40735e+08	2.1404e+07		6.05832e+06
Q9CY64	Blvra	Q9CY64	Q9CY64	Biliverdin reductase A	Blvra	Biliverdin reductase A OS=Mus musculus OX=10090 GN=Blvra PE=1 SV=1	1	11	48.8	33.524	295	0	107.5	1//0	0//0	1//0	1//0	1//0	240900000	21	DLKDPHSSAFLNLIGYVSR;FGVVVVGVGR;HVLVEYPMALSFAAAQELWELAAQK;LLGQVSAEDLAAEK;LLGQVSAEDLAAEKKR;MTVQLETQNK;NIFLKDQDIFIQK;QISLEDALR;SGSLEEVPNVGVNK;SPLSWIEEK;VLHEEHIELLMEEFEFLKR			-1		7190900	1	0	1	1	1	18	2919900	0	3552000	1409700	718990	0.00172012	0.00133062	14733000		16628000		6582300	6.44682e+07		4.4198e+07	1.63883e+07	2.24442e+07
Q91V64	Isoc1	Q91V64	Q91V64	Isochorismatase domain-containing protein 1	Isoc1	Isochorismatase domain-containing protein 1 OS=Mus musculus OX=10090 GN=Isoc1 PE=1 SV=1	1	6	27.3	32.032	297	0	54.253	1//0	1//0	1//0	0//0	1//0	184200000	11	ASAPESGLLSKV;FSMVLPEVEAALAEIPGVR;ILGIPVIITEQYPK;TGIIVTTSEAVLLQLVADKDHPK;TKFSMVLPEVEAALAEIPGVR;YFGDIISVGQR			-1		6926300	1	1	1	0	1	13	1371100	535360	5555200	0	1061100	0.00170455	0.00198117	9855300	14214000	18452000		17972000	5.85037e+07	1.38992e+07	5.66746e+07		3.92642e+07
P62880	Gnb2	P62880;P29387	P62880	Guanine nucleotide-binding protein G(I)/G(S)/G(T) subunit beta-2	Gnb2	Guanine nucleotide-binding protein G(I)/G(S)/G(T) subunit beta-2 OS=Mus musculus OX=10090 GN=Gnb2 PE=1 SV=3	2	9	49.4	37.331	340	0	117.83	1//0	0//0	1//0	1//0	1//0	315390000	17	ADQELLMYSHDNIICGITSVAFSR;ELPGHTGYLSCCR;IYAMHWGTDSR;KACGDSTLTQITAGLDPVGR;LLLAGYDDFNCNIWDAMKGDR;LLVSASQDGK;QTFIGHESDINAVAFFPNGYAFTTGSDDATCR;SELEQLRQEAEQLR;VSCLGVTDDGMAVATGSWDSFLK			-1;-1	;	8891600	1	0	1	1	1	13	1653600	0	1200700	903100	6037300	0.00195894	0.00210966	13611000		11119000	3544600	23588000	5.13008e+07		3.28393e+07	7.58223e+06	7.69349e+07
P20060	Hexb	P20060	P20060	Beta-hexosaminidase subunit beta	Hexb	Beta-hexosaminidase subunit beta OS=Mus musculus OX=10090 GN=Hexb PE=1 SV=2	1	11	26.7	61.115	536	0	122.57	1//0	1//0	1//0	1//0	1//0	524740000	38	ANSVWGALR;FNVLHWHIVDDQSFPYQSTTFPELSNK;GIAAQPLYTGYCNYENKI;GSYSLSHVYTPNDVR;LQPALWPFPR;NLLTPCYNQK;SVQMFPR;TLDAMAFNK;TVTDLENAYKR;VEPLNFEGSEK;VIPEFDTPGHTQSWGK			-1		9108400	1	1	1	1	1	27	655750	204170	1669500	2437200	4141800	0.00182168	0.00139719	15132000	15408000	18185000	14880000	15082000	5.39041e+07	8.33325e+07	4.70906e+07	4.45937e+07	1.06711e+08
Q6ZQ38	Cand1	Q6ZQ38	Q6ZQ38	Cullin-associated NEDD8-dissociated protein 1	Cand1	Cullin-associated NEDD8-dissociated protein 1 OS=Mus musculus OX=10090 GN=Cand1 PE=1 SV=2	1	31	32.8	136.33	1230	0	323.31	1//0	1//0	1//0	1//0	1//0	1078100000	70	AADIDQEVKER;ADVFHAYLSLLK;ALTLIAGSPLK;ANSVKQEFEKQDELKR;CLDAVVSTR;CLDAVVSTRHEMLPEFYK;EGPAVVGQFIQDVK;FCNVDDDELREYCIQAFESFVRR;GYLISGSSYAR;HEMLPEFYK;IDLRPVLGEGVPILASFLR;ISGSILNELIGLVR;ITSEALLVTQQLVK;LGTLSALDILIK;LKGYLISGSSYAR;LLEDKNGEVQNLAVK;LTLIDPETLLPR;LTSAIAKQEDVSVQLEALDIMADMLSR;LVEPLRATCTTK;MLTGPVYSQSTALTHK;MLTGPVYSQSTALTHKQSYYSIAK;NVVAECLGKLTLIDPETLLPR;QEDVSVQLEALDIMADMLSR;QGGLLVNFHPSILTCLLPQLTSP…			-1		8366200	1	1	1	1	1	61	963190	332660	3873200	2196900	1000300	0.00167325	0.00125445	20656000	6047000	31166000	13324000	26080000	6.12804e+07	4.36431e+07	1.228e+08	6.92917e+07	8.37183e+07
Q8BPB0	Mob1b	Q8BPB0;Q921Y0;Q921Y0-2	Q8BPB0;Q921Y0;Q921Y0-2	MOB kinase activator 1B;MOB kinase activator 1A	Mob1b;Mob1a	MOB kinase activator 1B OS=Mus musculus OX=10090 GN=Mob1b PE=1 SV=3;MOB kinase activator 1A OS=Mus musculus OX=10090 GN=Mob1a PE=2 SV=3;Isoform 2 of MOB kinase activator 1A OS=Mus musculus OX=10090 GN=Mob1a	3	5	32.9	25.091	216	0	44.282	1//0	0//0	1//0	1//0	1//0	192360000	16	ELAPLQELIEK;HAEATLGSGNLR;KNIPEGSHQYELLK;YEYHWADGTNIK;YIDYLMTWVQDQLDDETLFPSK			-1;-1;-1	;;	8893400	1	0	1	1	1	10	3211700	0	1596700	908740	3176200	0.00177867	0.00126176	11376000		5897400	10186000	17157000	6.94143e+07		1.39581e+07	1.80304e+07	6.4679e+07
P09528	Fth1	P09528	P09528	Ferritin heavy chain;Ferritin heavy chain, N-terminally processed	Fth1	Ferritin heavy chain OS=Mus musculus OX=10090 GN=Fth1 PE=1 SV=2	1	8	67	21.066	182	0	63.054	1//0	1//0	1//0	1//0	1//0	396600000	23	DDWESGLNAMECALHLEK;LATDKNDPHLCDFIETYYLSEQVK;QINLELYASYVYLSMSCYFDRDDVALK;QNYHQDAEAAINR;SIKELGDHVTNLRK;SVNQSLLELHK;YFLHQSHEER;YFLHQSHEEREHAEK			-1		3143500	1	1	1	1	1	11	790240	1471600	466320	3267400	415280	0.00128217	0.00106171	14596000	157050000	7027500	11474000	13083000	3.24511e+07	3.49432e+08	2.01261e+07	2.32123e+07	5.75818e+07
P62874	Gnb1	P62874;Q61011	P62874	Guanine nucleotide-binding protein G(I)/G(S)/G(T) subunit beta-1	Gnb1	Guanine nucleotide-binding protein G(I)/G(S)/G(T) subunit beta-1 OS=Mus musculus OX=10090 GN=Gnb1 PE=1 SV=3	2	4	37.6	37.377	340	0	99.703	1//0	0//0	1//0	1//0	1//0	170850000	12	ELAGHTGYLSCCR;IYAMHWGTDSR;LLLAGYDDFNCNVWDALKADR;LLVSASQDGK;QTFTGHESDINAICFFPNGNAFATGSDDATCR;SELDQLRQEAEQLKNQIR;VSCLGVTDDGMAVATGSWDSFLK			-1;-1	;	378300	1	0	1	1	1	13	4573900	0	2592200	485420	378300	0.00160596	0.00173915	20559000		12260000	4614000	17796000	6.0694e+07		2.94582e+07	4.07561e+06	5.25955e+07
Q91YL7	Cwh43	Q91YL7;Q91YL7-2	Q91YL7;Q91YL7-2	PGAP2-interacting protein	Cwh43	PGAP2-interacting protein OS=Mus musculus OX=10090 GN=Cwh43 PE=1 SV=1;Isoform 2 of PGAP2-interacting protein OS=Mus musculus OX=10090 GN=Cwh43	2	2	3	78.179	699	0.0063348	11.409	1//0	1//0	1//0	1//0	0//0	132700000	6	FVPGGVYAR;LGFYTDFGPSTR			-1;-1	;	4914900	1	1	1	1	0	27	970160	2661300	883810	399710	0	0.000982996	0.000909199	26194000	68621000	12654000	3563000		3.15311e+07	1.43499e+08	2.08599e+07	6.96997e+06
D3Z6Q9	Bin2	D3Z6Q9	D3Z6Q9	Bridging integrator 2	Bin2	Bridging integrator 2 OS=Mus musculus OX=10090 GN=Bin2 PE=1 SV=1	1	14	40.5	52.553	489	0	123.31	1//0	0//0	1//0	1//0	1//0	874360000	45	AEEDFSKAQIVFEDLNQELLEELPILYNSR;AGGAAGLFAK;AIVGNNDLLWEDYEEKLADQALR;AQIVFEDLNQELLEELPILYNSR;ASPDASSNPEPAETR;ASPDASSNPEPAETREK;EGAGSSGPEEPR;FEQSASNFYQQQAEGHK;GQTGKDTPSPGDVVLR;IGCYVTVFQNISNLR;LNHNLYEVMSK;TMENYVSQFSEIKER;TSAPPSRPPPPR;VSETLQEVYSSDWDGHEDLK			-1		8275300	1	0	1	1	1	22	2687300	0	1467500	2003900	2116600	0.00165506	0.000913743	25852000		13968000	9446200	21277000	1.71143e+08		6.47084e+07	6.21133e+07	1.46647e+08
Q8CIH5	Plcg2	Q8CIH5;Q9QZE2-2;Q9QZE2;P26450	Q8CIH5	1-phosphatidylinositol 4,5-bisphosphate phosphodiesterase gamma-2	Plcg2	1-phosphatidylinositol 4,5-bisphosphate phosphodiesterase gamma-2 OS=Mus musculus OX=10090 GN=Plcg2 PE=1 SV=1	4	45	39.9	147.59	1265	0	323.31	1//0	0//0	1//0	1//0	1//0	1224600000	89	AFVFILEPK;ALELGTVMTVFNAR;ALELGTVMTVFNARK;DGTFLVR;DHLENPDFR;DSSVFILGNTDRPDASAVYLQDFQR;EFNVNENQLQLYQEK;EGTNSYAITFR;FLLHEQQELWAQDLNK;FLLHEQQELWAQDLNKVR;GEAEDMLMR;HYCAIADAK;IKFDDVVQAIR;KQGDPPVEFATDRVEELFEWFQSIR;KQIYSVDQTRR;KREGTNSYAITFR;LLQEYCAETGAK;LMFDQQK;LRYPVTPELLER;LSFGDDIEQAVEEEPVQDTPPTELHFGEK;MYVDPSEINPSMPQR;NQSIAIELSDLVVYCKPTSK;NSISLRELK;QIYSVDQTRR;QKPVDLLR;RQEELNNQLFLYDTHQNLR;RSDELTFCR;SDELT…			-1;-1;-1;-1	;;;	8185400	1	0	1	1	1	64	2265700	0	1040900	2572700	2306300	0.00163712	0.000975076	24637000		12456000	17758000	27852000	8.27432e+07		4.70696e+07	7.36788e+07	1.07715e+08
P70677	Casp3	P70677	P70677	Caspase-3;Caspase-3 subunit p17;Caspase-3 subunit p12	Casp3	Caspase-3 OS=Mus musculus OX=10090 GN=Casp3 PE=1 SV=1	1	8	32.1	31.474	277	0	79.713	1//0	0//0	1//0	1//0	1//0	158020000	14	DGSWFIQSLCSMLK;LFIIQACR;MENNKTSVDSK;SGTDVDAANLR;SGTDVDAANLRETFMGLK;SINNFEVK;SVDSGIYLDSSYK;VATEFESFSLDSTFHAK			-1		8258200	1	0	1	1	1	16	2911700	0	1443200	1159800	2743500	0.00165164	0.0010764	15805000		6910300	5949500	8725100	6.65688e+07		2.01856e+07	1.19853e+07	3.23417e+07
O55042-2	Snca	O55042-2;O55042	O55042-2;O55042	Alpha-synuclein	Snca	Isoform 2 of Alpha-synuclein OS=Mus musculus OX=10090 GN=Snca;Alpha-synuclein OS=Mus musculus OX=10090 GN=Snca PE=1 SV=2	2	6	44.6	12.345	121	0	209.39	1//0	0//0	1//0	0//0	0//0	217970000	8	EGVVHGVTTVAEK;EGVVHGVTTVAEKTK;TKEGVVHGVTTVAEK;TKEQVTNVGGAVVTGVTAVAQK;TVEGAGNIAAATGFVK;TVEGAGNIAAATGFVKK			-1;-1	;	8464400	1	0	1	0	0	7	796870	0	7667600	0	0	0.00169289	0.00300325	7149100		31031000			2.31676e+07		1.28932e+08
P14602	Hspb1	P14602;P14602-2;P14602-3	P14602;P14602-2;P14602-3	Heat shock protein beta-1	Hspb1	Heat shock protein beta-1 OS=Mus musculus OX=10090 GN=Hspb1 PE=1 SV=3;Isoform B of Heat shock protein beta-1 OS=Mus musculus OX=10090 GN=Hspb1;Isoform C of Heat shock protein beta-1 OS=Mus musculus OX=10090 GN=Hspb1	3	8	59.8	23.014	209	0	66.101	1//0	1//0	1//0	0//0	1//0	279090000	17	AQIGGPEAGKSEQSGAK;AVTQSAEITIPVTFEAR;KYTLPPGVDPTLVSSSLSPEGTLTVEAPLPK;LFDQAFGVPR;QLSSGVSEIR;RVPFSLLR;SPSWEPFRDWYPAHSR;VSLDVNHFAPEELTVK			-1;-1;-1	;;	6795600	1	1	1	0	1	12	2034300	460060	4301200	0	634460	0.001486	0.00156281	21473000	8272100	44808000		1794100	8.24165e+07	1.895e+07	9.38254e+07		5.60961e+06
Q61937	Npm1	Q61937	Q61937	Nucleophosmin	Npm1	Nucleophosmin OS=Mus musculus OX=10090 GN=Npm1 PE=1 SV=1	1	7	35.3	32.56	292	0	58.114	1//0	0//0	1//0	1//0	1//0	411280000	18	ADKDYHFKVDNDENEHQLSLR;GPSSVEDIK;GPSSVEDIKAK;MQASIEK;MSVQPTVSLGGFEITPPVVLR;MTDQEAIQDLWQWRK;TVSLGAGAKDELHIVEAEAMNYEGSPIK			-1		8233500	1	0	1	1	1	12	1548400	0	1566500	1914200	3204300	0.00164668	0.00102229	16465000		11590000	22675000	19719000	5.57125e+07		4.6723e+07	3.0741e+07	1.69584e+08
P50580	Pa2g4	P50580;P50580-2	P50580;P50580-2	Proliferation-associated protein 2G4	Pa2g4	Proliferation-associated protein 2G4 OS=Mus musculus OX=10090 GN=Pa2g4 PE=1 SV=3;Isoform 2 of Proliferation-associated protein 2G4 OS=Mus musculus OX=10090 GN=Pa2g4	2	13	36.5	43.698	394	0	98.702	1//0	0//0	1//0	1//0	1//0	600630000	31	AFFSEVER;ALLQSSASR;FTVLLMPNGPMR;ITSGPFEPDLYKSEMEVQDAELK;ITSGPFEPDLYKSEMEVQDAELKALLQSSASR;LVKPGNQNTQVTEAWNK;MGGDIANRVLR;MGVVECAK;RFDAMPFTLR;TIIQNPTDQQK;TIIQNPTDQQKK;TTIYKRDPSKQYGLK;VAHSFNCTPIEGMLSHQLK			-1;-1	;	7740800	1	0	1	1	1	22	2882100	0	1157800	1646300	2054700	0.00154818	0.000958623	52083000		39989000	39372000	29615000	1.30715e+08		7.16243e+07	9.51264e+07	8.1646e+07
P63073	Eif4e	P63073	P63073	Eukaryotic translation initiation factor 4E	Eif4e	Eukaryotic translation initiation factor 4E OS=Mus musculus OX=10090 GN=Eif4e PE=1 SV=1	1	4	16.1	25.053	217	0	24.772	1//0	0//0	1//0	1//0	1//0	132930000	10	IVIGYQSHADTATK;TWQANLR;WALWFFK;WLITLNK			-1		7470200	1	0	1	1	1	11	3856100	0	2072100	760940	781080	0.00149404	0.00135583	18001000		21260000	3977200	3379100	7.17618e+07		4.54642e+07	5.40592e+06	6.33049e+06
P62320	Snrpd3	P62320	P62320	Small nuclear ribonucleoprotein Sm D3	Snrpd3	Small nuclear ribonucleoprotein Sm D3 OS=Mus musculus OX=10090 GN=Snrpd3 PE=1 SV=1	1	2	15.1	13.916	126	0.0009434	12.648	1//0	0//0	1//0	0//0	1//0	49455000	5	FLILPDMLK;VAQLEQVYIR			-1		8242500	1	0	1	0	1	6	1637600	0	5023700	0	1581200	0.0016485	0.00183476	6200100		6643800		4545500	1.18277e+07		2.63484e+07		6.99029e+06
Q62356	Fstl1	Q62356	Q62356	Follistatin-related protein 1	Fstl1	Follistatin-related protein 1 OS=Mus musculus OX=10090 GN=Fstl1 PE=1 SV=2	1	13	44.4	34.554	306	0	115.84	1//0	1//0	1//0	1//0	1//0	722730000	35	CLNPSFNPPEKK;GVQTHTEEEKTGYVQELQK;ICANVFCGAGR;IQVDYDGHCK;IQVDYDGHCKEK;IQVDYDGHCKEKK;LIQWLEAEIIPDGWFSK;LSFQEFLK;SASPSASPVVCYQANRDELR;SFDNGDSHLDSSEFLK;SKICANVFCGAGR;TYLNHCELHR;TYLNHCELHRDACLTGSK			-1		7878900	1	1	1	1	1	21	1572100	279610	2536100	708580	2782500	0.00157578	0.000980866	55506000	4597200	45083000	30995000	21396000	1.35132e+08	1.17267e+07	6.9321e+07	9.36735e+07	1.22334e+08
P63254	Crip1	P63254	P63254	Cysteine-rich protein 1	Crip1	Cysteine-rich protein 1 OS=Mus musculus OX=10090 GN=Crip1 PE=1 SV=2	1	3	31.2	8.5497	77	0	20.39	0//0	0//0	1//0	1//0	1//0	50070000	5	CDKEVYFAER;EVYFAER;VTSLGKDWHRPCLK			-1		3214300	0	0	1	1	1	4	0	0	1031600	3854100	3214300	0.00162	0.00162037			4831200	9897900	7883100			3.60702e+06	9.95636e+06	2.2492e+07
P70441	Nherf1	P70441	P70441	Na(+)/H(+) exchange regulatory cofactor NHE-RF1	Slc9a3r1	Na(+)/H(+) exchange regulatory cofactor NHE-RF1 OS=Mus musculus OX=10090 GN=Nherf1 PE=1 SV=3	1	14	43.9	38.6	355	0	101.67	1//0	0//0	1//0	1//0	1//0	889250000	36	AVDPDSPAEASGLR;GPNGYGFHLHGEK;KGPNGYGFNLHSDK;LLVVDKETDEFFKK;LLVVDPETDER;LLVVDPETDERLK;LVEPGSPAEK;LVEVNGENVEKETHQQVVSR;SASSDTSEELNSQDSPK;SASSDTSEELNSQDSPKR;SEQAEPPAAADTHEAGDQNEAEK;SEQAEPPAAADTHEAGDQNEAEKSHLR;SEQAEPPAAADTHEAGDQNEAEKSHLRELRPR;SGLLAGDRLVEVNGENVEKETHQQVVSR			-1		6975300	1	0	1	1	1	23	2472000	0	660770	1153700	3842500	0.00162579	0.00137311	42578000		15712000	35882000	34599000	1.77581e+08		5.616e+07	6.76706e+07	1.76872e+08
P21180	C2	P21180;P21180-2	P21180;P21180-2	Complement C2;Complement C2b fragment;Complement C2a fragment	C2	Complement C2 OS=Mus musculus OX=10090 GN=C2 PE=1 SV=2;Isoform Short of Complement C2 OS=Mus musculus OX=10090 GN=C2	2	16	25.3	84.741	760	0	134.71	1//0	1//0	1//0	1//0	1//0	631730000	48	ALQQIFEHMLDVSK;DHETELLSQQK;EFLVEDVIIAPGFNVHAK;FFQVGLVSWGLFDPCHGSSNK;HAFILQDAK;HTIILLTDGK;HTIILLTDGKSNMGDSPK;QGISEFYADDIALLK;QHLDGVLDFLPL;RKQGISEFYADDIALLK;SAELMVER;SGHLNLYLLLDASQSVTEKDFDIFKK;SPGSTCKDHETELLSQQK;TIMSILSER;TPWQVTFKPK;VPAHFVALNGNR			-1;-1	;	6784000	1	1	1	1	1	39	1608000	591480	1880100	2081100	623260	0.00135679	0.000630135	18735000	14971000	18852000	23730000	14347000	8.86208e+07	5.06598e+07	7.36346e+07	7.54272e+07	5.27662e+07
P13634	Ca1	P13634	P13634	Carbonic anhydrase 1	Ca1	Carbonic anhydrase 1 OS=Mus musculus OX=10090 GN=Ca1 PE=1 SV=4	1	8	46	28.33	261	0	55.594	1//0	0//0	1//0	0//0	0//0	132230000	10	DSISLSPEQLAQLR;GGPLADSYR;GLLSSAEGEPAVPVLSNHRPPQPLK;LYPIANGNNQSPIDIK;TSEANHDSSLKPLSISYNPATAK;VGPANPSLQK;VLDALNSVK;YSGELHLVHWNSAK			-1		7122500	1	0	1	0	0	13	5084600	0	2037900	0	0	0.0014245	0.001993	20961000		5325900			6.89931e+07		2.3158e+07
P25119	Tnfrsf1b	P25119	P25119	Tumor necrosis factor receptor superfamily member 1B	Tnfrsf1b	Tumor necrosis factor receptor superfamily member 1B OS=Mus musculus OX=10090 GN=Tnfrsf1b PE=2 SV=1	1	4	12.2	50.319	474	0	56.737	1//0	1//0	1//0	1//0	1//0	254300000	11	ACAPGTFSDTTSSTDVCRPHR;APNGNVLCK;CGPGFGVASSR;TCLSCSSSCTTDQVEIR			-1		2062600	1	1	1	1	1	15	698070	1118600	3385200	469890	894650	0.00131328	0.0010579	33001000	31739000	35688000	33927000	19033000	6.27627e+07	3.35092e+07	4.43868e+07	5.23192e+07	3.94909e+07
Q9CXW3	Cacybp	Q9CXW3	Q9CXW3	Calcyclin-binding protein	Cacybp	Calcyclin-binding protein OS=Mus musculus OX=10090 GN=Cacybp PE=1 SV=1	1	7	39.7	26.51	229	0	56.962	1//0	0//0	1//0	0//0	1//0	206460000	15	ASVLEELQKDLEEVK;EKPSYDTEADPSEGLMNVLK;ISNYGWDQSDKFVK;IYEDGDDDMKR;NYSMIVNNLLKPISVESSSK;TDTVIILCR;VKTDTVIILCR			-1		6432400	1	0	1	0	1	11	3732600	0	2699800	0	1031400	0.00149276	0.00149287	27475000		18730000		2030400	1.09515e+08		4.90361e+07		8.35897e+06
Q8K183	Pdxk	Q8K183	Q8K183	Pyridoxal kinase	Pdxk	Pyridoxal kinase OS=Mus musculus OX=10090 GN=Pdxk PE=1 SV=1	1	4	20.8	35.015	312	0	28.371	1//0	0//0	1//0	1//0	1//0	92402000	11	AEAGEGQKPSPAQLELR;DKSFLAMVVDIVR;DKVVPVADIITPNQFEAELLSGR;MRKPDGSTVTQR			-1		7700100	1	0	1	1	1	12	2994400	0	2754300	233700	1717700	0.00154002	0.00124092	9573800		11495000	2170300	10530000	3.95819e+07		2.42858e+07	1.81121e+06	1.51872e+07
Q9Z126	Pf4	Q9Z126	Q9Z126	Platelet factor 4	Pf4	Platelet factor 4 OS=Mus musculus OX=10090 GN=Pf4 PE=1 SV=1	1	2	20	11.243	105	0	14.186	1//0	0//0	1//0	1//0	1//0	62167000	11	HCAVPQLIATLK;HITSLEVIK			-1		7114100	1	0	1	1	1	4	3750200	0	2659400	704560	0	0.00142283	0.00151727	4599700		6156900	6004800		3.18853e+07		2.18476e+07	6.90157e+06
P16045	Lgals1	P16045	P16045	Galectin-1	Lgals1	Galectin-1 OS=Mus musculus OX=10090 GN=Lgals1 PE=1 SV=3	1	6	48.1	14.866	135	0	86.785	0//0	0//0	1//0	1//0	1//0	143660000	15	ACGLVASNLNLKPGECLK;DSNNLCLHFNPR;FNAHGDANTIVCNTK;LPDGHEFKFPNR;SFVLNLGK;SFVLNLGKDSNNLCLHFNPR			-1		8356600	0	0	1	1	1	9	0	0	3399400	1443400	3513800	0.00167132	0.00155046			11122000	16536000	10098000			4.48386e+07	3.02788e+07	3.14422e+07
Q9D7G0	Prps1	Q9D7G0	Q9D7G0	Ribose-phosphate pyrophosphokinase 1	Prps1	Ribose-phosphate pyrophosphokinase 1 OS=Mus musculus OX=10090 GN=Prps1 PE=1 SV=4	1	10	45.3	34.834	318	0	83.188	1//0	0//0	1//0	1//0	1//0	410630000	21	FSNQETCVEIGESVR;IFSGSSHQDLSQK;INNACFEAVVVTNTIPQEDKMK;IQVIDISMILAEAIRR;MVLVGDVKDR;NCTIVSPDAGGAK;NCTIVSPDAGGAKR;THNGESVSYLFSHVPL;VAILVDDMADTCGTICHAADK;VYAILTHGIFSGPAISR			-1		4138600	1	0	1	1	1	16	971470	0	2082300	3239400	1084800	0.00147559	0.00110121	15646000		29381000	20775000	28217000	5.13401e+07		7.5042e+07	3.34748e+07	1.22023e+08
Q6IRU2	Tpm4	Q6IRU2	Q6IRU2	Tropomyosin alpha-4 chain	Tpm4	Tropomyosin alpha-4 chain OS=Mus musculus OX=10090 GN=Tpm4 PE=1 SV=3	1	25	80.2	28.467	248	0	290.17	1//0	1//0	1//0	1//0	1//0	1852000000	65	AEGDAAALNRR;AEVSELKCGDLEEELKNVTNNLK;AMKDEEKMEILEMQLK;AQEQLATALQNLEEAEKAADESER;CGDLEEELKNVTNNLK;EAETRAEFAER;EKAEGDAAALNR;EKAEGDAAALNRR;HITDEADRKYEEVAR;IQALQQQADDAEDR;IQALQQQADDAEDRAQGLQR;IQLLEEELDRAQEQLATALQNLEEAEK;IQLLEEELDRAQEQLATALQNLEEAEKAADESER;KIQALQQQADDAEDRAQGLQR;KLVILEGELK;KLVILEGELKR;LAQAKEENVGLHQTLDQTLNELNCI;MEILEMQLK;REKAEGDAAALNR;RIQLLEEELDRAQEQLATALQNLEEAEK;RIQLLEEELDRAQEQLATALQNLEEA…			-1		7115900	1	1	1	1	1	15	508590	507430	2890700	391670	3326000	0.00152488	0.0013009	2810200	55206000	52899000	32663000	62878000	2.35909e+07	1.73872e+08	1.94387e+08	1.23851e+08	2.90001e+08
P46412	Gpx3	P46412;P21765	P46412	Glutathione peroxidase 3	Gpx3	Glutathione peroxidase 3 OS=Mus musculus OX=10090 GN=Gpx3 PE=1 SV=2	2	4	32.7	25.424	226	0	25.103	0//0	0//0	0//0	1//0	1//0	119150000	5	FLVGPDGIPVMR;NSCPPTAELLGSPGR;QEPGENSEILPSLK;YVRPGGGFVPNFQLFEKGDVNGEKEQKFYTFLK			-1;-1	;	7173500	0	0	0	1	1	11	0	0	0	5568800	1604800	0.00143472	0.00215846				31704000	5850800				5.67402e+07	1.30059e+07
P26369	U2af2	P26369	P26369	Splicing factor U2AF 65 kDa subunit	U2af2	Splicing factor U2AF 65 kDa subunit OS=Mus musculus OX=10090 GN=U2af2 PE=1 SV=3	1	2	7.6	53.516	475	0	13.765	1//0	0//0	1//0	1//0	0//0	101930000	4	LFIGGLPNYLNDDQVKELLTSFGPLK;YCDPDSYHRR			-1		6795200	1	0	1	1	0	15	2262400	0	1069100	3463800	0	0.00135906	0.00134344	17408000		7701700	14768000		4.08507e+07		1.4018e+07	3.35559e+07
P33434	Mmp2	P33434;P33434-2	P33434;P33434-2	72 kDa type IV collagenase;PEX	Mmp2	72 kDa type IV collagenase OS=Mus musculus OX=10090 GN=Mmp2 PE=1 SV=1;Isoform 2 of 72 kDa type IV collagenase OS=Mus musculus OX=10090 GN=Mmp2	2	12	30.4	74.102	662	0	188.94	1//0	1//0	1//0	1//0	1//0	562460000	30	DKPTGPLLVATFWPELPEKIDAVYEAPQEEK;ESCNLFVLK;FFGLPQTGDLDQNTIETMR;FQGTSYNSCTTEGR;LIADSWNAIPDNLDAVVDLQGGGHSYFFK;SDGFLWCSTTYNFEKDGK;TDKELAVQYLNTFYGCPK;VWCATTTNYDDDRK;VWSDVTPLR;WCGTTEDYDRDKK;WDKNQITYR;YGNADGEYCKFPFLFNGR			-1;-1	;	2706300	1	1	1	1	1	32	2128900	744750	229670	2476700	422080	0.00120042	0.000921604	27753000	20666000	20934000	36252000	12674000	8.57647e+07	7.96001e+07	5.36183e+07	9.97057e+07	4.17602e+07
Q9JMH6-2	Txnrd1	Q9JMH6-2;Q9JMH6;Q9JLT4-3;Q9JLT4-2;Q9JLT4-4;Q9JLT4	Q9JMH6-2;Q9JMH6	Thioredoxin reductase 1, cytoplasmic	Txnrd1	Isoform 2 of Thioredoxin reductase 1, cytoplasmic OS=Mus musculus OX=10090 GN=Txnrd1;Thioredoxin reductase 1, cytoplasmic OS=Mus musculus OX=10090 GN=Txnrd1 PE=1 SV=3	6	15	40.7	54.544	499	0	111.37	1//0	1//0	1//0	1//0	1//0	323910000	28	FGEENIEVYHSFFWPLEWTVPSR;GFDQDMANK;IEQIEAGTPGR;IGEHMEEHGIK;IICNLKDDER;KLMHQAALLGQALK;KVVYENAYGR;LYGGSNVK;MTESVQSHIGSLNWGYR;QFVPTKIEQIEAGTPGR;TIGLETVGVK;VEDTVKHDWEK;VTAQSTNSEETIEGEFNTVLLAVGR;VVGFHVLGPNAGEVTQGFAAALK;WGLGGTCVNVGCIPK			-1;-1;-1;-1;-1;-1	;;;;;	4939400	1	1	1	1	1	24	1697200	1830000	736520	349540	326140	0.00098788	0.000651285	26409000	34705000	11454000	6554600	6911200	8.1084e+07	1.01063e+08	3.44358e+07	2.19064e+07	2.29463e+07
Q8BL97-3	Srsf7	Q8BL97-3;Q8BL97-4;Q8BL97-2;Q8BL97	Q8BL97-3;Q8BL97-4;Q8BL97-2;Q8BL97	Serine/arginine-rich splicing factor 7	Srsf7	Isoform 3 of Serine/arginine-rich splicing factor 7 OS=Mus musculus OX=10090 GN=Srsf7;Isoform 4 of Serine/arginine-rich splicing factor 7 OS=Mus musculus OX=10090 GN=Srsf7;Isoform 2 of Serine/arginine-rich splicing factor 7 OS=Mus musculus OX=10090 GN=Srsf	4	2	16.6	17.89	157	0.00095147	12.95	1//0	0//0	0//0	1//0	1//0	87840000	3	AFSYYGPLR;VYVGNLGTGAGKGELER			-1;-1;-1;-1	;;;	456770	1	0	0	1	1	11	456770	0	0	3074200	4454500	0.00159709	0.00183021				16043000	16725000	6.04814e+06			2.18398e+07	3.61031e+07
P09103	P4hb	P09103	P09103	Protein disulfide-isomerase	P4hb	Protein disulfide-isomerase OS=Mus musculus OX=10090 GN=P4hb PE=1 SV=2	1	21	50.1	57.058	509	0	235.1	1//0	1//0	1//0	1//0	1//0	845320000	58	ALAPEYAK;EADDIVNWLK;FDEGRNNFEGEITKEK;HNQLPLVIEFTEQTAPK;IKPHLMSQEVPEDWDKQPVK;ILEFFGLK;ILFIFIDSDHTDNQR;KSNFEEALAAHK;LAKVDATEESDLAQQYGVR;LLDFIKHNQLPLVIEFTEQTAPK;MDSTANEVEAVK;MDSTANEVEAVKVHSFPTLK;QFLLAAEAIDDIPFGITSNSGVFSK;SNFEEALAAHK;TGPAATTLSDTAAAESLVDSSEVTVIGFFKDVESDSAK;THILLFLPK;VDATEESDLAQQYGVR;YKPESDELTAEK;YKPESDELTAEKITEFCHR;YQLDKDGVVLFK;YQLDKDGVVLFKK			-1		5244100	1	1	1	1	1	33	252600	1781500	1462900	1037000	710080	0.00104882	0.000539839	10140000	38999000	23035000	21382000	16326000	3.4993e+07	1.92663e+08	5.37988e+07	5.53574e+07	7.28753e+07
Q62523	Zyx	Q62523	Q62523	Zyxin	Zyx	Zyxin OS=Mus musculus OX=10090 GN=Zyx PE=1 SV=2	1	8	19.1	60.545	564	0	103.31	1//0	0//0	1//0	1//0	1//0	289290000	32	CNTCGQPITDR;EVEELEQLTQQLMQDMEHPQR;FSPGAPSGPGPQPNQK;GPLSQAPTPAPK;QHPQPPPAQNQNQVR;QSVAVNESCGK;SPGGPGPLTLKEVEELEQLTQQLMQDMEHPQR;VVALDKNFHMK			-1		6727900	1	0	1	1	1	18	3613200	0	355720	2039800	719200	0.00134558	0.00132716	18369000		7126500	10283000	8695500	9.4231e+07		2.27609e+07	5.59057e+07	3.25651e+07
P11031	Sub1	P11031	P11031	Activated RNA polymerase II transcriptional coactivator p15	Sub1	Activated RNA polymerase II transcriptional coactivator p15 OS=Mus musculus OX=10090 GN=Sub1 PE=1 SV=3	1	8	57.5	14.427	127	0	69.372	1//0	0//0	1//0	1//0	1//0	158440000	12	DDNMFQIGK;ELVSSSSSGSDSDSEVEKK;EQISDIDDAVR;EYWMDSEGEMKPGR;GISLNMEQWSQLK;GISLNMEQWSQLKEQISDIDDAVR;KGISLNMEQWSQLKEQISDIDDAVR;QSSSSRDDNMFQIGK			-1		5054200	1	0	1	1	1	7	1857200	0	3197000	748660	1705300	0.00150163	0.00108296	10434000		18564000		14279000	6.35623e+07		4.40241e+07	3.38462e+06	3.02959e+07
Q9DD06	Rarres2	Q9DD06	Q9DD06	Retinoic acid receptor responder protein 2	Rarres2	Retinoic acid receptor responder protein 2 OS=Mus musculus OX=10090 GN=Rarres2 PE=1 SV=1	1	5	50	18.349	162	0	34.529	1//0	0//0	1//0	1//0	1//0	124260000	10	HPPVQLAFQEIGVDRAEEVLFSAGTFVR;IAQAGEDPHGYFLPGQFAFSR;IVHCPILK;QGPQDPQELQCIK;SLQVALEEFHK			-1		7305500	1	0	1	1	1	10	1359400	0	1011700	2708700	2225700	0.0014611	0.000947442	10513000		7488200	9768000	4546200	3.03466e+07		2.72017e+07	2.66728e+07	1.9622e+07
Q9WUM3	Coro1b	Q9WUM3	Q9WUM3	Coronin-1B	Coro1b	Coronin-1B OS=Mus musculus OX=10090 GN=Coro1b PE=1 SV=1	1	12	26.7	53.912	484	0	83.325	1//0	0//0	1//0	1//0	1//0	451620000	22	AIFLADGK;FRHVFGQPVK;HVFGQPVK;HVFGQPVKNDQCYEDIR;ISRLEEQLGR;NVLSDSRPASYSR;RGLEVSKCEIAR;RNVLSDSRPASYSR;SGASTATAVTDVPSGNLAGAGEAGKLEEVMQELR;VFTTGFSR;VGIITWHPTAR;VTWDSTFCAVNPK			-1		7006900	1	0	1	1	1	19	1790900	0	622160	3055200	1538600	0.00140137	0.00104659	39332000		19941000	34393000	25716000	9.20221e+07		3.97984e+07	7.81261e+07	5.89077e+07
O08553	Dpysl2	O08553;P97427	O08553	Dihydropyrimidinase-related protein 2	Dpysl2	Dihydropyrimidinase-related protein 2 OS=Mus musculus OX=10090 GN=Dpysl2 PE=1 SV=2	2	6	13.6	62.277	572	0	51.862	1//0	1//0	1//0	1//0	1//0	218070000	16	GLYDGPVCEVSVTPK;QIGENLIVPGGVK;SAAEVIAQAR;SITIANQTNCPLYVTK;THNSALEYNIFEGMECR;VFNLYPR			-1;-1	;	6741400	1	1	1	1	1	30	1334700	278980	2849500	1593800	684390	0.00134827	0.000882981	19748000	7052700	38124000	9682600	6221000	4.82e+07	1.67149e+07	6.92748e+07	3.08808e+07	1.51277e+07
P14733	Lmnb1	P14733	P14733	Lamin-B1	Lmnb1	Lamin-B1 OS=Mus musculus OX=10090 GN=Lmnb1 PE=1 SV=3	1	18	37.8	66.785	588	0	256.31	1//0	1//0	1//0	1//0	1//0	822230000	41	ALYETELADAR;ALYETELADARR;ASAPATPLSPTR;DAALATALGDKK;EMAEIRDQMQQQLSDYEQLLDVK;FKAEHDQLLLNYAK;FKAEHDQLLLNYAKK;IQELEDMLAK;KIGDTSVSYKYTSR;LQIELGK;LREYEAALNSK;LSSEMNTSTVNSAREELMESR;LYKEELEQTYHAK;NQNSWGTGEDVK;NQNSWGTGEDVKVILK;SLEGDLEDLKDQIAQLEASLSAAK;SLEGDLEDLKDQIAQLEASLSAAKK;TTIPEEEEEEEEEPIGVAVEEERFHQQGAPR			-1		5244800	1	1	1	1	1	36	778870	758110	844150	1234300	2863700	0.00129583	0.000802796	8328900	24964000	15021000		51461000	5.39794e+07	5.45047e+07	5.17527e+07	9.66935e+07	1.87121e+08
P24549	Aldh1a1	P24549;O35945;Q9JHW9;Q9CZS1	P24549	Retinal dehydrogenase 1	Aldh1a1	Aldehyde dehydrogenase 1A1 OS=Mus musculus OX=10090 GN=Aldh1a1 PE=1 SV=5	4	13	44.9	54.467	501	0	149.25	0//0	1//0	1//0	0//0	0//1	327060000	14	ANNTTYGLAAGLFTK;FKSVDDVIKR;IFINNEWHNSVSGK;IFVEESVYDEFVKR;IGPALSCGNTVVVKPAEQTPLTALHLASLIK;KFPVLNPATEEVICHVEEGDKADVDK;LADLMERDR;LLLATMEALNGGK;QAFQIGSPWR;VAFTGSTQVGK;VFANAYLSDLGGCIK;VTLELGGK;YCAGWADKIHGQTIPSDGDIFTYTR;YVLGNPLTPGINQGPQIDKEQHDK			-1;-1;-1;-1	;;;	7235100	0	1	1	0	0	22	0	211080	7024000	0	0	0.00144702	0.00278969		1220900	46122000				9.2741e+06	1.40021e+08
O88947	F10	O88947	O88947	Coagulation factor X;Factor X light chain;Factor X heavy chain;Activated factor Xa heavy chain	F10	Coagulation factor X OS=Mus musculus OX=10090 GN=F10 PE=1 SV=1	1	8	22.9	54.017	481	0	52.897	1//0	0//0	1//0	1//0	1//0	482690000	19	DTYDYDIAVLR;LEDACQGDSGGPHVTR;LKTPITFR;MLEVPYVDRNTCK;MNVAPACLPQKDWAESTLMTQK;NTEKEEGNEMVHEVDVVIK;SCISTAPFPCGK;TGIVSGFGR			-1		6652100	1	0	1	1	1	22	437120	0	287820	4736000	1191200	0.00133043	0.00174771	11297000		11945000	82810000	8229800	3.89412e+07		4.19156e+07	1.59118e+08	5.12734e+07
P21981	Tgm2	P21981	P21981	Protein-glutamine gamma-glutamyltransferase 2	Tgm2	Protein-glutamine gamma-glutamyltransferase 2 OS=Mus musculus OX=10090 GN=Tgm2 PE=1 SV=4	1	12	27.7	77.06	686	0	123.94	1//0	1//0	1//0	1//0	0//0	428170000	26	ARVDLFPTDIGLHK;DHHTADLCQEK;EGDLSTKYDAPFVFAEVNADVVDWIRQEDGSVLK;LAEKEETGVAMR;LVVNFQCDKLK;SEGTYCCGPVSVR;SVEVSDPVPAGDLVK;SVGRDDREDITHTYKYPEGSPEER;VDLFPTDIGLHK;VVTNYNSAHDQNSNLLIEYFR;WDNNYGDGISPMAWIGSVDILRR;YSGCLTESNLIK			-1		6269800	1	1	1	1	0	33	1025200	315750	2329000	2599900	0	0.00125397	0.00104616	7422900	6162200	13872000	28620000		4.07242e+07	2.08091e+07	8.95631e+07	7.43123e+07
Q8BG05	Hnrnpa3	Q8BG05;Q8BG05-2	Q8BG05;Q8BG05-2	Heterogeneous nuclear ribonucleoprotein A3	Hnrnpa3	Heterogeneous nuclear ribonucleoprotein A3 OS=Mus musculus OX=10090 GN=Hnrnpa3 PE=1 SV=1;Isoform 2 of Heterogeneous nuclear ribonucleoprotein A3 OS=Mus musculus OX=10090 GN=Hnrnpa3	2	19	48.5	39.652	379	0	201.63	1//0	0//0	1//0	1//0	1//0	1282900000	60	AVSREDSVKPGAHLTVK;AVSREDSVKPGAHLTVKK;EDSVKPGAHLTVK;EDSVKPGAHLTVKK;GEEGHDPKEPEQLRK;GFAFVTFDDHDTVDKIVVQK;GFGFVTYSCVEEVDAAMCARPHK;IETIEVMEDR;IFVGGIKEDTEEYNLR;IFVGGIKEDTEEYNLRDYFEK;KIFVGGIKEDTEEYNLRDYFEK;LFIGGLSFETTDDSLREHFEK;RGEEGHDPKEPEQLRK;RGFAFVTFDDHDTVDKIVVQK;SSGSPYGGGYGSGGGSGGYGSR;WGTLTDCVVMRDPQTK;YGKIETIEVMEDR;YHTINGHNCEVK;YHTINGHNCEVKK			-1;-1	;	6612500	1	0	1	1	1	19	2672000	0	1071200	1892100	977250	0.00132251	0.000902989	40674000		25593000	42176000	27519000	1.92846e+08		9.70543e+07	1.33533e+08	1.18467e+08
P52480-2	Pkm	P52480-2	P52480-2	Pyruvate kinase PKM	Pkm	Isoform M1 of Pyruvate kinase PKM OS=Mus musculus OX=10090 GN=Pkm	1	4	88.3	57.984	531	0	32.02	1//0	1//0	1//0	1//0	1//0	179220000	11	AEGSDVANAVLDGADCIMLSGETAK;AEGSDVANAVLDGADCIMLSGETAKGDYPLEAVR;AGKPVICATQMLESMIK;AGKPVICATQMLESMIKKPRPTR;APIIAVTR;APIIAVTRNPQTAR;ASSHSTDLMEAMAMGSVEASYK;CDENILWLDYK;CDENILWLDYKNICK;CLAAALIVLTESGR;DAVLNAWAEDVDLR;DAVLNAWAEDVDLRVNLAMDVGK;DIQDLKFGVEQDVDMVFASFIR;DIQDLKFGVEQDVDMVFASFIRK;EAEAAMFHR;EATESFASDPILYRPVAVALDTK;EATESFASDPILYRPVAVALDTKGPEIR;EKGADFLVTEVENGGSLGSK;EKGADFLVTEVENGGSLGSKK;FDEILEASDGIMVA…			-1		5475700	1	1	1	1	1	31	716950	1287500	1486300	577180	1407700	0.00109513	0.000373902	15479000	34899000	25595000	10487000	11995000	2.67541e+07	7.97104e+07	4.85599e+07	1.15559e+07	3.21531e+07
P19324	Serpinh1	P19324	P19324	Serpin H1	Serpinh1	Serpin H1 OS=Mus musculus OX=10090 GN=Serpinh1 PE=1 SV=3	1	15	47.2	46.533	417	0	227.32	1//0	1//0	1//0	1//0	1//0	524530000	38	AVLSAEKLRDEEVHTGLGELLR;DNQSGSLLFIGR;DQAVENILLSPLVVASSLGLVSLGGK;GVVEVTHDLQK;HLAGLGLTEAIDKNK;HLAGLGLTEAIDKNKADLSR;KAVAISLPK;LFYADHPFIFLVR;LRDEEVHTGLGELLR;LSSLIILMPHHVEPLER;LYGPSSVSFADDFVR;SALQSINEWASQTTDGKLPEVTK;SALQSINEWASQTTDGKLPEVTKDVER;STGLAFSLYQAMAK;SYTVGVTMMHR			-1		6221800	1	1	1	1	1	23	736330	921130	1062900	400820	3100600	0.00124436	0.000954221	17122000	11293000	16525000	9672500	23166000	6.277e+07	4.94049e+07	4.70242e+07	3.80729e+07	1.03482e+08
Q3UZ39	Lrrfip1	Q3UZ39;Q3UZ39-3;Q3UZ39-2	Q3UZ39;Q3UZ39-3	Leucine-rich repeat flightless-interacting protein 1	Lrrfip1	Leucine-rich repeat flightless-interacting protein 1 OS=Mus musculus OX=10090 GN=Lrrfip1 PE=1 SV=2;Isoform 3 of Leucine-rich repeat flightless-interacting protein 1 OS=Mus musculus OX=10090 GN=Lrrfip1	3	10	26.6	79.248	729	0	73.331	1//0	0//0	1//0	1//0	1//0	395210000	27	AENQRPAEDSALSPGPLAGAK;AGSREPVEDPQSGSSGK;AKEVEVKKEIVEK;ASNSPEQSSCLEGLDSEVPGPTEDLKTDLGK;CEQQVQSQDQENTSDLKNSEQIESHKVTNK;GTGGNQREDEVQAGDTTVEDQVGTVASGPAK;HAHSILQFQFAEVK;ITKEELNALK;QYEEKNKEFEREK;SEQQAEALDSPQKK			-1;-1;-1	;;	309240	1	0	1	1	1	35	2025100	0	2365900	309240	2422400	0.00142453	0.00105031	25603000		13484000	11859000	10536000	9.77508e+07		6.32941e+07	6.89436e+07	5.29605e+07
P54822	Adsl	P54822	P54822	Adenylosuccinate lyase	Adsl	Adenylosuccinate lyase OS=Mus musculus OX=10090 GN=Adsl PE=1 SV=2	1	14	47.7	54.866	484	0	159.84	1//0	1//0	1//0	1//0	1//0	449600000	30	AFIITGQTYTR;CCLWIQDLCMDLQNLKR;FLEEEVRPLLKPYGNEMAVK;GTTGTQASFLQLFEGDHQKVEQLDK;HLMALTMDPLQTASVQWFER;IRADAYFSPIHSQLEHLLDPSSFTGR;IRQELPFMATENIIMAMVK;KVDIEVLSVLASLGASVHK;LLANLKEMEEPFEK;NAFDLLLPK;QEGGDNDLIER;QQIGSSAMPYKR;SNLNNIDFQMAAEEEKR;VLSQQAAAVVK			-1		6769800	1	1	1	1	1	23	1332800	201440	2087100	390500	2959500	0.00139427	0.00103577	16863000	1305000	24715000	2693800	24276000	4.8233e+07	9.25253e+06	5.90248e+07	1.3627e+07	8.49848e+07
P35505	Fah	P35505	P35505	Fumarylacetoacetase	Fah	Fumarylacetoacetase OS=Mus musculus OX=10090 GN=Fah PE=1 SV=2	1	9	32.2	46.175	419	0	115.57	1//0	1//0	1//0	1//0	1//0	144580000	17	AFTSQASATMHLPATIGDYTDFYSSR;ASLQNLLSASQAR;ASSIVVSGTPIR;DIQQWEYVPLGPFLGK;GEGMSQAATICR;GKENALLPNWLHLPVGYHGR;IGVAIGDQILDLSVIK;QHATNVGIMFR;VGFGQCAGK			-1		5258600	1	1	1	1	1	20	520430	1129000	1036100	463210	2573100	0.00114437	0.000762431	5364200	18331000	5621600		10319000	1.25294e+07	4.74296e+07	1.81144e+07	5.98318e+06	3.73357e+07
Q9WUM4	Coro1c	Q9WUM4;Q920M5-3;Q920M5-2;Q920M5;Q920M5-4	Q9WUM4	Coronin-1C	Coro1c	Coronin-1C OS=Mus musculus OX=10090 GN=Coro1c PE=1 SV=2	5	19	45.6	53.12	474	0	183.56	1//0	1//0	1//0	1//0	1//0	983900000	44	AIFLADGNVFTTGFSR;GLDVNKCEIAR;GMGYMPK;HGYIPGKNRDLK;HVFGQAVKNDQCYDDIR;KCEPIIMTVPR;KNILDSKPAANK;KPTDTASVQNEAK;KPTDTASVQNEAKLDEILK;KPTDTASVQNEAKLDEILKEIK;KQEIVAEKEKAHEGARPMR;KSDLFQDDLYPDTAGPEAALEAEEWFEGK;NADPILISLK;NDQCYDDIR;NILDSKPAANKK;RGLDVNKCEIAR;VGIVAWHPTAR;VTWDSSFCAVNPR;YFEITDESPYVHYLNTFSSK;YFEITDESPYVHYLNTFSSKEPQR			-1;-1;-1;-1;-1	;;;;	5682000	1	1	1	1	1	21	2341100	371230	751920	1003600	1585400	0.00121065	0.000689389	75381000	4276000	24997000	33870000	34716000	1.53418e+08	1.55689e+07	6.59504e+07	1.17122e+08	1.26677e+08
P62309	Snrpg	P62309	P62309	Small nuclear ribonucleoprotein G	Snrpg	Small nuclear ribonucleoprotein G OS=Mus musculus OX=10090 GN=Snrpg PE=1 SV=1	1	2	26.3	8.496	76	0	23.852	1//0	0//0	1//0	0//0	1//0	19782000	3	GNSIIMLEALERV;HVQGILR			-1		6594100	1	0	1	0	1	3	3028700	0	940300	0	2625200	0.00131884	0.00128469			2868300		6015600	1.09374e+07		2.4659e+06		5.80265e+06
O08529	Capn2	O08529	O08529	Calpain-2 catalytic subunit	Capn2	Calpain-2 catalytic subunit OS=Mus musculus OX=10090 GN=Capn2 PE=1 SV=4	1	5	13	79.871	700	0	38.925	1//0	1//0	1//0	1//0	1//0	215810000	12	DREAAEGLGSHER;KADYQAVDDEIEANIEEIDANEEDIDDGFRR;LEICNLTPDTLTCDSYKK;RPTEICADPQFIIGGATR;SGTMNSYEMRK			-1		5867000	1	1	1	1	1	34	840560	559390	551280	1790600	2125200	0.00117341	0.000657523	17712000	24202000		13981000	17326000	3.44021e+07	3.79833e+07	1.63842e+07	4.98686e+07	5.3238e+07
Q8R460	Il36g	Q8R460	Q8R460	Interleukin-36 gamma	Il36g	Interleukin-36 gamma OS=Mus musculus OX=10090 GN=Il36g PE=2 SV=1	1	4	32.9	18.733	164	0	26.951	1//0	0//0	0//0	1//0	1//0	144700000	8	EVNGHPTLLLKEEK;NQALVTVPR;TGGTSTFESVAFPGHYIASSK;TGNPIFLTSK			-1		5926500	1	0	0	1	1	11	1189600	0	0	3991300	745580	0.0011853	0.00147492	5947300			34130000	7853100	1.57523e+07			5.50119e+07	2.77934e+07
O70493	Snx12	O70493	O70493	Sorting nexin-12	Snx12	Sorting nexin-12 OS=Mus musculus OX=10090 GN=Snx12 PE=1 SV=1	1	3	12.7	19.116	165	0	24.252	1//0	0//0	1//0	0//0	1//0	123520000	9	IAGHPLAQNER;QGLEQFINK;RQGLEQFINK			-1		6591300	1	0	1	0	1	9	2130700	0	2381000	0	2079600	0.00131826	0.00108118	14298000		14356000			3.53392e+07		6.59514e+07		1.37906e+07
Q9CZ30	Ola1	Q9CZ30;Q9CZ30-2	Q9CZ30;Q9CZ30-2	Obg-like ATPase 1	Ola1	Obg-like ATPase 1 OS=Mus musculus OX=10090 GN=Ola1 PE=1 SV=1;Isoform 2 of Obg-like ATPase 1 OS=Mus musculus OX=10090 GN=Ola1	2	6	21	44.729	396	0	58.844	1//0	0//0	1//0	1//0	1//0	196470000	9	FNTPQQPK;GAHNGQGLGNAFLSHISACDGIFHLTR;IGIVGLPNVGK;IPAFLNVVDIAGLVK;LQELSAEER;NYIVEDGDIIFFKFNTPQQPK			-1;-1	;	6349700	1	0	1	1	1	25	2184300	0	1157700	971520	2036200	0.00126994	0.000792163	30789000		17573000	18901000	23213000	6.57334e+07		2.53008e+07	3.68035e+07	4.12157e+07
Q921Z5	Tnfaip8	Q921Z5;Q921Z5-2	Q921Z5;Q921Z5-2	Tumor necrosis factor alpha-induced protein 8	Tnfaip8	Tumor necrosis factor alpha-induced protein 8 OS=Mus musculus OX=10090 GN=Tnfaip8 PE=1 SV=1;Isoform 2 of Tumor necrosis factor alpha-induced protein 8 OS=Mus musculus OX=10090 GN=Tnfaip8	2	4	33.3	22.96	198	0	42.08	1//0	0//0	1//0	1//0	1//0	179170000	10	ELLHEIIQR;NNQFNQDELALMEK;SIATTLIDDTSSEVLDELYR;VNNVFDHFSDCDFLAALYNPFGK			-1;-1	;	3644500	1	0	1	1	1	11	1238500	0	1608800	2384900	797180	0.00120588	0.000796829	17491000		13244000	16779000	19726000	6.66804e+07		3.70059e+07	1.69431e+07	4.06808e+07
Q9D1A2	Cndp2	Q9D1A2	Q9D1A2	Cytosolic non-specific dipeptidase	Cndp2	Cytosolic non-specific dipeptidase OS=Mus musculus OX=10090 GN=Cndp2 PE=1 SV=1	1	11	30.3	52.767	475	0	107.86	1//0	1//0	1//0	1//0	0//0	233950000	16	EGGSIPVTLTFQEATGK;FAELQSPNKFK;LGGSVELVDIGKQKLPDGSEIPLPPILLGK;LVPDMIPEVVSEQVSSYLSK;MLAAYLYEVSQLKN;MMEVAAADVQR;NVMLLPVGSADDGAHSQNEK;QKLPDGSEIPLPPILLGK;TGQEIPVNLR;TVFGVEPDLTR;TVFGVEPDLTREGGSIPVTLTFQEATGK			-1		5759200	1	1	1	1	0	24	1484100	0	1533300	2741900	0	0.00115186	0.00104285	14603000		13308000	32276000		5.33847e+07		4.56262e+07	5.22284e+07
P53026	Rpl10a	P53026	P53026	60S ribosomal protein L10a	Rpl10a	Large ribosomal subunit protein uL1 OS=Mus musculus OX=10090 GN=Rpl10a PE=1 SV=3	1	4	16.6	24.916	217	0	26.77	1//0	0//0	1//0	1//0	1//0	193560000	11	DTLYEAVR;KYDAFLASESLIK;VLCLAVAVGHVK;VSRDTLYEAVR			-1		5881200	1	0	1	1	1	11	2426600	0	1097500	1557100	800070	0.00117625	0.000804947	25331000			13113000	15722000	9.20164e+07		1.05528e+07	4.18218e+07	2.96832e+07
Q91W90	Txndc5	Q91W90	Q91W90	Thioredoxin domain-containing protein 5	Txndc5	Thioredoxin domain-containing protein 5 OS=Mus musculus OX=10090 GN=Txndc5 PE=1 SV=2	1	11	36.2	46.415	417	0	86.097	1//0	1//0	1//0	1//0	1//0	446660000	31	ALAPTWEQLALGLEHSETVK;FFKPGQEAVK;GYPTLLLFR;GYPTLLWFR;IGKVDCTQHYAVCSEHQVR;LQPTWNDLGDKYNSMEDAK;NLAPTWEELSKK;QGLYELSANNFELHVSQGNHFIK;SFEDTIAQGITFVK;VDCTADSDVCSAQGVR;VDCTQHYAVCSEHQVR			-1		5522700	1	1	1	1	1	21	1398500	484240	1357700	1221400	1060800	0.00110453	0.000331917	27529000	19977000	24929000	30929000	26081000	6.89895e+07	7.10412e+07	7.42138e+07	5.05921e+07	7.73991e+07
Q8VE70	Pdcd10	Q8VE70	Q8VE70	Programmed cell death protein 10	Pdcd10	Programmed cell death protein 10 OS=Mus musculus OX=10090 GN=Pdcd10 PE=1 SV=1	1	8	51.4	24.715	212	0	75.672	1//0	0//0	1//0	0//0	1//0	213180000	14	AEKENPGLTQDIIMK;AINVFISANR;FLQTIKDIASAIKELLDTVNNVFKK;IPDEINDRVR;LIHQTNLILQTFK;MAADDVEEYMIERPEPEFQDLNEK;MAADDVEEYMIERPEPEFQDLNEKAR;VNLSAAQTLR			-1		4601200	1	0	1	0	1	12	1819300	0	1922200	0	2781900	0.00130468	0.00111649	22860000		10899000		13280000	8.53082e+07		2.01636e+07		6.37116e+07
Q9CQ60	Pgls	Q9CQ60	Q9CQ60	6-phosphogluconolactonase	Pgls	6-phosphogluconolactonase OS=Mus musculus OX=10090 GN=Pgls PE=1 SV=1	1	5	30.4	27.254	257	0	50.888	1//0	1//0	1//0	0//0	1//0	103410000	9	DLPAAAAPAGPASFAR;FALGLSGGSLVSMLAR;IVAPISDSPKPPPQR;LLSVPFEK;VTLTLPVLNAAQSIIFVATGEGK			-1		5754400	1	1	1	0	1	12	2349100	256000	2091800	0	1057400	0.00115086	0.000943942	11117000	3958000	23752000		3961900	4.37245e+07	6.13507e+06	3.13269e+07		9.34922e+06
Q9CR00	Psmd9	Q9CR00	Q9CR00	26S proteasome non-ATPase regulatory subunit 9	Psmd9	26S proteasome non-ATPase regulatory subunit 9 OS=Mus musculus OX=10090 GN=Psmd9 PE=1 SV=1	1	6	32	24.72	222	0	44.532	1//0	0//0	1//0	0//0	1//0	70745000	10	AAAVSDIQDLMR;ADVDLYQVR;ANYDVLESQK;GIGMNEPLVDCEGYPR;GLLGCNIIPLQR;QVEEALHQLHAR			-1		5160900	1	0	1	0	1	11	3250800	0	1910200	0	550840	0.00114237	0.00126451	4907100		7217300		2186900	3.06372e+07		1.95066e+07		4.4644e+06
Q62433	Ndrg1	Q62433	Q62433	Protein NDRG1	Ndrg1	Protein NDRG1 OS=Mus musculus OX=10090 GN=Ndrg1 PE=1 SV=1	1	6	26.9	43.008	394	0	86.139	1//0	0//0	1//0	1//0	1//0	141770000	15	ELHDVDLAEVKPLVEK;GNRPVILTYHDIGMNHK;ISGWTQALPDMVVSHLFGK;LNITPNSGATGNNAGPK;MADCGGLPQISQPAK;QHILNDMNPSNLHLFISAYNSR			-1		6070900	1	0	1	1	1	13	2307000	0	1822300	0	1941600	0.00121418	0.00100416	15201000		10866000		7226900	5.17445e+07		3.30771e+07		2.24986e+07
P10810	Cd14	P10810	P10810	Monocyte differentiation antigen CD14	Cd14	Monocyte differentiation antigen CD14 OS=Mus musculus OX=10090 GN=Cd14 PE=1 SV=1	1	8	30.1	39.203	366	0	72.589	1//0	1//0	1//0	1//0	1//0	207350000	19	DAWLAELQQWLKPGLK;FPTLQVLALR;GLISALCPLKFPTLQVLALR;NAGMETPSGVCSALAAAR;RVDTEADLGQFTDIIK;SLEYLLK;VFPALSTLDLSDNPELGER;VQLQGLDLSHNSLR			-1		2033600	1	1	1	1	1	16	408740	480720	1142200	1144200	2514100	0.00113799	0.000755982	11335000	21176000	8927800	14632000	7149400	3.976e+07	8.17863e+07	1.59753e+07	3.0894e+07	2.96369e+07
P14106	C1qb	P14106	P14106	Complement C1q subcomponent subunit B	C1qb	Complement C1q subcomponent subunit B OS=Mus musculus OX=10090 GN=C1qb PE=1 SV=2	1	3	13.8	26.717	253	0	36.315	1//0	0//0	1//0	1//0	1//0	81323000	6	GNLCVNLVR;VITNANENYEPR;VPGLYYFTYHASSR			-1		6146700	1	0	1	1	1	12	976390	0	2162900	960230	2047200	0.00122934	0.000798512	8275000		11749000	7698100	11008000	1.41044e+07		2.92987e+07	7.44208e+06	1.81002e+07
Q61029-3	Tmpo	Q61029-3;Q61029;Q61033-2;Q61029-4;Q61029-2	Q61029-3;Q61029;Q61033-2;Q61029-4;Q61029-2	Lamina-associated polypeptide 2, isoforms beta/delta/epsilon/gamma	Tmpo	Isoform Epsilon of Lamina-associated polypeptide 2, isoforms beta/delta/epsilon/gamma OS=Mus musculus OX=10090 GN=Tmpo;Lamina-associated polypeptide 2, isoforms beta/delta/epsilon/gamma OS=Mus musculus OX=10090 GN=Tmpo PE=1 SV=4;Isoform Zeta of Lamina-asso	5	7	21.8	46.049	412	0	65.881	1//0	0//0	0//0	0//0	1//0	247220000	10	ASSNESLVANR;DVYVQLYLQHLTAR;LEDKDDLDVTELSNEELLDQLVR;PEFLEDPSVLTK;SSTPLPTVSSSAENTR;YGVNPGPIVGTTR;YGVNPGPIVGTTRK			-1;-1;-1;-1;-1	;;;;	5909500	1	0	0	0	1	21	3197400	0	0	0	2712100	0.0011819	0.00145564	30344000				18427000	1.5341e+08				7.00731e+07
Q99K48	Nono	Q99K48;Q99K48-2	Q99K48	Non-POU domain-containing octamer-binding protein	Nono	Non-POU domain-containing octamer-binding protein OS=Mus musculus OX=10090 GN=Nono PE=1 SV=3	2	4	12.5	54.54	473	0	23.696	1//0	0//0	1//0	1//0	0//0	138370000	7	FGQAATMEGIGAIGGTPPAFNRPAPGAEFAPNKR;GIVEFSGKPAAR;RMEELHNQEVQK;RMEELHNQEVQKR			-1;-1	;	5211400	1	0	1	1	0	17	641710	0	632950	3936800	0	0.00104229	0.00147506	7353300		6078800	24523000		1.31317e+07		9.40588e+06	6.36621e+07
P58058	Nadk	P58058	P58058	NAD kinase	Nadk	NAD kinase OS=Mus musculus OX=10090 GN=Nadk PE=1 SV=2	1	6	17.3	48.597	439	0	44.117	0//0	0//0	0//0	1//0	1//0	108810000	7	ACVLQNPQTIMHIQDPASQR;IMLSPEAR;NTAWVSFDGRK;QAHFPEDEEDS;SLHGPCPVTTFGPK;SLSASPALGSTK			-1		4708100	0	0	0	1	1	12	0	0	0	1798700	4708100	0.00130136	0.00184032				6717400	15536000				1.39406e+07	5.84548e+07
Q9JHH6	Cpb2	Q9JHH6	Q9JHH6	Carboxypeptidase B2	Cpb2	Carboxypeptidase B2 OS=Mus musculus OX=10090 GN=Cpb2 PE=1 SV=1	1	8	32.7	48.87	422	0	54.658	1//0	1//0	1//0	1//0	1//0	789860000	26	AIESINKNTR;ASASYYEQYHSLNEIYSWIEVITEQHPDMLQK;IKNAIWIDCGIHAR;IYIGSSFEKYPLYVLK;SKDHEELSLVASEAVR;YGFLLPER;YIKPTCAEALAAISK;YTHGSGSESLYLAPGGSDDWIYDLGIK			-1		2942300	1	1	1	1	1	20	696000	366430	733490	1842400	1679400	0.00106354	0.000585814	49580000	60196000	47364000	58838000	34912000	9.22276e+07	1.46805e+08	9.73061e+07	1.62946e+08	9.01383e+07
Q921F2	Tardbp	Q921F2	Q921F2	TAR DNA-binding protein 43	Tardbp	TAR DNA-binding protein 43 OS=Mus musculus OX=10090 GN=Tardbp PE=1 SV=1	1	4	15.9	44.547	414	0	108.93	1//0	0//0	1//0	1//0	1//0	89587000	8	AFAFVTFADDKVAQSLCGEDLIIK;FGGNPGGFGNQGGFGNSR;KMDETDASSAVK;TSDLIVLGLPWK			-1		5124100	1	0	1	1	1	13	2090000	0	327230	2314300	392640	0.00102483	0.000973027	14935000		4790400	10441000	4002100	3.27054e+07		3.71865e+06	3.42679e+07	3.76083e+06
Q9CQF3	Nudt21	Q9CQF3	Q9CQF3	Cleavage and polyadenylation specificity factor subunit 5	Nudt21	Cleavage and polyadenylation specificity factor subunit 5 OS=Mus musculus OX=10090 GN=Nudt21 PE=1 SV=1	1	5	33.5	26.24	227	0	47.568	1//0	0//0	1//0	1//0	1//0	124780000	10	GVNQFGNKYIQQTKPLTLER;LFLVQLQEK;LPGGELNPGEDEVEGLKR;LVAAPLFELYDNAPGYGPIISSLPQLLSR;YIQQTKPLTLER			-1		2177600	1	0	1	1	1	13	2278500	0	825520	428920	2177600	0.00114211	0.000924868	10773000		6378100		11857000	3.56552e+07		9.38141e+06	1.68056e+07	4.30315e+07
P49312	Hnrnpa1	P49312;P49312-2	P49312;P49312-2	Heterogeneous nuclear ribonucleoprotein A1;Heterogeneous nuclear ribonucleoprotein A1, N-terminally processed	Hnrnpa1	Heterogeneous nuclear ribonucleoprotein A1 OS=Mus musculus OX=10090 GN=Hnrnpa1 PE=1 SV=2;Isoform Short of Heterogeneous nuclear ribonucleoprotein A1 OS=Mus musculus OX=10090 GN=Hnrnpa1	2	11	38.1	34.196	320	0	136.88	1//0	1//0	1//0	1//0	1//0	748050000	37	EDSQRPGAHLTVK;EDSQRPGAHLTVKK;GFGFVTYATVEEVDAAMNARPHK;IEVIEIMTDR;KLFIGGLSFETTDESLR;LFIGGLSFETTDESLR;NQGGYGGSSSSSSYGSGR;SESPKEPEQLRK;SSGPYGGGGQYFAKPR;YHTVNGHNCEVR;YHTVNGHNCEVRK			-1;-1	;	4919500	1	1	1	1	1	18	2854400	170290	1207400	301670	555980	0.00101795	0.000985235	36274000	1625500	31941000	19801000	28053000	1.64681e+08	6.12169e+06	1.07593e+08	4.20534e+07	8.62809e+07
P25085-2	Il1rn	P25085-2;P25085	P25085-2;P25085	Interleukin-1 receptor antagonist protein	Il1rn	Isoform 2 of Interleukin-1 receptor antagonist protein OS=Mus musculus OX=10090 GN=Il1rn;Interleukin-1 receptor antagonist protein OS=Mus musculus OX=10090 GN=Il1rn PE=2 SV=1	2	3	28.3	17.995	159	0	195.38	1//0	0//0	0//0	0//0	1//0	48849000	3	LCLSCAK;LEEKIDMVPIDLHSVFLGIHGGK;NNQLIAGYLQGPNIK			-1;-1	;	5086400	1	0	0	0	1	7	4269700	0	0	0	816720	0.00101728	0.00165669						5.19203e+07				4.21234e+06
Q63810-2	Ppp3r1	Q63810-2;Q63810	Q63810-2;Q63810	Calcineurin subunit B type 1	Ppp3r1	Isoform 2 of Calcineurin subunit B type 1 OS=Mus musculus OX=10090 GN=Ppp3r1;Calcineurin subunit B type 1 OS=Mus musculus OX=10090 GN=Ppp3r1 PE=1 SV=3	2	3	48.1	18.208	160	0	34.371	0//0	0//0	1//0	0//0	1//0	58411000	4	IYDMDKDGYISNGELFQVLK;KLDLDNSGSLSVEEFMSLPELQQNPLVQR;VIDIFDTDGNGEVDFKEFIEGVSQFSVK			-1;-1	;	6490100	0	0	1	0	1	9	0	0	3055300	0	3434800	0.00129802	0.00159427			10536000		6909400			2.40371e+07		2.27766e+07
Q9Z2X1-2	Hnrnpf	Q9Z2X1-2;Q9Z2X1	Q9Z2X1-2;Q9Z2X1	Heterogeneous nuclear ribonucleoprotein F;Heterogeneous nuclear ribonucleoprotein F, N-terminally processed	Hnrnpf	Isoform 2 of Heterogeneous nuclear ribonucleoprotein F OS=Mus musculus OX=10090 GN=Hnrnpf;Heterogeneous nuclear ribonucleoprotein F OS=Mus musculus OX=10090 GN=Hnrnpf PE=1 SV=3	2	5	18	43.685	395	0	72.524	1//0	0//0	1//0	1//0	1//0	178800000	12	FMSVQRPGPYDRPGTAR;HSGPNSADSANDGFVR;ITGEAFVQFASQELAEK;SHRTEMDWVLK;VHIEIGPDGR			-1;-1	;	3717400	1	0	1	1	1	16	1521200	0	1482000	714250	2019700	0.00114743	0.00070947	14985000		11301000	18615000	8210700	5.24855e+07		4.1329e+07	3.59148e+07	2.38103e+07
Q9QUH0	Glrx	Q9QUH0	Q9QUH0	Glutaredoxin-1	Glrx	Glutaredoxin-1 OS=Mus musculus OX=10090 GN=Glrx PE=1 SV=3	1	3	19.6	11.871	107	0	20.449	0//0	0//0	0//0	0//0	1//0	55013000	3	KTQEILSQLPFK;LKQIGALQL;TQEILSQLPFK			-1		6991300	0	0	0	0	1	6	0	0	0	0	6991300	0.00139826	0.00279652										4.05328e+07
P48678	Lmna	P48678;P48678-2;P48678-3	P48678;P48678-2;P48678-3	Prelamin-A/C;Lamin-A/C	Lmna	Prelamin-A/C OS=Mus musculus OX=10090 GN=Lmna PE=1 SV=2;Isoform C of Prelamin-A/C OS=Mus musculus OX=10090 GN=Lmna;Isoform C2 of Prelamin-A/C OS=Mus musculus OX=10090 GN=Lmna	3	19	29.9	74.237	665	0	146.55	1//0	1//0	1//0	1//0	1//0	550440000	47	AAYEAELGDAR;AQHEDQVEQYKK;AQNTWGCGSSLR;EAALSTALSEKR;EGDLLAAQAR;ITESEEVVSR;LAVYIDR;LKDLEALLNSK;LQEKEDLQELNDR;LQTLKEELDFQK;NKSNEDQSMGNWQIR;NKSNEDQSMGNWQIRR;NSNLVGAAHEELQQSR;NTKKEGDLLAAQAR;SGAQASSTPLSPTR;SLETENAGLR;TALINSTGEEVAMR;TALINSTGEEVAMRK;VAVEEVDEEGKFVR			-1;-1;-1	;;	4923400	1	1	1	1	1	43	1432300	416610	2134800	410630	529070	0.000984682	0.000690356	26127000	34761000	20991000	25741000	17137000	1.28792e+08	8.04129e+07	8.79144e+07	5.1165e+07	6.04483e+07
O09172	Gclm	O09172	O09172	Glutamate--cysteine ligase regulatory subunit	Gclm	Glutamate--cysteine ligase regulatory subunit OS=Mus musculus OX=10090 GN=Gclm PE=1 SV=1	1	2	11.7	30.534	274	0	161.83	1//0	0//0	1//0	0//0	1//0	51709000	4	ASTLHLQTGNLLNWGR;EFPDVLECTMSHAVEK			-1		5745500	1	0	1	0	1	9	969190	0	4043600	0	732650	0.00114909	0.00149832	6469800		15216000		3102900	1.05e+07		3.1813e+07		4.85829e+06
P68510	Ywhah	P68510	P68510	14-3-3 protein eta	Ywhah	14-3-3 protein eta OS=Mus musculus OX=10090 GN=Ywhah PE=1 SV=2	1	7	49.2	28.211	246	0	76.919	1//0	1//0	1//0	0//1	1//0	357920000	20	AVTELNEPLSNEDRNLLSVAYK;DSTLIMQLLR;EHMQPTHPIR;ELETVCNDVLALLDKFLIK;GDREQLLQR;LAEQAERYDDMASAMK;NCNDFQYESK;NLLSVAYK;NLLSVAYKNVVGAR;QAFDDAIAELDTLNEDSYKDSTLIMQLLR			-1		3173400	1	1	1	0	1	16	1002800	767700	357720	0	2815700	0.000988784	0.000975975	4360300	11220000	18139000		21746000	1.93145e+07	2.45307e+07	4.93229e+07		1.32624e+08
Q9D0I9	Rars1	Q9D0I9	Q9D0I9	Arginine--tRNA ligase, cytoplasmic	Rars	Arginine--tRNA ligase, cytoplasmic OS=Mus musculus OX=10090 GN=Rars1 PE=1 SV=2	1	8	15.2	75.673	660	0	48.764	1//0	0//0	1//0	0//0	1//0	223850000	11	AAQTSVAYGCIK;DFVSEQLTSLLVNGVQLPVLGDKEK;EIAENITK;GFDILGIKPVQR;IILDHEKEWK;IYDALDITLIER;LMDLLEEGLKR;LNDYIFSFDK			-1		5339400	1	0	1	0	1	37	2417600	0	2038700	0	883100	0.00106788	0.00100788	54620000		44481000		12058000	1.18339e+08		7.01799e+07		2.40749e+07
P62305	Snrpe	P62305	P62305	Small nuclear ribonucleoprotein E	Snrpe	Small nuclear ribonucleoprotein E OS=Mus musculus OX=10090 GN=Snrpe PE=1 SV=1	1	2	29.3	10.803	92	0	14.628	1//0	0//0	0//0	0//0	1//0	22199000	2	IMLKGDNITLLQSVSN;VMVQPINLIFR			-1		5549700	1	0	0	0	1	4	2692800	0	0	0	2856800	0.00110992	0.00136036						1.2966e+07				8.41938e+06
Q9D0E1-2	Hnrnpm	Q9D0E1-2;Q9D0E1	Q9D0E1-2;Q9D0E1	Heterogeneous nuclear ribonucleoprotein M	Hnrnpm	Isoform 2 of Heterogeneous nuclear ribonucleoprotein M OS=Mus musculus OX=10090 GN=Hnrnpm;Heterogeneous nuclear ribonucleoprotein M OS=Mus musculus OX=10090 GN=Hnrnpm PE=1 SV=3	2	12	27.5	73.74	690	0	92.352	1//0	0//0	1//0	1//0	0//0	320450000	21	AFITNIPFDVK;FGSGMNMGR;GIGIVTFEQSIEAVQAISMFNGQLLFDRPMHVK;GIGMGNLGPAGMGMEGIGFGINK;GNFGGSFAGSFGGAGGHAPGVAR;INEILSNALK;LGSTVFVANLDYK;MGANSLER;MGLVMDR;MGPAMGPALGAGIER;MGPLGLDHMASSIER;QGGGGAGGSVPGIER			-1;-1	;	4789400	1	0	1	1	0	46	1417500	0	372920	2999000	0	0.000957884	0.00114496	19509000		7472500	26815000		5.00785e+07		2.66151e+07	7.88617e+07
Q8VDL4	Adpgk	Q8VDL4;Q8VDL4-3;Q8VDL4-2	Q8VDL4;Q8VDL4-3;Q8VDL4-2	ADP-dependent glucokinase	Adpgk	ADP-dependent glucokinase OS=Mus musculus OX=10090 GN=Adpgk PE=1 SV=2;Isoform 3 of ADP-dependent glucokinase OS=Mus musculus OX=10090 GN=Adpgk;Isoform 2 of ADP-dependent glucokinase OS=Mus musculus OX=10090 GN=Adpgk	3	6	20.6	53.902	496	0	67.062	0//0	1//0	0//0	0//0	1//0	233230000	8	APQEFTTSHLESGSR;LAAAWDALIAQPARR;LGPAPVPVGPLSPESR;LLEVVTAISDIPTGIPVHLELASMTNR;SDLEEAFLYFMGK;VAGTQACATETIDTNR			-1;-1;-1	;;	4303300	0	1	0	0	1	18	0	838350	0	0	4303300	0.00102833	0.00166937		6327400			37711000		3.01357e+07			1.1833e+08
Q80XU3	Nucks1	Q80XU3	Q80XU3	Nuclear ubiquitous casein and cyclin-dependent kinase substrate 1	Nucks1	Nuclear ubiquitous casein and cyclin-dependent kinase substrate 1 OS=Mus musculus OX=10090 GN=Nucks1 PE=1 SV=1	1	5	19.7	26.313	234	0	31.548	1//0	0//0	1//0	1//0	1//0	74289000	6	ATVTPSPVK;LKATVTPSPVK;LKATVTPSPVKGK;NSQEDSEDSEEKDVK;TPSPKEEDEEAESPPEKK			-1		5347900	1	0	1	1	1	10	2313100	0	1174900	0	1859900	0.00106958	0.00094552	17979000		7729900			2.78435e+07		1.02707e+07		2.90359e+07
P07758	Serpina1a	P07758	P07758	Alpha-1-antitrypsin 1-1	Serpina1a	Alpha-1-antitrypsin 1-1 OS=Mus musculus OX=10090 GN=Serpina1a PE=1 SV=4	1	2	60.3	46.002	413	0.0071174	11.048	0//1	1//0	1//0	1//0	0//1	54066000	3	AVLTIDETGTEAAAVTVLQMVPMSMPPILR;DQSPASHEIATNLGDFAISLYR;ELISKFLLNR;FLEEAKNHYQAEVFSVNFAESEEAK;FLEEAKNHYQAEVFSVNFAESEEAKK;FLEEAKNHYQAEVFSVNFAESEEAKKVINDFVEK;IAEAVKKLDQDTVFALANYILFK;IFNNGADLSGITEENAPLK;IFNNGADLSGITEENAPLKLSQAVHK;KLDQDTVFALANYILFK;KLDQDTVFALANYILFKGK;KLDQDTVFALANYILFKGKWK;KPFDPENTEEAEFHVDESTTVK;KVINDFVEK;KVINDFVEKGTQGK;LAQIHFPR;LDQDTVFALANYILFK;LSISGEYNLK;LSISGEYNLKTLMSPLGITR;LVEKFLEEA…			-1		2359100	0	1	1	1	0	16	0	1391800	967290	1020100	0	0.000675838	0.00057089		28438000	12235000				4.44722e+07	1.35293e+07	1.05409e+07
Q9CY58-3	Serbp1	Q9CY58-3;Q9CY58-2;Q9CY58;Q9CY58-4	Q9CY58-3;Q9CY58-2;Q9CY58;Q9CY58-4	Plasminogen activator inhibitor 1 RNA-binding protein	Serbp1	Isoform 3 of SERPINE1 mRNA-binding protein 1 OS=Mus musculus OX=10090 GN=Serbp1;Isoform 2 of SERPINE1 mRNA-binding protein 1 OS=Mus musculus OX=10090 GN=Serbp1;SERPINE1 mRNA-binding protein 1 OS=Mus musculus OX=10090 GN=Serbp1 PE=1 SV=2;Isoform 4 of SERPIN	4	4	17.9	42.235	386	0	60.527	1//0	0//0	1//0	1//0	1//0	149230000	8	PGHLQEGFGCVVTNRFDQLFDDESDPFEVLK;SAAQAAAQTNSNAAGK;SAAQAAAQTNSNAAGKQLRK;SKSEEAHAEDSVMDHHFR			-1;-1;-1;-1	;;;	5572000	1	0	1	1	1	18	962390	0	1049800	946620	2613200	0.0011144	0.000841869	16308000		13236000	13484000	16603000	2.08529e+07		1.65189e+07	3.51999e+07	4.31049e+07
P61982	Ywhag	P61982	P61982	14-3-3 protein gamma;14-3-3 protein gamma, N-terminally processed	Ywhag	14-3-3 protein gamma OS=Mus musculus OX=10090 GN=Ywhag PE=1 SV=2	1	5	52.6	28.302	247	0	57.386	1//0	1//0	1//0	0//1	1//0	177270000	10	AYSEAHEISK;DSTLIMQLLR;EHMQPTHPIR;LAEQAERYDDMAAAMK;LGLALNYSVFYYEIQNAPEQACHLAK;NLLSVAYK;NLLSVAYKNVVGAR;NVTELNEPLSNEER;TAFDDAIAELDTLNEDSYKDSTLIMQLLR;YLAEVATGEKR			-1		4897900	1	1	1	0	1	16	1195900	518510	902460	0	2281100	0.000979594	0.00076405	8763800	13168000	10206000		27219000	3.56513e+07	1.65683e+07	2.53907e+07		7.75825e+07
Q9Z0N1	Eif2s3x	Q9Z0N1;Q9Z0N2	Q9Z0N1;Q9Z0N2	Eukaryotic translation initiation factor 2 subunit 3, X-linked;Eukaryotic translation initiation factor 2 subunit 3, Y-linked	Eif2s3x;Eif2s3y	Eukaryotic translation initiation factor 2 subunit 3, X-linked OS=Mus musculus OX=10090 GN=Eif2s3x PE=1 SV=2;Eukaryotic translation initiation factor 2 subunit 3, Y-linked OS=Mus musculus OX=10090 GN=Eif2s3y PE=1 SV=2	2	10	30.7	51.065	472	0	102.2	1//0	0//0	1//0	1//0	1//0	295210000	18	GVTIKPTVDDD;IDPTLCR;IVLTNPVCTEVGEK;IVSLFAEHNDLQYAAPGGLIGVGTK;LSKNEVLMVNIGSLSTGGR;LTPLSHEVISR;QATINIGTIGHVAHGK;QDLATLDVTK;SCGSSTPDEFPTDIPGTK;VGQEIEVRPGIVSK			-1;-1	;	4377300	1	0	1	1	1	23	2658800	0	1120300	470180	598210	0.000969498	0.000916906	56547000		10416000	3946100	12890000	1.06946e+08		3.05974e+07	6.98418e+06	6.89252e+07
Q9JHJ0	Tmod3	Q9JHJ0	Q9JHJ0	Tropomodulin-3	Tmod3	Tropomodulin-3 OS=Mus musculus OX=10090 GN=Tmod3 PE=1 SV=1	1	5	14.8	39.502	352	0	34.856	1//0	0//0	1//0	1//0	1//0	86369000	12	HFSLAATR;LVEVNLNNIK;MLEENTNILK;SATGPFDRER;SNDPVAVAFADMLK			-1		4798300	1	0	1	1	1	18	1817400	0	724470	1636000	620420	0.000959658	0.000675944	6881000		5502500	6606300	7599300	3.93791e+07		1.13994e+07	1.90188e+07	8.22818e+06
P54227	Stmn1	P54227	P54227	Stathmin	Stmn1	Stathmin OS=Mus musculus OX=10090 GN=Stmn1 PE=1 SV=2	1	4	35.6	17.274	149	0	29.469	0//0	0//0	1//0	1//0	1//0	79845000	6	ASGQAFELILSPR;DLSLEEIQK;MAEEKLTHKMEANKENR;SKESVPDFPLSPPK			-1		5366000	0	0	1	1	1	9	0	0	1284200	2055200	2026700	0.00107322	0.000918861			5165900		9384000			1.01035e+07	1.19462e+07	3.66859e+07
P62301	Rps13	P62301	P62301	40S ribosomal protein S13	Rps13	Small ribosomal subunit protein uS15 OS=Mus musculus OX=10090 GN=Rps13 PE=1 SV=2	1	2	13.2	17.222	151	0.00096339	13.472	1//0	0//0	1//0	1//0	1//0	78923000	6	KGLTPSQIGVILR;LILIESR			-1		2709700	1	0	1	1	1	9	1399200	0	1310500	944320	1504000	0.0010316	0.000549162	9353700		8654400	6202500	6337200	3.44562e+07		2.4707e+07	5.48898e+06	9.97329e+06
P97430	Slpi	P97430	P97430	Antileukoproteinase	Slpi	Antileukoproteinase OS=Mus musculus OX=10090 GN=Slpi PE=1 SV=1	1	3	17.6	14.308	131	0	19.956	0//0	0//0	1//0	1//0	1//0	92428000	7	CVNPVPIR;CVNPVPIRKPVWR;TDWECPGKQR			-1		5655800	0	0	1	1	1	10	0	0	2414200	709680	2531900	0.00113116	0.0011265			10599000	11356000	8646400			2.1104e+07	2.25473e+07	2.45905e+07
Q8BT60	Cpne3	Q8BT60;P59108;Q1RLL3;Q9Z140;Q8BLR2;Q0VE82;Q9DC53;Q8JZW4	Q8BT60	Copine-3	Cpne3	Copine-3 OS=Mus musculus OX=10090 GN=Cpne3 PE=1 SV=2	8	7	15.6	59.584	533	0	53.118	1//0	0//0	1//0	1//0	1//0	196990000	11	APSGEVAIRDIVQFVPFR;DIVQFVPFR;FGIYDIDNK;LYGPTNFSPIINHVAR;SDPLCVLFLNTSGHQWYEVER;SSPVEYECINEK;TCLPQIR			-1;-1;-1;-1;-1;-1;-1;-1	;;;;;;;	2364000	1	0	1	1	1	25	1457700	0	477580	2289900	428700	0.000930776	0.000830503	37182000		13717000	20462000	15929000	4.93438e+07		1.04374e+07	3.69726e+07	4.91643e+07
Q61830	Mrc1	Q61830	Q61830	Macrophage mannose receptor 1	Mrc1	Macrophage mannose receptor 1 OS=Mus musculus OX=10090 GN=Mrc1 PE=1 SV=2	1	32	30.8	164.98	1456	0	313.32	1//0	1//0	1//0	1//0	1//0	716930000	55	ACEQPLGYICK;AIGGELASIK;AYLTTVEDRYEQAFLTSLVGLRPEK;CVDALSAISVQTATCNPEAESQKFR;DHTSLLASILDPYSNAFAWMK;EGWHLYK;GDPGMSWNDINCEHLNNWICQIQK;GNLVSIENAQEQAFVTYHMR;GYEAMYSLLGNANGAVCAFPFKFENK;IQMYFEWSDGTPVTFTK;LKLPWHEAETYCK;LWNKDPLTGILYQINSK;MGASLVSIETAAESSFLSYRVEPLK;MVSQSHAVVPEGADKGCR;NGGQSPYFIGMLISMDKK;QFLIYNEDHKR;SALTWHQAR;SCVSLNPGK;SESEKKFLWK;SGWQWAGGSPFR;SKDEQQVIWR;SWGQASLECLR;TGVAGGLWDVLSCEEK;TGVAGGLWDVL…			-1		3153600	1	1	1	1	1	72	162190	1493200	1056500	137410	304360	0.000630732	0.000546726	3287100	67486000	29685000	2087900	2431600	2.46995e+07	2.31078e+08	1.06905e+08	2.47161e+07	2.8358e+07
P62141	Ppp1cb	P62141	P62141	Serine/threonine-protein phosphatase PP1-beta catalytic subunit	Ppp1cb	Serine/threonine-protein phosphatase PP1-beta catalytic subunit OS=Mus musculus OX=10090 GN=Ppp1cb PE=1 SV=3	1	4	44.3	37.186	327	0	30.679	1//0	0//0	1//0	1//0	1//0	151320000	9	AHQVVEDGYEFFAKR;EIFLSQPILLELEAPLK;FLNRHDLDLICR;GKQSLETICLLLAYK;HDLDLICR;IFCCHGGLSPDLQSMEQIR;IKYPENFFLLR;IVQMTEAEVR;IYGFYDECK;IYGFYDECKR;QSLETICLLLAYK;SREIFLSQPILLELEAPLK;TFTDCFNCLPIAAIVDEK;YQYGGLNSGRPVTPPR			-1		1486600	1	0	1	1	1	17	592920	0	2448700	893700	1269200	0.0010409	0.000817294	15564000		18339000	12669000	9344300	5.74949e+07		3.63892e+07	2.60628e+07	1.58971e+07
Q61206	Pafah1b2	Q61206	Q61206	Platelet-activating factor acetylhydrolase IB subunit beta	Pafah1b2	Platelet-activating factor acetylhydrolase IB subunit alpha2 OS=Mus musculus OX=10090 GN=Pafah1b2 PE=1 SV=2	1	3	17.5	25.581	229	0	41.45	1//0	1//0	1//0	1//0	1//0	59339000	8	ELFSPLHALNFGIGGDTTR;IIVLGLLPR;LKNGELENIKPK			-1		3796300	1	1	1	1	1	8	741520	252410	1577400	983040	1225000	0.000955874	0.000447274	4803400	4252600	10104000		2665300	1.51905e+07	4.03273e+06	2.36345e+07	5.07913e+06	7.22047e+06
P16015	Ca3	P16015	P16015	Carbonic anhydrase 3	Ca3	Carbonic anhydrase 3 OS=Mus musculus OX=10090 GN=Ca3 PE=1 SV=3	1	4	22.3	29.366	260	0	30.126	0//0	0//0	1//0	0//0	0//0	84924000	5	EAPFTHFDPSCLFPACR;EKGEFQILLDALDK;EKGEFQILLDALDKIK;SLFSSAENEPPVPLVGNWRPPQPVK			-1		5202600	0	0	1	0	0	15	0	0	5202600	0	0	0.00104052	0.00208104								7.03246e+07
P45376	Akr1b1	P45376	P45376	Aldose reductase	Akr1b1	Aldo-keto reductase family 1 member B1 OS=Mus musculus OX=10090 GN=Akr1b1 PE=1 SV=3	1	6	23.4	35.732	316	0	46.762	1//0	0//0	1//0	0//0	0//0	98295000	8	ASHLELNNGTK;HIDCAQVYQNEK;MPTLGLGTWK;RQDLFIVSK;TIGVSNFNPLQIER;YKPAVNQIECHPYLTQEK			-1		5136900	1	0	1	0	0	18	188720	0	4948200	0	0	0.00102738	0.00196177	1533300		31651000			4.08915e+06		7.30622e+07
Q61398	Pcolce	Q61398	Q61398	Procollagen C-endopeptidase enhancer 1	Pcolce	Procollagen C-endopeptidase enhancer 1 OS=Mus musculus OX=10090 GN=Pcolce PE=1 SV=2	1	2	7.1	50.167	468	0.0018674	12.339	1//0	0//0	0//0	1//0	1//0	84529000	4	ATSGTEHQFCGGR;FCGTFRPAPVVAPGNQVTLR			-1		4448900	1	0	0	1	1	19	2553500	0	0	1191500	703860	0.000889772	0.000946254	24281000			11604000	7799700	5.84035e+07			1.46207e+07	9.85349e+06
P42125	Eci1	P42125	P42125	Enoyl-CoA delta isomerase 1, mitochondrial	Eci1	Enoyl-CoA delta isomerase 1, mitochondrial OS=Mus musculus OX=10090 GN=Eci1 PE=1 SV=2	1	5	23.9	32.25	289	0	46.045	1//0	1//0	1//0	1//0	1//0	152440000	14	ALQLGTLFSPAEALK;DMYVNTIGHR;EADIQNFTSFISK;VGVVDEVVPEDQVHSK;VLVETEGPAGVAVMK			-1		4787400	1	1	1	1	1	18	1270300	149880	1731300	347500	1288400	0.000957476	0.000605055	10355000	5343500	17195000	7861100	9480400	2.75239e+07	5.38796e+06	3.71257e+07	1.62928e+07	3.35214e+07
Q8BVE3	Atp6v1h	Q8BVE3	Q8BVE3	V-type proton ATPase subunit H	Atp6v1h	V-type proton ATPase subunit H OS=Mus musculus OX=10090 GN=Atp6v1h PE=1 SV=1	1	12	38.1	55.854	483	0	190.72	1//0	1//0	1//0	0//0	1//0	375210000	28	EQTVQYILTMVDDMLQENHQR;GAVDAAVPTNIIAAK;IILAAFR;LGESVQDLSSFDEYSSELK;LLEVSDDPQVLAVAAHDVGEYVR;LMVHNWEYLGK;QDPFTVHMAAR;QLQSEQPQTAAAR;QLVMNHMHHEDQQVR;SSEDKQEMLQTEGSQCAK;STAWPYFLPMLNR;YNIIPVLSDILQESVKEK			-1		5073400	1	1	1	0	1	25	423170	253070	1556700	0	2840500	0.00101469	0.00105706	11488000	15097000	27164000		19436000	3.37114e+07	5.4426e+07	6.80546e+07		8.95076e+07
Q99L47	St13	Q99L47	Q99L47	Hsc70-interacting protein	St13	Hsc70-interacting protein OS=Mus musculus OX=10090 GN=St13 PE=1 SV=1	1	4	12.1	41.655	371	0	27.623	1//0	0//0	1//0	0//0	1//0	74513000	6	AIDLFTDAIK;AIEINPDSAQPYK;KGAAIEALNDGELQK;VMNLISK			-1		4638700	1	0	1	0	1	12	2255700	0	1760600	0	622420	0.000927744	0.000924311	10739000		11812000		9785300	3.25833e+07		1.84681e+07		1.9391e+07
Q8BKC5	Ipo5	Q8BKC5;Q8BKC5-2	Q8BKC5;Q8BKC5-2	Importin-5	Ipo5	Importin-5 OS=Mus musculus OX=10090 GN=Ipo5 PE=1 SV=3;Isoform 2 of Importin-5 OS=Mus musculus OX=10090 GN=Ipo5	2	30	37.8	123.59	1097	0	259.48	1//0	1//0	1//0	1//0	1//0	670230000	59	AIGTEPDSDVLSEIMHSFAK;AKLEEHFKNQELR;ATAAFILANEHNVALFK;CIEVMGDGCLNNEHFEELGGILK;ELKEGFVEYTEQVVK;FMQDASDVMQLLLK;FVPYYDLFMPSLK;HIVENAVQK;ICDIAAELAR;ITFLLQAIR;KQAEETYENIPGR;LCGDTNLNNMQR;LMVPLLK;LVLEQVVTSIASVADTAEEK;MLVQCMQDQEHPSIR;QAAAYGLGVMAQFGGDNYRPFCTDALPLLVR;QAEETYENIPGR;QMAAVLLR;QWGLCIFDDIVEHCSPASFK;SKITFLLQAIR;SLLIPYLDNLVK;SLVEIADTVPK;STACQMLVCYAK;TIECISLIGLAVGK;TKENVNATENCISAVGK;VAAAESMPLLLECAR;…			-1;-1	;	4669900	1	1	1	1	1	53	377610	53798	2393900	1451900	392750	0.000933992	0.000869115	9739400	2945000	24985000	11301000	13247000	3.26968e+07	2.13288e+07	8.13381e+07	5.20281e+07	5.58582e+07
Q62009-5	Postn	Q62009-5;Q62009-4;Q62009-3;Q62009-2;Q62009	Q62009-5;Q62009-4;Q62009-3;Q62009-2;Q62009	Periostin	Postn	Isoform 5 of Periostin OS=Mus musculus OX=10090 GN=Postn;Isoform 4 of Periostin OS=Mus musculus OX=10090 GN=Postn;Isoform 3 of Periostin OS=Mus musculus OX=10090 GN=Postn;Isoform 2 of Periostin OS=Mus musculus OX=10090 GN=Postn;Periostin OS=Mus musculus OX	5	13	30.1	87.098	783	0	105.72	1//0	1//0	1//0	1//0	1//0	527970000	30	AAAITSDLLESLGR;EIIQPAEK;ELLIGDKNALQNIILYHLTPGVYIGK;GCPAVMPIDHVYGTLGIVGATTTQHYSDVSK;GFEPGVTNILK;GLENNVNVELLNALHSHMVNKR;GRDQGPNVCALQQILGTK;GSYTYFAPSNEAWENLDSDIRR;NGVIHLIDEVLIPDSAK;QVIELAGK;VGLSDLYNGQILETIGGK;VIHGNQIATNGVVHVIDR;VLTQIGTSIQDFLEAEDDLSSFR			-1;-1;-1;-1;-1	;;;;	3065600	1	1	1	1	1	34	697760	483610	268790	2097100	270790	0.00076361	0.000685369	14064000	5479900	9462700	40583000	20216000	6.49859e+07	3.28372e+07	2.94452e+07	1.03945e+08	5.94774e+07
Q9WUK2-2	Eif4h	Q9WUK2-2;Q9WUK2	Q9WUK2-2;Q9WUK2	Eukaryotic translation initiation factor 4H	Eif4h	Isoform Short of Eukaryotic translation initiation factor 4H OS=Mus musculus OX=10090 GN=Eif4h;Eukaryotic translation initiation factor 4H OS=Mus musculus OX=10090 GN=Eif4h PE=1 SV=3	2	4	20.2	25.186	228	0	27.539	1//0	0//0	1//0	1//0	0//0	84298000	5	EEVVQKEQE;GSNMDFREPTEEER;TVATPLNQVANPNSAIFGGARPR;TVATPLNQVANPNSAIFGGARPREEVVQKEQE			-1;-1	;	151040	1	0	1	1	0	13	2634200	0	151040	1367800	0	0.000830608	0.00103761	24482000		15325000			4.12225e+07		2.82102e+07	1.14844e+07
P26928	Mst1	P26928	P26928	Hepatocyte growth factor-like protein;Hepatocyte growth factor-like protein alpha chain;Hepatocyte growth factor-like protein beta chain	Mst1	Hepatocyte growth factor-like protein OS=Mus musculus OX=10090 GN=Mst1 PE=2 SV=2	1	11	23.7	80.618	716	0	68.433	1//0	0//0	1//0	1//0	1//0	181850000	17	AVCGPAGSQLVLLK;FQSCGIK;GPWCYTTNR;NGLEENFCRNPDGDPR;NLLHTAVPGPWQEDVADAEECARR;NPDGDSHGPWCYTLDPDILFDYCALQR;NPDGSEAPWCFTSRPGLR;QGQHFCGGSLVK;TAGGLPCQAWSR;VSVFVDWINKVMQLE;VVGGHPGNSPWTVSLR			-1		4193000	1	0	1	1	1	29	160640	0	600910	3316200	275960	0.000870742	0.00123849			9831700	13755000	2173500	5.60768e+06		3.84041e+07	5.14084e+07	5.89644e+06
P46664	Adss2	P46664	P46664	Adenylosuccinate synthetase isozyme 2	Adss	Adenylosuccinate synthetase isozyme 2 OS=Mus musculus OX=10090 GN=Adss2 PE=1 SV=2	1	8	24.1	50.02	456	0	54.429	1//0	0//0	1//0	1//0	1//0	158960000	8	AHIVFDFHQAADGIQEQQR;FIEDELQIPVK;FIEDELQIPVKWIGVGK;KGIGPVYSSK;SIYPTLEIDIEGELQQLKGYMER;TFKELPVNAQNYVR;TLPGWNTDISNAR;VVDLLAQDADIVCR			-1		4404300	1	0	1	1	1	20	0	0	3438000	615260	966300	0.00100391	0.00127224								6.01078e+07	7.94713e+06	4.31564e+07
Q8VE43	Metrnl	Q8VE43;Q8VE43-2	Q8VE43;Q8VE43-2	Meteorin-like protein	Metrnl	Meteorin-like protein OS=Mus musculus OX=10090 GN=Metrnl PE=1 SV=1;Isoform 2 of Meteorin-like protein OS=Mus musculus OX=10090 GN=Metrnl	2	4	24.8	34.529	311	0	43.472	1//0	0//0	0//0	1//0	1//0	67267000	5	DIRGEPGQVQCFSLEQGGLFVEATPQQDISRR;GFIEDVTHVPEQQVSVIYLR;KAEEMGINPCEINME;SKEVEQVYLR			-1;-1	;	512640	1	0	0	1	1	8	512640	0	0	2393900	1725400	0.000926388	0.000967428	18735000			12923000		4.13031e+07			1.23686e+07	1.017e+07
[truncated: 525 more rows]
[truncated: 7 more columns]
